# Supplementary material for: Rilmenidine extends lifespan and healthspan in Caenorhabditis elegans via a nischarin I1‐imidazoline receptor
Source: Aging Cell. 2023 Jan 20;22(2):e13774. doi: 10.1111/acel.13774 (PMC9924948; doi:10.1111/acel.13774)
Supplement: Supplementary file 1 — Table S1 [file ACEL-22-e13774-s002.xlsx]

## Sheet: LIfespan summary
Genotype/Perturbation	Pooled n=	No. trials	Mean lifespan (days)	Std. error	% Chg Vs. Ctrl.	90% Mortality (days)	Adj. p-value		Legend
Manual lifespan performed by Dominic Bennett
1% DMSO wild type (WT)	806	6	23.84	0.17	0.01	30	n/s		N/A	not applicable
0 µM rilmenidine WT	374	6	21.85	0.26	0	29	N/A		n/s	not significant
100 µM rilmenidine WT	205	3	25.44	0.37	16.43	33	p<0.001
150 µM rilmenidine WT	92	3	24.72	0.58	13.14	31	p<0.001
200 µM rilmenidine WT	325	5	26.02	0.32	19.08	33	p<0.001
300 µM rilmenidine WT	222	3	23.83	0.44	9.06	33	p<0.001
400 µM rilmenidine WT	262	3	21.54	0.36	-1.49	30	n/s
0 µM moxonidine WT	331	3	26.41	0.29	0	33	N/A
100 µM moxonidine WT	196	3	28.31	0.36	7.19	33	p<0.01
150 µM moxonidine WT	198	3	27.98	0.39	5.94	35	p<0.005
200 µM moxonidine WT	372	3	25.58	0.3	-3.14	32	n/s
250 µM moxonidine WT	61	1	27.48	0.93	4.05	36	p<0.05
Time Dependent Rilmenidine treatment on wild type (WT)
0 µM rilmenidine (DMSO) WT	165	3	22.08	0.38	0	29	N/A
Single dose of 200 µM rilmenidine at day 1 WT	144	3	29.51	0.56	33.65	39	p<0.001
Single dose of 200 µM rilmenidine at day 12 WT	83	3	29.39	0.66	33.11	34	p<0.001
Single dose of 200 µM rilmenidine at day 1 and 12 WT	68	3	29.15	0.78	32.02	38	p<0.001
Wild type (WT)
Empty Vector WT	244	3	28.01	0.35	N/A	36
Empty Vector and Rilmenidine (200 µM) WT	240	3	30.33	0.39	8.28	39	4.8e-06
bec-1 RNAi and 1% DMSO WT	225	3	26.82	0.35	-4.25	34	0.0325
bec-1 RNAi and Rilmenidine (200 µM) WT	189	3	26.22	0.43	-6.39	34	0.0252
lgg-1 RNAi and 1% DMSO WT	298	3	25.82	0.28	-7.82	32	6.6e-07
lgg-1 RNAi and Rilmenidine (200 µM) WT	154	3	24.74	0.46	-22.67	32	4.3e-07
Wild type (WT)
1% DMSO WT	109	3	22.07	0.5	N/A	28	N/A
Rilmenidine (200 µM) WT	150	3	30.05	0.61	36.16	39	0
Rapamycin (100 µM) WT	223	3	27.35	0.49	23.92	39	0
200 µM Rilmenidine and 100 µM Rapamycin WT	231	3	28.28	0.5	28.14	39	0
daf-15 (m81/+) 1% DMSO	34	2	24.56	0.95	N/A	32	N/A
daf-15 (m81/+) Rilmenidine (200 µM)	31	2	23.26	0.88	-5.29	30	1
Figure 3A: Manual lifespan performed by Collin Ewald (Trial 20200911)	n assayed/ n total	No. trials	Mean lifespan (days)	Std. error	% Chg Vs. Ctrl.	75% Mortality (days)	Log-Rank
wild type N2 0.02% DMSO	70/90	1	19.7	0.6	N/A	24	N/A
wild type N2 0.02% DMSO & 200 µM rilmenidine	82/105	1	28.7	0.8	45.68	35	<0.0001
DB06 f13e9.1(syb767) (nish-1 deletion mutant) 0.02% DMSO	74/99	1	19.4	0.7	-1.52	24	0.6626
DB06 f13e9.1(syb767) 0.02% DMSO & 200 µM rilmenidine	68/75	1	18.4	0.7	-6.59	24	0.5031
Lifespans performed with the automated lifespan machine by Cyril Statzer
Figure 3B: Trial 20200607 with 200 µM rilmenidine
									Legend:
									N2 = WT
									DB03 = PHX945 = F13E9.1(syb767) IV; sybIs62 [ f13e9.1::EGFP::3xFLAG, unc-119(+)+myo-2::mCherry] = i.e., nish-1 knockout mutant rescued with nish-1 (WT) gene
									DB04 = PHX946 = F13E9.1(syb767) IV; sybIs63 [f13e9.1::EGFP::3xFLAG, unc-119(+)+myo-2::mCherry] = i.e., nish-1 knockout mutant rescued with nish-1 (WT) gene
									DB06 = PHX893 = F13E9.1(syb767) IV = i.e., nish-1 knockout mutant
Figure 5A, 5D. Trial 20181121 with 200 µM rilmenidine
									Combining all 4 independent biological trials
Trial 20180326 Different rilmenidine concentrations on WT (N2) and caloric restriction model (eat-2(ad1116))

## Sheet: 20200911_Rilmenidine_N2_DB06
Temperature [20 C]	Worm Strain / Drug	L4	Date Dead (Or Incident)	Age at Death [D]	Frequency [#]	Censor (yes =1, no = 0)	Comments
20	wild type N2 0.02% DMSO	11.09.2020	18.09.2020	7	6	1
20	wild type N2 0.02% DMSO	11.09.2020	21.09.2020	10	4	0
20	wild type N2 0.02% DMSO	11.09.2020	21.09.2020	10	14	1
20	wild type N2 0.02% DMSO	11.09.2020	23.09.2020	12	1	0
20	wild type N2 0.02% DMSO	11.09.2020	25.09.2020	14	11	0
20	wild type N2 0.02% DMSO	11.09.2020	28.09.2020	17	9	0
20	wild type N2 0.02% DMSO	11.09.2020	30.09.2020	19	12	0
20	wild type N2 0.02% DMSO	11.09.2020	02.10.2020	21	13	0
20	wild type N2 0.02% DMSO	11.09.2020	05.10.2020	24	8	0
20	wild type N2 0.02% DMSO	11.09.2020	07.10.2020	26	10	0
20	wild type N2 0.02% DMSO	11.09.2020	09.10.2020	28	1	0
20	wild type N2 0.02% DMSO	11.09.2020	12.10.2020	31	1	0
20	wild type N2 0.02% DMSO & Rilmenidine	11.09.2020	18.09.2020	7	3	0
20	wild type N2 0.02% DMSO & Rilmenidine	11.09.2020	21.09.2020	10	23	1
20	wild type N2 0.02% DMSO & Rilmenidine	11.09.2020	28.09.2020	17	1	0
20	wild type N2 0.02% DMSO & Rilmenidine	11.09.2020	30.09.2020	19	3	0
20	wild type N2 0.02% DMSO & Rilmenidine	11.09.2020	02.10.2020	21	14	0
20	wild type N2 0.02% DMSO & Rilmenidine	11.09.2020	05.10.2020	24	8	0
20	wild type N2 0.02% DMSO & Rilmenidine	11.09.2020	07.10.2020	26	13	0
20	wild type N2 0.02% DMSO & Rilmenidine	11.09.2020	09.10.2020	28	3	0
20	wild type N2 0.02% DMSO & Rilmenidine	11.09.2020	12.10.2020	31	4	0
20	wild type N2 0.02% DMSO & Rilmenidine	11.09.2020	14.10.2020	33	6	0
20	wild type N2 0.02% DMSO & Rilmenidine	11.09.2020	16.10.2020	35	10	0
20	wild type N2 0.02% DMSO & Rilmenidine	11.09.2020	19.10.2020	38	11	0
20	wild type N2 0.02% DMSO & Rilmenidine	11.09.2020	21.10.2020	40	5	0
20	wild type N2 0.02% DMSO & Rilmenidine	11.09.2020	23.10.2020	42	1	0
20	DB06 F13E9.1(syb767) (deletion) 0.02% DMSO	11.09.2020	18.09.2020	7	5	1
20	DB06 F13E9.1(syb767) (deletion) 0.02% DMSO	11.09.2020	18.09.2020	7	2	0
20	DB06 F13E9.1(syb767) (deletion) 0.02% DMSO	11.09.2020	21.09.2020	10	20	1
20	DB06 F13E9.1(syb767) (deletion) 0.02% DMSO	11.09.2020	21.09.2020	10	5	0
20	DB06 F13E9.1(syb767) (deletion) 0.02% DMSO	11.09.2020	23.09.2020	12	7	0
20	DB06 F13E9.1(syb767) (deletion) 0.02% DMSO	11.09.2020	25.09.2020	14	13	0
20	DB06 F13E9.1(syb767) (deletion) 0.02% DMSO	11.09.2020	28.09.2020	17	3	0
20	DB06 F13E9.1(syb767) (deletion) 0.02% DMSO	11.09.2020	30.09.2020	19	6	0
20	DB06 F13E9.1(syb767) (deletion) 0.02% DMSO	11.09.2020	02.10.2020	21	12	0
20	DB06 F13E9.1(syb767) (deletion) 0.02% DMSO	11.09.2020	05.10.2020	24	9	0
20	DB06 F13E9.1(syb767) (deletion) 0.02% DMSO	11.09.2020	07.10.2020	26	14	0
20	DB06 F13E9.1(syb767) (deletion) 0.02% DMSO	11.09.2020	09.10.2020	28	2	0
20	DB06 F13E9.1(syb767) (deletion) 0.02% DMSO	11.09.2020	14.10.2020	33	1	0
20	DB06 F13E9.1(syb767) (deletion) 0.02% DMSO & Rilmenidine	11.09.2020	18.09.2020	7	7	1
20	DB06 F13E9.1(syb767) (deletion) 0.02% DMSO & Rilmenidine	11.09.2020	18.09.2020	7	3	0
20	DB06 F13E9.1(syb767) (deletion) 0.02% DMSO & Rilmenidine	11.09.2020	21.09.2020	10	10	1
20	DB06 F13E9.1(syb767) (deletion) 0.02% DMSO & Rilmenidine	11.09.2020	21.09.2020	10	7	0
20	DB06 F13E9.1(syb767) (deletion) 0.02% DMSO & Rilmenidine	11.09.2020	23.09.2020	12	6	0
20	DB06 F13E9.1(syb767) (deletion) 0.02% DMSO & Rilmenidine	11.09.2020	25.09.2020	14	10	0
20	DB06 F13E9.1(syb767) (deletion) 0.02% DMSO & Rilmenidine	11.09.2020	28.09.2020	17	8	0
20	DB06 F13E9.1(syb767) (deletion) 0.02% DMSO & Rilmenidine	11.09.2020	30.09.2020	19	7	0
20	DB06 F13E9.1(syb767) (deletion) 0.02% DMSO & Rilmenidine	11.09.2020	02.10.2020	21	9	0
20	DB06 F13E9.1(syb767) (deletion) 0.02% DMSO & Rilmenidine	11.09.2020	05.10.2020	24	7	0
20	DB06 F13E9.1(syb767) (deletion) 0.02% DMSO & Rilmenidine	11.09.2020	07.10.2020	26	6	0
20	DB06 F13E9.1(syb767) (deletion) 0.02% DMSO & Rilmenidine	11.09.2020	09.10.2020	28	3	0
20	DB06 F13E9.1(syb767) (deletion) 0.02% DMSO & Rilmenidine	11.09.2020	12.10.2020	31	1	0
20	DB06 F13E9.1(syb767) (deletion) 0.02% DMSO & Rilmenidine	11.09.2020	14.10.2020	33	1	0

## Sheet: 20200607_200uM_rilmenidine
Trial	Strain	Condition	Frequency	Time	Censored	Temperature [°C]
20200607 Rilmenidine	N2	DMSO	1	32.0155	0	20
20200607 Rilmenidine	N2	DMSO	1	32.2655	0	20
20200607 Rilmenidine	N2	DMSO	1	36.4322	0	20
20200607 Rilmenidine	N2	DMSO	1	26.6822	0	20
20200607 Rilmenidine	N2	DMSO	1	31.3488	0	20
20200607 Rilmenidine	N2	DMSO	1	40.3488	0	20
20200607 Rilmenidine	N2	DMSO	1	27.7655	0	20
20200607 Rilmenidine	N2	DMSO	1	32.9322	0	20
20200607 Rilmenidine	N2	DMSO	1	33.1822	0	20
20200607 Rilmenidine	N2	DMSO	1	37.5155	0	20
20200607 Rilmenidine	N2	DMSO	1	34.3488	0	20
20200607 Rilmenidine	N2	DMSO	1	39.3488	0	20
20200607 Rilmenidine	N2	DMSO	1	43.1822	0	20
20200607 Rilmenidine	N2	DMSO	1	39.7655	0	20
20200607 Rilmenidine	N2	DMSO	1	29.8488	0	20
20200607 Rilmenidine	N2	DMSO	1	36.8488	0	20
20200607 Rilmenidine	N2	DMSO	1	36.6822	0	20
20200607 Rilmenidine	N2	DMSO	1	36.2655	0	20
20200607 Rilmenidine	N2	DMSO	1	36.0988	0	20
20200607 Rilmenidine	N2	DMSO	1	29.5155	0	20
20200607 Rilmenidine	N2	DMSO	1	35.5155	0	20
20200607 Rilmenidine	N2	DMSO	1	29.5988	0	20
20200607 Rilmenidine	N2	DMSO	1	36.1822	0	20
20200607 Rilmenidine	N2	DMSO	1	37.2655	0	20
20200607 Rilmenidine	N2	DMSO	1	32.3488	0	20
20200607 Rilmenidine	N2	DMSO	1	28.9322	0	20
20200607 Rilmenidine	N2	DMSO	1	25.0155	0	20
20200607 Rilmenidine	N2	DMSO	1	22.8488	0	20
20200607 Rilmenidine	N2	DMSO	1	34.2655	0	20
20200607 Rilmenidine	N2	DMSO	1	33.8488	0	20
20200607 Rilmenidine	N2	DMSO	1	28.0988	0	20
20200607 Rilmenidine	N2	DMSO	1	35.0155	0	20
20200607 Rilmenidine	N2	DMSO	1	25.0155	1	20
20200607 Rilmenidine	N2	DMSO	1	33.0988	0	20
20200607 Rilmenidine	N2	DMSO	1	28.6822	0	20
20200607 Rilmenidine	N2	DMSO	1	33.0155	0	20
20200607 Rilmenidine	N2	DMSO	1	36.6822	0	20
20200607 Rilmenidine	N2	DMSO	1	18.5988	0	20
20200607 Rilmenidine	N2	DMSO	1	32.2655	0	20
20200607 Rilmenidine	N2	DMSO	1	36.6822	0	20
20200607 Rilmenidine	N2	DMSO	1	28.3488	0	20
20200607 Rilmenidine	N2	DMSO	1	33.5988	0	20
20200607 Rilmenidine	N2	DMSO	1	35.5155	0	20
20200607 Rilmenidine	N2	DMSO	1	24.7655	0	20
20200607 Rilmenidine	N2	DMSO	1	38.2655	0	20
20200607 Rilmenidine	N2	DMSO	1	32.5988	0	20
20200607 Rilmenidine	N2	DMSO	1	25.6822	1	20
20200607 Rilmenidine	N2	DMSO	1	41.1822	0	20
20200607 Rilmenidine	N2	DMSO	1	33.8488	0	20
20200607 Rilmenidine	N2	DMSO	1	29.5988	0	20
20200607 Rilmenidine	N2	DMSO	1	23.9322	1	20
20200607 Rilmenidine	N2	DMSO	1	32.0155	0	20
20200607 Rilmenidine	N2	DMSO	1	27.3488	0	20
20200607 Rilmenidine	N2	DMSO	1	28.8488	0	20
20200607 Rilmenidine	N2	DMSO	1	9.59884	0	20
20200607 Rilmenidine	N2	DMSO	1	36.4322	0	20
20200607 Rilmenidine	N2	DMSO	1	22.3488	0	20
20200607 Rilmenidine	N2	DMSO	1	29.4322	0	20
20200607 Rilmenidine	N2	DMSO	1	28.4322	0	20
20200607 Rilmenidine	N2	DMSO	1	6.84884	0	20
20200607 Rilmenidine	N2	DMSO	1	9.84884	0	20
20200607 Rilmenidine	N2	DMSO	1	9.09884	0	20
20200607 Rilmenidine	N2	DMSO	1	26.9322	1	20
20200607 Rilmenidine	N2	DMSO	1	31.2655	0	20
20200607 Rilmenidine	N2	DMSO	1	34.8488	0	20
20200607 Rilmenidine	N2	DMSO	1	31.7655	0	20
20200607 Rilmenidine	N2	DMSO	1	16.9322	0	20
20200607 Rilmenidine	N2	DMSO	1	33.3488	0	20
20200607 Rilmenidine	N2	DMSO	1	21.6822	0	20
20200607 Rilmenidine	N2	DMSO	1	33.5155	0	20
20200607 Rilmenidine	N2	DMSO	1	27.2655	1	20
20200607 Rilmenidine	N2	DMSO	1	24.7655	1	20
20200607 Rilmenidine	N2	DMSO	1	24.6822	1	20
20200607 Rilmenidine	N2	DMSO	1	24.5988	1	20
20200607 Rilmenidine	N2	DMSO	1	24.6822	1	20
20200607 Rilmenidine	N2	Rilmenidine	1	27.9322	0	20
20200607 Rilmenidine	N2	Rilmenidine	1	27.6822	0	20
20200607 Rilmenidine	N2	Rilmenidine	1	40.5155	0	20
20200607 Rilmenidine	N2	Rilmenidine	1	33.5988	0	20
20200607 Rilmenidine	N2	Rilmenidine	1	34.2655	0	20
20200607 Rilmenidine	N2	Rilmenidine	1	36.1822	0	20
20200607 Rilmenidine	N2	Rilmenidine	1	33.5155	0	20
20200607 Rilmenidine	N2	Rilmenidine	1	27.9322	0	20
20200607 Rilmenidine	N2	Rilmenidine	1	30.6822	0	20
20200607 Rilmenidine	N2	Rilmenidine	1	29.9322	0	20
20200607 Rilmenidine	N2	Rilmenidine	1	32.3488	0	20
20200607 Rilmenidine	N2	Rilmenidine	1	28.5155	0	20
20200607 Rilmenidine	N2	Rilmenidine	1	27.4322	0	20
20200607 Rilmenidine	N2	Rilmenidine	1	36.0988	0	20
20200607 Rilmenidine	N2	Rilmenidine	1	26.0988	0	20
20200607 Rilmenidine	N2	Rilmenidine	1	33.3488	0	20
20200607 Rilmenidine	N2	Rilmenidine	1	27.5155	0	20
20200607 Rilmenidine	N2	Rilmenidine	1	26.0988	0	20
20200607 Rilmenidine	N2	Rilmenidine	1	22.8488	0	20
20200607 Rilmenidine	N2	Rilmenidine	1	23.2655	0	20
20200607 Rilmenidine	N2	Rilmenidine	1	14.1822	0	20
20200607 Rilmenidine	N2	Rilmenidine	1	20.4322	0	20
20200607 Rilmenidine	N2	Rilmenidine	1	18.0155	0	20
20200607 Rilmenidine	N2	Rilmenidine	1	30.5988	0	20
20200607 Rilmenidine	N2	Rilmenidine	1	29.0988	0	20
20200607 Rilmenidine	N2	Rilmenidine	1	14.0155	0	20
20200607 Rilmenidine	N2	Rilmenidine	1	26.0988	0	20
20200607 Rilmenidine	N2	Rilmenidine	1	16.8488	0	20
20200607 Rilmenidine	N2	Rilmenidine	1	29.2655	0	20
20200607 Rilmenidine	N2	Rilmenidine	1	24.9322	1	20
20200607 Rilmenidine	N2	Rilmenidine	1	23.7655	1	20
20200607 Rilmenidine	DB03	DMSO	1	14.5988	0	20
20200607 Rilmenidine	DB03	DMSO	1	15.3488	0	20
20200607 Rilmenidine	DB03	DMSO	1	19.4322	0	20
20200607 Rilmenidine	DB03	DMSO	1	24.6822	0	20
20200607 Rilmenidine	DB03	DMSO	1	20.6822	0	20
20200607 Rilmenidine	DB03	DMSO	1	24.0155	0	20
20200607 Rilmenidine	DB03	DMSO	1	24.7655	0	20
20200607 Rilmenidine	DB03	DMSO	1	24.0155	0	20
20200607 Rilmenidine	DB03	DMSO	1	17.2655	0	20
20200607 Rilmenidine	DB03	DMSO	1	23.4322	0	20
20200607 Rilmenidine	DB03	DMSO	1	21.0988	0	20
20200607 Rilmenidine	DB03	DMSO	1	23.5155	0	20
20200607 Rilmenidine	DB03	DMSO	1	27.6822	0	20
20200607 Rilmenidine	DB03	DMSO	1	13.2655	0	20
20200607 Rilmenidine	DB03	DMSO	1	34.0988	0	20
20200607 Rilmenidine	DB03	DMSO	1	28.5155	0	20
20200607 Rilmenidine	DB03	DMSO	1	35.1822	0	20
20200607 Rilmenidine	DB03	DMSO	1	17.7655	0	20
20200607 Rilmenidine	DB03	DMSO	1	36.5155	0	20
20200607 Rilmenidine	DB03	DMSO	1	30.8488	0	20
20200607 Rilmenidine	DB03	DMSO	1	17.5155	0	20
20200607 Rilmenidine	DB03	DMSO	1	28.0155	0	20
20200607 Rilmenidine	DB03	DMSO	1	29.1822	0	20
20200607 Rilmenidine	DB03	DMSO	1	26.3488	0	20
20200607 Rilmenidine	DB03	DMSO	1	25.9322	0	20
20200607 Rilmenidine	DB03	DMSO	1	26.4322	0	20
20200607 Rilmenidine	DB03	DMSO	1	17.9322	0	20
20200607 Rilmenidine	DB03	DMSO	1	25.6822	0	20
20200607 Rilmenidine	DB03	DMSO	1	28.8488	0	20
20200607 Rilmenidine	DB03	DMSO	1	25.1822	0	20
20200607 Rilmenidine	DB03	DMSO	1	25.0988	0	20
20200607 Rilmenidine	DB03	DMSO	1	28.1822	0	20
20200607 Rilmenidine	DB03	DMSO	1	25.0988	0	20
20200607 Rilmenidine	DB03	DMSO	1	26.9322	0	20
20200607 Rilmenidine	DB03	DMSO	1	25.6822	0	20
20200607 Rilmenidine	DB03	DMSO	1	28.1822	0	20
20200607 Rilmenidine	DB03	DMSO	1	24.8488	0	20
20200607 Rilmenidine	DB03	DMSO	1	25.6822	0	20
20200607 Rilmenidine	DB03	DMSO	1	23.9322	0	20
20200607 Rilmenidine	DB03	DMSO	1	23.5155	0	20
20200607 Rilmenidine	DB03	DMSO	1	25.3488	0	20
20200607 Rilmenidine	DB03	DMSO	1	24.8488	0	20
20200607 Rilmenidine	DB03	DMSO	1	23.3488	0	20
20200607 Rilmenidine	DB03	DMSO	1	21.4322	0	20
20200607 Rilmenidine	DB03	DMSO	1	20.9322	0	20
20200607 Rilmenidine	DB03	DMSO	1	21.1822	0	20
20200607 Rilmenidine	DB03	DMSO	1	19.6822	0	20
20200607 Rilmenidine	DB03	DMSO	1	23.6822	0	20
20200607 Rilmenidine	DB03	DMSO	1	22.6822	0	20
20200607 Rilmenidine	DB03	DMSO	1	23.5988	0	20
20200607 Rilmenidine	DB03	DMSO	1	31.0988	0	20
20200607 Rilmenidine	DB03	DMSO	1	15.8488	0	20
20200607 Rilmenidine	DB03	DMSO	1	16.1822	0	20
20200607 Rilmenidine	DB03	DMSO	1	23.9322	0	20
20200607 Rilmenidine	DB03	DMSO	1	20.2655	0	20
20200607 Rilmenidine	DB03	DMSO	1	16.2655	0	20
20200607 Rilmenidine	DB03	DMSO	1	13.9322	0	20
20200607 Rilmenidine	DB03	DMSO	1	22.0155	0	20
20200607 Rilmenidine	DB03	DMSO	1	24.0155	0	20
20200607 Rilmenidine	DB03	DMSO	1	16.1822	0	20
20200607 Rilmenidine	DB03	DMSO	1	19.8488	0	20
20200607 Rilmenidine	DB03	DMSO	1	19.3488	0	20
20200607 Rilmenidine	DB03	DMSO	1	30.0988	0	20
20200607 Rilmenidine	DB03	DMSO	1	17.1822	0	20
20200607 Rilmenidine	DB03	DMSO	1	22.0155	0	20
20200607 Rilmenidine	DB03	DMSO	1	28.4322	1	20
20200607 Rilmenidine	DB03	DMSO	1	14.1822	0	20
20200607 Rilmenidine	DB03	Rilmenidine	1	27.9322	0	20
20200607 Rilmenidine	DB03	Rilmenidine	1	19.4322	0	20
20200607 Rilmenidine	DB03	Rilmenidine	1	34.8488	0	20
20200607 Rilmenidine	DB03	Rilmenidine	1	28.5988	0	20
20200607 Rilmenidine	DB03	Rilmenidine	1	21.0988	0	20
20200607 Rilmenidine	DB03	Rilmenidine	1	38.4322	0	20
20200607 Rilmenidine	DB03	Rilmenidine	1	38.1822	0	20
20200607 Rilmenidine	DB03	Rilmenidine	1	24.0988	0	20
20200607 Rilmenidine	DB03	Rilmenidine	1	41.5155	0	20
20200607 Rilmenidine	DB03	Rilmenidine	1	37.6822	0	20
20200607 Rilmenidine	DB03	Rilmenidine	1	23.7655	0	20
20200607 Rilmenidine	DB03	Rilmenidine	1	37.2655	0	20
20200607 Rilmenidine	DB03	Rilmenidine	1	34.5988	0	20
20200607 Rilmenidine	DB03	Rilmenidine	1	35.7655	0	20
20200607 Rilmenidine	DB03	Rilmenidine	1	28.5155	0	20
20200607 Rilmenidine	DB03	Rilmenidine	1	30.0155	0	20
20200607 Rilmenidine	DB03	Rilmenidine	1	32.9322	0	20
20200607 Rilmenidine	DB03	Rilmenidine	1	33.8488	0	20
20200607 Rilmenidine	DB03	Rilmenidine	1	32.4322	0	20
20200607 Rilmenidine	DB03	Rilmenidine	1	32.1822	0	20
20200607 Rilmenidine	DB03	Rilmenidine	1	36.0155	0	20
20200607 Rilmenidine	DB03	Rilmenidine	1	38.5155	0	20
20200607 Rilmenidine	DB03	Rilmenidine	1	37.4322	0	20
20200607 Rilmenidine	DB03	Rilmenidine	1	38.2655	0	20
20200607 Rilmenidine	DB03	Rilmenidine	1	33.0155	0	20
20200607 Rilmenidine	DB03	Rilmenidine	1	36.7655	0	20
20200607 Rilmenidine	DB03	Rilmenidine	1	36.3488	0	20
20200607 Rilmenidine	DB03	Rilmenidine	1	37.3488	0	20
20200607 Rilmenidine	DB03	Rilmenidine	1	34.6822	0	20
20200607 Rilmenidine	DB03	Rilmenidine	1	33.8488	0	20
20200607 Rilmenidine	DB03	Rilmenidine	1	35.6822	0	20
20200607 Rilmenidine	DB03	Rilmenidine	1	32.0155	1	20
20200607 Rilmenidine	DB03	Rilmenidine	1	33.0988	0	20
20200607 Rilmenidine	DB03	Rilmenidine	1	32.9322	0	20
20200607 Rilmenidine	DB03	Rilmenidine	1	34.2655	0	20
20200607 Rilmenidine	DB03	Rilmenidine	1	32.8488	0	20
20200607 Rilmenidine	DB03	Rilmenidine	1	32.3488	0	20
20200607 Rilmenidine	DB03	Rilmenidine	1	35.7655	0	20
20200607 Rilmenidine	DB03	Rilmenidine	1	33.5155	0	20
20200607 Rilmenidine	DB03	Rilmenidine	1	30.8488	0	20
20200607 Rilmenidine	DB03	Rilmenidine	1	30.4322	0	20
20200607 Rilmenidine	DB03	Rilmenidine	1	31.0988	0	20
20200607 Rilmenidine	DB03	Rilmenidine	1	31.8488	0	20
20200607 Rilmenidine	DB03	Rilmenidine	1	29.9322	0	20
20200607 Rilmenidine	DB03	Rilmenidine	1	24.0155	0	20
20200607 Rilmenidine	DB03	Rilmenidine	1	30.0155	0	20
20200607 Rilmenidine	DB03	Rilmenidine	1	29.2655	1	20
20200607 Rilmenidine	DB03	Rilmenidine	1	21.5155	0	20
20200607 Rilmenidine	DB03	Rilmenidine	1	29.8488	0	20
20200607 Rilmenidine	DB03	Rilmenidine	1	30.1822	0	20
20200607 Rilmenidine	DB03	Rilmenidine	1	19.4322	0	20
20200607 Rilmenidine	DB03	Rilmenidine	1	27.7655	0	20
20200607 Rilmenidine	DB03	Rilmenidine	1	27.5988	0	20
20200607 Rilmenidine	DB03	Rilmenidine	1	29.7655	0	20
20200607 Rilmenidine	DB03	Rilmenidine	1	29.1822	0	20
20200607 Rilmenidine	DB03	Rilmenidine	1	29.4322	0	20
20200607 Rilmenidine	DB03	Rilmenidine	1	29.3488	0	20
20200607 Rilmenidine	DB03	Rilmenidine	1	27.2655	0	20
20200607 Rilmenidine	DB03	Rilmenidine	1	30.4322	0	20
20200607 Rilmenidine	DB03	Rilmenidine	1	29.4322	0	20
20200607 Rilmenidine	DB03	Rilmenidine	1	26.1822	1	20
20200607 Rilmenidine	DB03	Rilmenidine	1	26.0988	0	20
20200607 Rilmenidine	DB03	Rilmenidine	1	25.3488	1	20
20200607 Rilmenidine	DB03	Rilmenidine	1	25.7655	0	20
20200607 Rilmenidine	DB03	Rilmenidine	1	25.4322	0	20
20200607 Rilmenidine	DB03	Rilmenidine	1	32.6822	0	20
20200607 Rilmenidine	DB03	Rilmenidine	1	29.2655	0	20
20200607 Rilmenidine	DB03	Rilmenidine	1	30.1822	0	20
20200607 Rilmenidine	DB03	Rilmenidine	1	24.3488	1	20
20200607 Rilmenidine	DB03	Rilmenidine	1	24.3488	1	20
20200607 Rilmenidine	DB03	Rilmenidine	1	23.5988	1	20
20200607 Rilmenidine	DB03	Rilmenidine	1	23.2655	1	20
20200607 Rilmenidine	DB03	Rilmenidine	1	26.3488	0	20
20200607 Rilmenidine	DB03	Rilmenidine	1	26.3488	0	20
20200607 Rilmenidine	DB03	Rilmenidine	1	33.0155	0	20
20200607 Rilmenidine	DB03	Rilmenidine	1	12.1822	0	20
20200607 Rilmenidine	DB03	Rilmenidine	1	21.0155	1	20
20200607 Rilmenidine	DB03	Rilmenidine	1	16.5155	0	20
20200607 Rilmenidine	DB03	Rilmenidine	1	16.5155	0	20
20200607 Rilmenidine	DB03	Rilmenidine	1	21.8488	1	20
20200607 Rilmenidine	DB03	Rilmenidine	1	24.4322	1	20
20200607 Rilmenidine	DB03	Rilmenidine	1	22.0988	0	20
20200607 Rilmenidine	DB03	Rilmenidine	1	18.8488	0	20
20200607 Rilmenidine	DB03	Rilmenidine	1	25.0155	1	20
20200607 Rilmenidine	DB03	Rilmenidine	1	17.6822	0	20
20200607 Rilmenidine	DB03	Rilmenidine	1	33.1822	0	20
20200607 Rilmenidine	DB03	Rilmenidine	1	21.3488	0	20
20200607 Rilmenidine	DB03	Rilmenidine	1	23.3488	0	20
20200607 Rilmenidine	DB03	Rilmenidine	1	22.0988	1	20
20200607 Rilmenidine	DB03	Rilmenidine	1	30.8488	0	20
20200607 Rilmenidine	DB03	Rilmenidine	1	24.2655	0	20
20200607 Rilmenidine	DB03	Rilmenidine	1	25.5155	0	20
20200607 Rilmenidine	DB03	Rilmenidine	1	26.8488	0	20
20200607 Rilmenidine	DB03	Rilmenidine	1	36.8488	0	20
20200607 Rilmenidine	DB03	Rilmenidine	1	28.0988	0	20
20200607 Rilmenidine	DB03	Rilmenidine	1	15.2655	0	20
20200607 Rilmenidine	DB03	Rilmenidine	1	28.8488	1	20
20200607 Rilmenidine	DB03	Rilmenidine	1	26.3488	1	20
20200607 Rilmenidine	DB03	Rilmenidine	1	25.5988	1	20
20200607 Rilmenidine	DB03	Rilmenidine	1	24.2655	1	20
20200607 Rilmenidine	DB03	Rilmenidine	1	24.8488	1	20
20200607 Rilmenidine	DB03	Rilmenidine	1	24.4322	1	20
20200607 Rilmenidine	DB03	Rilmenidine	1	23.0155	1	20
20200607 Rilmenidine	DB03	DMSO	1	22.3905	0	20
20200607 Rilmenidine	DB03	DMSO	1	28.2238	0	20
20200607 Rilmenidine	DB03	DMSO	1	25.2238	0	20
20200607 Rilmenidine	DB03	DMSO	1	29.2238	0	20
20200607 Rilmenidine	DB03	DMSO	1	25.9738	0	20
20200607 Rilmenidine	DB03	DMSO	1	35.0572	0	20
20200607 Rilmenidine	DB03	DMSO	1	27.5572	0	20
20200607 Rilmenidine	DB03	DMSO	1	31.8072	0	20
20200607 Rilmenidine	DB03	DMSO	1	31.2238	1	20
20200607 Rilmenidine	DB03	DMSO	1	30.3905	0	20
20200607 Rilmenidine	DB03	DMSO	1	32.4738	0	20
20200607 Rilmenidine	DB03	DMSO	1	36.9738	0	20
20200607 Rilmenidine	DB03	DMSO	1	29.9738	0	20
20200607 Rilmenidine	DB03	DMSO	1	20.2238	0	20
20200607 Rilmenidine	DB03	DMSO	1	33.9738	0	20
20200607 Rilmenidine	DB03	DMSO	1	21.0572	0	20
20200607 Rilmenidine	DB03	DMSO	1	38.5572	0	20
20200607 Rilmenidine	DB03	DMSO	1	35.4738	0	20
20200607 Rilmenidine	DB03	DMSO	1	36.4738	0	20
20200607 Rilmenidine	DB03	DMSO	1	26.4738	0	20
20200607 Rilmenidine	DB03	DMSO	1	35.8072	0	20
20200607 Rilmenidine	DB03	DMSO	1	32.2238	0	20
20200607 Rilmenidine	DB03	DMSO	1	32.2238	0	20
20200607 Rilmenidine	DB03	DMSO	1	34.0572	0	20
20200607 Rilmenidine	DB03	DMSO	1	22.0572	0	20
20200607 Rilmenidine	DB03	DMSO	1	33.8905	0	20
20200607 Rilmenidine	DB03	DMSO	1	33.3905	0	20
20200607 Rilmenidine	DB03	DMSO	1	29.4738	0	20
20200607 Rilmenidine	DB03	DMSO	1	34.5572	0	20
20200607 Rilmenidine	DB03	DMSO	1	33.9738	0	20
20200607 Rilmenidine	DB03	DMSO	1	31.3072	1	20
20200607 Rilmenidine	DB03	DMSO	1	31.7238	0	20
20200607 Rilmenidine	DB03	DMSO	1	34.7238	0	20
20200607 Rilmenidine	DB03	DMSO	1	31.8905	0	20
20200607 Rilmenidine	DB03	DMSO	1	31.1405	0	20
20200607 Rilmenidine	DB03	DMSO	1	30.9738	0	20
20200607 Rilmenidine	DB03	DMSO	1	33.5572	0	20
20200607 Rilmenidine	DB03	DMSO	1	32.9738	0	20
20200607 Rilmenidine	DB03	DMSO	1	32.3905	0	20
20200607 Rilmenidine	DB03	DMSO	1	30.3072	0	20
20200607 Rilmenidine	DB03	DMSO	1	29.6405	0	20
20200607 Rilmenidine	DB03	DMSO	1	35.5572	0	20
20200607 Rilmenidine	DB03	DMSO	1	26.3072	0	20
20200607 Rilmenidine	DB03	DMSO	1	30.1405	0	20
20200607 Rilmenidine	DB03	DMSO	1	30.1405	0	20
20200607 Rilmenidine	DB03	DMSO	1	34.6405	0	20
20200607 Rilmenidine	DB03	DMSO	1	29.9738	0	20
20200607 Rilmenidine	DB03	DMSO	1	28.3905	0	20
20200607 Rilmenidine	DB03	DMSO	1	24.2238	0	20
20200607 Rilmenidine	DB03	DMSO	1	28.0572	0	20
20200607 Rilmenidine	DB03	DMSO	1	27.5572	0	20
20200607 Rilmenidine	DB03	DMSO	1	24.3072	1	20
20200607 Rilmenidine	DB03	DMSO	1	30.9738	0	20
20200607 Rilmenidine	DB03	DMSO	1	30.3072	0	20
20200607 Rilmenidine	DB03	DMSO	1	27.4738	0	20
20200607 Rilmenidine	DB03	DMSO	1	23.0572	0	20
20200607 Rilmenidine	DB03	DMSO	1	29.7238	0	20
20200607 Rilmenidine	DB03	DMSO	1	26.0572	0	20
20200607 Rilmenidine	DB03	DMSO	1	23.0572	0	20
20200607 Rilmenidine	DB03	DMSO	1	27.3072	0	20
20200607 Rilmenidine	DB03	DMSO	1	24.5572	1	20
20200607 Rilmenidine	DB03	DMSO	1	26.1405	0	20
20200607 Rilmenidine	DB03	DMSO	1	32.1405	0	20
20200607 Rilmenidine	DB03	DMSO	1	21.6405	0	20
20200607 Rilmenidine	DB03	DMSO	1	29.6405	0	20
20200607 Rilmenidine	DB03	DMSO	1	29.9738	0	20
20200607 Rilmenidine	DB03	DMSO	1	25.9738	0	20
20200607 Rilmenidine	DB03	DMSO	1	32.6405	0	20
20200607 Rilmenidine	DB03	DMSO	1	23.7238	0	20
20200607 Rilmenidine	DB03	DMSO	1	21.0572	0	20
20200607 Rilmenidine	DB03	DMSO	1	22.8072	0	20
20200607 Rilmenidine	DB03	DMSO	1	26.8072	0	20
20200607 Rilmenidine	DB03	DMSO	1	27.1405	0	20
20200607 Rilmenidine	DB03	DMSO	1	21.6405	0	20
20200607 Rilmenidine	DB03	DMSO	1	30.2238	0	20
20200607 Rilmenidine	DB03	DMSO	1	19.8072	0	20
20200607 Rilmenidine	DB03	DMSO	1	21.8905	0	20
20200607 Rilmenidine	DB03	DMSO	1	18.8072	0	20
20200607 Rilmenidine	DB03	DMSO	1	23.2238	0	20
20200607 Rilmenidine	DB03	DMSO	1	20.1405	0	20
20200607 Rilmenidine	DB03	DMSO	1	19.7238	0	20
20200607 Rilmenidine	DB03	DMSO	1	24.3072	0	20
20200607 Rilmenidine	DB03	DMSO	1	24.2238	0	20
20200607 Rilmenidine	DB03	DMSO	1	25.6405	0	20
20200607 Rilmenidine	DB03	DMSO	1	18.7238	0	20
20200607 Rilmenidine	DB03	DMSO	1	15.9738	0	20
20200607 Rilmenidine	DB03	DMSO	1	15.1405	0	20
20200607 Rilmenidine	DB03	DMSO	1	21.6405	0	20
20200607 Rilmenidine	DB03	DMSO	1	23.9738	1	20
20200607 Rilmenidine	DB03	DMSO	1	16.3905	0	20
20200607 Rilmenidine	DB03	DMSO	1	33.6405	0	20
20200607 Rilmenidine	DB03	DMSO	1	30.9738	0	20
20200607 Rilmenidine	DB03	DMSO	1	15.6405	0	20
20200607 Rilmenidine	DB03	DMSO	1	35.4738	0	20
20200607 Rilmenidine	DB03	DMSO	1	25.3072	0	20
20200607 Rilmenidine	DB03	DMSO	1	34.0572	1	20
20200607 Rilmenidine	DB03	DMSO	1	24.3905	1	20
20200607 Rilmenidine	DB03	DMSO	1	26.6405	1	20
20200607 Rilmenidine	DB03	DMSO	1	23.8072	1	20
20200607 Rilmenidine	DB03	DMSO	1	21.7238	1	20
20200607 Rilmenidine	DB03	Rilmenidine	1	18.4738	0	20
20200607 Rilmenidine	DB03	Rilmenidine	1	14.4738	0	20
20200607 Rilmenidine	DB03	Rilmenidine	1	34.4738	0	20
20200607 Rilmenidine	DB03	Rilmenidine	1	27.3072	1	20
20200607 Rilmenidine	DB03	Rilmenidine	1	17.8905	0	20
20200607 Rilmenidine	DB03	Rilmenidine	1	26.0572	0	20
20200607 Rilmenidine	DB03	Rilmenidine	1	28.2238	0	20
20200607 Rilmenidine	DB03	Rilmenidine	1	34.1405	0	20
20200607 Rilmenidine	DB03	Rilmenidine	1	15.6405	0	20
20200607 Rilmenidine	DB03	Rilmenidine	1	42.0572	0	20
20200607 Rilmenidine	DB03	Rilmenidine	1	38.3905	0	20
20200607 Rilmenidine	DB03	Rilmenidine	1	33.8072	0	20
20200607 Rilmenidine	DB03	Rilmenidine	1	33.5572	0	20
20200607 Rilmenidine	DB03	Rilmenidine	1	37.1405	0	20
20200607 Rilmenidine	DB03	Rilmenidine	1	34.6405	0	20
20200607 Rilmenidine	DB03	Rilmenidine	1	28.2238	0	20
20200607 Rilmenidine	DB03	Rilmenidine	1	35.6405	0	20
20200607 Rilmenidine	DB03	Rilmenidine	1	20.2238	0	20
20200607 Rilmenidine	DB03	Rilmenidine	1	17.9738	0	20
20200607 Rilmenidine	DB03	Rilmenidine	1	31.1405	0	20
20200607 Rilmenidine	DB03	Rilmenidine	1	29.8905	0	20
20200607 Rilmenidine	DB03	Rilmenidine	1	30.0572	0	20
20200607 Rilmenidine	DB03	Rilmenidine	1	31.4738	0	20
20200607 Rilmenidine	DB03	Rilmenidine	1	30.9738	0	20
20200607 Rilmenidine	DB03	Rilmenidine	1	29.8072	0	20
20200607 Rilmenidine	DB03	Rilmenidine	1	32.5572	0	20
20200607 Rilmenidine	DB03	Rilmenidine	1	32.9738	0	20
20200607 Rilmenidine	DB03	Rilmenidine	1	27.8072	0	20
20200607 Rilmenidine	DB03	Rilmenidine	1	31.1405	0	20
20200607 Rilmenidine	DB03	Rilmenidine	1	24.2238	0	20
20200607 Rilmenidine	DB03	Rilmenidine	1	29.0572	0	20
20200607 Rilmenidine	DB03	Rilmenidine	1	25.6405	0	20
20200607 Rilmenidine	DB03	Rilmenidine	1	27.7238	0	20
20200607 Rilmenidine	DB03	Rilmenidine	1	25.2238	0	20
20200607 Rilmenidine	DB03	Rilmenidine	1	36.1405	0	20
20200607 Rilmenidine	DB03	Rilmenidine	1	18.0572	0	20
20200607 Rilmenidine	DB03	Rilmenidine	1	26.6405	0	20
20200607 Rilmenidine	DB03	Rilmenidine	1	24.8072	0	20
20200607 Rilmenidine	DB03	Rilmenidine	1	16.6405	0	20
20200607 Rilmenidine	DB03	Rilmenidine	1	26.1405	0	20
20200607 Rilmenidine	DB03	Rilmenidine	1	13.9738	0	20
20200607 Rilmenidine	DB03	Rilmenidine	1	5.30718	0	20
20200607 Rilmenidine	DB03	Rilmenidine	1	17.9738	0	20
20200607 Rilmenidine	DB03	Rilmenidine	1	22.6405	1	20
20200607 Rilmenidine	DB03	Rilmenidine	1	22.8905	1	20
20200607 Rilmenidine	DB03	Rilmenidine	1	26.8072	1	20
20200607 Rilmenidine	DB03	Rilmenidine	1	22.8072	0	20
20200607 Rilmenidine	DB03	Rilmenidine	1	31.3905	0	20
20200607 Rilmenidine	DB03	Rilmenidine	1	14.1405	0	20
20200607 Rilmenidine	DB03	Rilmenidine	1	21.2238	0	20
20200607 Rilmenidine	DB03	Rilmenidine	1	28.7238	1	20
20200607 Rilmenidine	DB03	Rilmenidine	1	27.7238	1	20
20200607 Rilmenidine	DB03	Rilmenidine	1	21.9738	1	20
20200607 Rilmenidine	DB03	Rilmenidine	1	24.3905	1	20
20200607 Rilmenidine	DB03	Rilmenidine	1	24.0572	1	20
20200607 Rilmenidine	DB03	Rilmenidine	1	27.1405	1	20
20200607 Rilmenidine	N2	DMSO	1	27.6405	0	20
20200607 Rilmenidine	N2	DMSO	1	33.9738	0	20
20200607 Rilmenidine	N2	DMSO	1	36.8905	0	20
20200607 Rilmenidine	N2	DMSO	1	37.9738	0	20
20200607 Rilmenidine	N2	DMSO	1	42.4738	0	20
20200607 Rilmenidine	N2	DMSO	1	32.7238	0	20
20200607 Rilmenidine	N2	DMSO	1	46.0572	0	20
20200607 Rilmenidine	N2	DMSO	1	40.0572	0	20
20200607 Rilmenidine	N2	DMSO	1	38.1405	0	20
20200607 Rilmenidine	N2	DMSO	1	39.5572	0	20
20200607 Rilmenidine	N2	DMSO	1	37.6405	0	20
20200607 Rilmenidine	N2	DMSO	1	29.0572	0	20
20200607 Rilmenidine	N2	DMSO	1	38.2238	0	20
20200607 Rilmenidine	N2	DMSO	1	37.7238	0	20
20200607 Rilmenidine	N2	DMSO	1	36.8072	0	20
20200607 Rilmenidine	N2	DMSO	1	37.5572	0	20
20200607 Rilmenidine	N2	DMSO	1	36.4738	0	20
20200607 Rilmenidine	N2	DMSO	1	35.4738	0	20
20200607 Rilmenidine	N2	DMSO	1	31.3905	0	20
20200607 Rilmenidine	N2	DMSO	1	37.5572	0	20
20200607 Rilmenidine	N2	DMSO	1	37.3072	0	20
20200607 Rilmenidine	N2	DMSO	1	33.5572	0	20
20200607 Rilmenidine	N2	DMSO	1	24.7238	1	20
20200607 Rilmenidine	N2	DMSO	1	33.6405	0	20
20200607 Rilmenidine	N2	DMSO	1	34.8905	0	20
20200607 Rilmenidine	N2	DMSO	1	32.0572	0	20
20200607 Rilmenidine	N2	DMSO	1	33.6405	0	20
20200607 Rilmenidine	N2	DMSO	1	35.1405	0	20
20200607 Rilmenidine	N2	DMSO	1	31.9738	0	20
20200607 Rilmenidine	N2	DMSO	1	31.1405	0	20
20200607 Rilmenidine	N2	DMSO	1	27.9738	1	20
20200607 Rilmenidine	N2	DMSO	1	28.5572	0	20
20200607 Rilmenidine	N2	DMSO	1	37.1405	0	20
20200607 Rilmenidine	N2	DMSO	1	29.3905	0	20
20200607 Rilmenidine	N2	DMSO	1	36.1405	0	20
20200607 Rilmenidine	N2	DMSO	1	39.1405	0	20
20200607 Rilmenidine	N2	DMSO	1	29.8072	0	20
20200607 Rilmenidine	N2	DMSO	1	32.8905	0	20
20200607 Rilmenidine	N2	DMSO	1	18.5572	0	20
20200607 Rilmenidine	N2	DMSO	1	23.8072	1	20
20200607 Rilmenidine	N2	DMSO	1	26.0572	0	20
20200607 Rilmenidine	N2	DMSO	1	33.8072	0	20
20200607 Rilmenidine	N2	DMSO	1	30.0572	0	20
20200607 Rilmenidine	N2	DMSO	1	32.8072	0	20
20200607 Rilmenidine	N2	DMSO	1	23.8072	0	20
20200607 Rilmenidine	N2	DMSO	1	34.3072	0	20
20200607 Rilmenidine	N2	DMSO	1	39.1405	0	20
20200607 Rilmenidine	N2	DMSO	1	24.7238	0	20
20200607 Rilmenidine	N2	DMSO	1	22.8905	1	20
20200607 Rilmenidine	N2	DMSO	1	24.4738	0	20
20200607 Rilmenidine	N2	DMSO	1	23.6405	0	20
20200607 Rilmenidine	N2	DMSO	1	16.9738	0	20
20200607 Rilmenidine	N2	DMSO	1	27.8905	0	20
20200607 Rilmenidine	N2	DMSO	1	33.8072	0	20
20200607 Rilmenidine	N2	DMSO	1	17.2238	0	20
20200607 Rilmenidine	N2	DMSO	1	30.8072	0	20
20200607 Rilmenidine	N2	DMSO	1	18.4738	0	20
20200607 Rilmenidine	N2	DMSO	1	17.9738	0	20
20200607 Rilmenidine	N2	DMSO	1	14.0572	0	20
20200607 Rilmenidine	N2	DMSO	1	10.5572	0	20
20200607 Rilmenidine	N2	DMSO	1	22.3905	1	20
20200607 Rilmenidine	N2	DMSO	1	23.2238	1	20
20200607 Rilmenidine	N2	DMSO	1	24.0572	0	20
20200607 Rilmenidine	N2	DMSO	1	24.6405	1	20
20200607 Rilmenidine	N2	DMSO	1	33.1405	0	20
20200607 Rilmenidine	N2	DMSO	1	18.8905	0	20
20200607 Rilmenidine	N2	DMSO	1	46.9738	0	20
20200607 Rilmenidine	N2	DMSO	1	33.8072	0	20
20200607 Rilmenidine	N2	DMSO	1	24.8905	0	20
20200607 Rilmenidine	N2	DMSO	1	35.2238	1	20
20200607 Rilmenidine	N2	DMSO	1	28.6405	1	20
20200607 Rilmenidine	N2	DMSO	1	26.8905	1	20
20200607 Rilmenidine	N2	DMSO	1	27.0572	1	20
20200607 Rilmenidine	N2	DMSO	1	25.0572	1	20
20200607 Rilmenidine	N2	Rilmenidine	1	36.8905	0	20
20200607 Rilmenidine	N2	Rilmenidine	1	22.1405	0	20
20200607 Rilmenidine	N2	Rilmenidine	1	33.4738	0	20
20200607 Rilmenidine	N2	Rilmenidine	1	27.7238	0	20
20200607 Rilmenidine	N2	Rilmenidine	1	29.3905	0	20
20200607 Rilmenidine	N2	Rilmenidine	1	46.3072	0	20
20200607 Rilmenidine	N2	Rilmenidine	1	32.1405	0	20
20200607 Rilmenidine	N2	Rilmenidine	1	28.0572	0	20
20200607 Rilmenidine	N2	Rilmenidine	1	35.9738	0	20
20200607 Rilmenidine	N2	Rilmenidine	1	44.5572	0	20
20200607 Rilmenidine	N2	Rilmenidine	1	31.1405	0	20
20200607 Rilmenidine	N2	Rilmenidine	1	34.1405	0	20
20200607 Rilmenidine	N2	Rilmenidine	1	44.2238	0	20
20200607 Rilmenidine	N2	Rilmenidine	1	41.6405	0	20
20200607 Rilmenidine	N2	Rilmenidine	1	31.8905	0	20
20200607 Rilmenidine	N2	Rilmenidine	1	41.0572	0	20
20200607 Rilmenidine	N2	Rilmenidine	1	35.1405	0	20
20200607 Rilmenidine	N2	Rilmenidine	1	36.3905	0	20
20200607 Rilmenidine	N2	Rilmenidine	1	32.3905	0	20
20200607 Rilmenidine	N2	Rilmenidine	1	33.8905	0	20
20200607 Rilmenidine	N2	Rilmenidine	1	32.8072	0	20
20200607 Rilmenidine	N2	Rilmenidine	1	31.0572	0	20
20200607 Rilmenidine	N2	Rilmenidine	1	29.8905	1	20
20200607 Rilmenidine	N2	Rilmenidine	1	30.1405	0	20
20200607 Rilmenidine	N2	Rilmenidine	1	32.6405	0	20
20200607 Rilmenidine	N2	Rilmenidine	1	36.1405	0	20
20200607 Rilmenidine	N2	Rilmenidine	1	32.3072	0	20
20200607 Rilmenidine	N2	Rilmenidine	1	36.3905	0	20
20200607 Rilmenidine	N2	Rilmenidine	1	27.4738	0	20
20200607 Rilmenidine	N2	Rilmenidine	1	25.4738	1	20
20200607 Rilmenidine	N2	Rilmenidine	1	24.7238	0	20
20200607 Rilmenidine	N2	Rilmenidine	1	33.5572	0	20
20200607 Rilmenidine	N2	Rilmenidine	1	27.4738	0	20
20200607 Rilmenidine	N2	Rilmenidine	1	34.6405	0	20
20200607 Rilmenidine	N2	Rilmenidine	1	26.8905	0	20
20200607 Rilmenidine	N2	Rilmenidine	1	38.1405	0	20
20200607 Rilmenidine	N2	Rilmenidine	1	28.3905	0	20
20200607 Rilmenidine	N2	Rilmenidine	1	33.3072	0	20
20200607 Rilmenidine	N2	Rilmenidine	1	29.5572	0	20
20200607 Rilmenidine	N2	Rilmenidine	1	22.6405	1	20
20200607 Rilmenidine	N2	Rilmenidine	1	38.7238	0	20
20200607 Rilmenidine	N2	Rilmenidine	1	27.8072	0	20
20200607 Rilmenidine	N2	Rilmenidine	1	28.3905	0	20
20200607 Rilmenidine	N2	Rilmenidine	1	24.3072	0	20
20200607 Rilmenidine	N2	Rilmenidine	1	21.7238	1	20
20200607 Rilmenidine	N2	Rilmenidine	1	29.1405	0	20
20200607 Rilmenidine	N2	Rilmenidine	1	20.3905	0	20
20200607 Rilmenidine	N2	Rilmenidine	1	21.0572	0	20
20200607 Rilmenidine	N2	Rilmenidine	1	28.3905	0	20
20200607 Rilmenidine	N2	Rilmenidine	1	22.5572	1	20
20200607 Rilmenidine	N2	Rilmenidine	1	25.4738	1	20
20200607 Rilmenidine	N2	Rilmenidine	1	21.4738	0	20
20200607 Rilmenidine	N2	Rilmenidine	1	28.1405	0	20
20200607 Rilmenidine	N2	Rilmenidine	1	27.8072	1	20
20200607 Rilmenidine	N2	Rilmenidine	1	26.9738	1	20
20200607 Rilmenidine	N2	Rilmenidine	1	24.8905	1	20
20200607 Rilmenidine	DB06	Rilmenidine	1	29.8697	0	20
20200607 Rilmenidine	DB06	Rilmenidine	1	32.7863	0	20
20200607 Rilmenidine	DB06	Rilmenidine	1	31.6197	0	20
20200607 Rilmenidine	DB06	Rilmenidine	1	32.203	0	20
20200607 Rilmenidine	DB06	Rilmenidine	1	44.453	0	20
20200607 Rilmenidine	DB06	Rilmenidine	1	36.1197	0	20
20200607 Rilmenidine	DB06	Rilmenidine	1	42.6197	0	20
20200607 Rilmenidine	DB06	Rilmenidine	1	37.703	0	20
20200607 Rilmenidine	DB06	Rilmenidine	1	28.6197	0	20
20200607 Rilmenidine	DB06	Rilmenidine	1	27.6197	0	20
20200607 Rilmenidine	DB06	Rilmenidine	1	38.5363	0	20
20200607 Rilmenidine	DB06	Rilmenidine	1	31.2863	0	20
20200607 Rilmenidine	DB06	Rilmenidine	1	37.1197	0	20
20200607 Rilmenidine	DB06	Rilmenidine	1	41.5363	0	20
20200607 Rilmenidine	DB06	Rilmenidine	1	38.6197	0	20
20200607 Rilmenidine	DB06	Rilmenidine	1	36.703	0	20
20200607 Rilmenidine	DB06	Rilmenidine	1	31.8697	0	20
20200607 Rilmenidine	DB06	Rilmenidine	1	37.5363	0	20
20200607 Rilmenidine	DB06	Rilmenidine	1	37.203	0	20
20200607 Rilmenidine	DB06	Rilmenidine	1	31.8697	0	20
20200607 Rilmenidine	DB06	Rilmenidine	1	35.2863	1	20
20200607 Rilmenidine	DB06	Rilmenidine	1	35.453	0	20
20200607 Rilmenidine	DB06	Rilmenidine	1	35.2863	0	20
20200607 Rilmenidine	DB06	Rilmenidine	1	35.0363	0	20
20200607 Rilmenidine	DB06	Rilmenidine	1	38.3697	0	20
20200607 Rilmenidine	DB06	Rilmenidine	1	36.7863	0	20
20200607 Rilmenidine	DB06	Rilmenidine	1	25.0363	0	20
20200607 Rilmenidine	DB06	Rilmenidine	1	34.453	0	20
20200607 Rilmenidine	DB06	Rilmenidine	1	32.703	0	20
20200607 Rilmenidine	DB06	Rilmenidine	1	28.5363	0	20
20200607 Rilmenidine	DB06	Rilmenidine	1	35.703	0	20
20200607 Rilmenidine	DB06	Rilmenidine	1	36.8697	0	20
20200607 Rilmenidine	DB06	Rilmenidine	1	33.0363	0	20
20200607 Rilmenidine	DB06	Rilmenidine	1	33.6197	0	20
20200607 Rilmenidine	DB06	Rilmenidine	1	36.8697	0	20
20200607 Rilmenidine	DB06	Rilmenidine	1	33.6197	0	20
20200607 Rilmenidine	DB06	Rilmenidine	1	35.8697	0	20
20200607 Rilmenidine	DB06	Rilmenidine	1	34.5363	0	20
20200607 Rilmenidine	DB06	Rilmenidine	1	29.203	0	20
20200607 Rilmenidine	DB06	Rilmenidine	1	30.8697	0	20
20200607 Rilmenidine	DB06	Rilmenidine	1	32.453	0	20
20200607 Rilmenidine	DB06	Rilmenidine	1	32.0363	0	20
20200607 Rilmenidine	DB06	Rilmenidine	1	40.1197	0	20
20200607 Rilmenidine	DB06	Rilmenidine	1	36.5363	0	20
20200607 Rilmenidine	DB06	Rilmenidine	1	25.3697	1	20
20200607 Rilmenidine	DB06	Rilmenidine	1	33.203	0	20
20200607 Rilmenidine	DB06	Rilmenidine	1	28.2863	0	20
20200607 Rilmenidine	DB06	Rilmenidine	1	23.203	1	20
20200607 Rilmenidine	DB06	Rilmenidine	1	31.453	0	20
20200607 Rilmenidine	DB06	Rilmenidine	1	25.7863	0	20
20200607 Rilmenidine	DB06	Rilmenidine	1	34.7863	0	20
20200607 Rilmenidine	DB06	Rilmenidine	1	26.7863	0	20
20200607 Rilmenidine	DB06	Rilmenidine	1	23.7863	1	20
20200607 Rilmenidine	DB06	Rilmenidine	1	28.1197	0	20
20200607 Rilmenidine	DB06	Rilmenidine	1	18.953	0	20
20200607 Rilmenidine	DB06	Rilmenidine	1	21.3697	0	20
20200607 Rilmenidine	DB06	Rilmenidine	1	22.953	0	20
20200607 Rilmenidine	DB06	Rilmenidine	1	31.703	0	20
20200607 Rilmenidine	DB06	Rilmenidine	1	37.953	0	20
20200607 Rilmenidine	DB06	Rilmenidine	1	9.03634	0	20
20200607 Rilmenidine	DB06	Rilmenidine	1	6.61968	0	20
20200607 Rilmenidine	DB06	Rilmenidine	1	24.7863	1	20
20200607 Rilmenidine	DB06	Rilmenidine	1	30.5363	1	20
20200607 Rilmenidine	DB06	Rilmenidine	1	20.703	0	20
20200607 Rilmenidine	DB06	Rilmenidine	1	35.0363	0	20
20200607 Rilmenidine	DB06	Rilmenidine	1	15.0363	0	20
20200607 Rilmenidine	DB06	Rilmenidine	1	17.3697	0	20
20200607 Rilmenidine	DB06	Rilmenidine	1	14.453	0	20
20200607 Rilmenidine	DB06	Rilmenidine	1	24.703	1	20
20200607 Rilmenidine	DB06	Rilmenidine	1	29.8697	1	20
20200607 Rilmenidine	DB06	Rilmenidine	1	28.453	1	20
20200607 Rilmenidine	DB06	Rilmenidine	1	26.203	1	20
20200607 Rilmenidine	DB06	Rilmenidine	1	25.3697	1	20
20200607 Rilmenidine	DB06	DMSO	1	24.453	0	20
20200607 Rilmenidine	DB06	DMSO	1	35.3697	0	20
20200607 Rilmenidine	DB06	DMSO	1	17.7863	0	20
20200607 Rilmenidine	DB06	DMSO	1	31.8697	0	20
20200607 Rilmenidine	DB06	DMSO	1	32.703	0	20
20200607 Rilmenidine	DB06	DMSO	1	41.703	0	20
20200607 Rilmenidine	DB06	DMSO	1	31.6197	0	20
20200607 Rilmenidine	DB06	DMSO	1	44.703	0	20
20200607 Rilmenidine	DB06	DMSO	1	32.1197	0	20
20200607 Rilmenidine	DB06	DMSO	1	41.2863	0	20
20200607 Rilmenidine	DB06	DMSO	1	32.5363	0	20
20200607 Rilmenidine	DB06	DMSO	1	42.2863	0	20
20200607 Rilmenidine	DB06	DMSO	1	40.5363	0	20
20200607 Rilmenidine	DB06	DMSO	1	26.6197	0	20
20200607 Rilmenidine	DB06	DMSO	1	34.6197	0	20
20200607 Rilmenidine	DB06	DMSO	1	34.6197	0	20
20200607 Rilmenidine	DB06	DMSO	1	36.2863	0	20
20200607 Rilmenidine	DB06	DMSO	1	30.953	1	20
20200607 Rilmenidine	DB06	DMSO	1	31.2863	1	20
20200607 Rilmenidine	DB06	DMSO	1	33.8697	0	20
20200607 Rilmenidine	DB06	DMSO	1	32.7863	0	20
20200607 Rilmenidine	DB06	DMSO	1	37.1197	0	20
20200607 Rilmenidine	DB06	DMSO	1	25.203	1	20
20200607 Rilmenidine	DB06	DMSO	1	32.8697	0	20
20200607 Rilmenidine	DB06	DMSO	1	37.0363	0	20
20200607 Rilmenidine	DB06	DMSO	1	21.203	0	20
20200607 Rilmenidine	DB06	DMSO	1	34.0363	0	20
20200607 Rilmenidine	DB06	DMSO	1	36.203	0	20
20200607 Rilmenidine	DB06	DMSO	1	28.2863	0	20
20200607 Rilmenidine	DB06	DMSO	1	28.703	0	20
20200607 Rilmenidine	DB06	DMSO	1	38.453	0	20
20200607 Rilmenidine	DB06	DMSO	1	28.7863	1	20
20200607 Rilmenidine	DB06	DMSO	1	31.1197	0	20
20200607 Rilmenidine	DB06	DMSO	1	22.3697	0	20
20200607 Rilmenidine	DB06	DMSO	1	35.203	0	20
20200607 Rilmenidine	DB06	DMSO	1	36.1197	0	20
20200607 Rilmenidine	DB06	DMSO	1	31.453	0	20
20200607 Rilmenidine	DB06	DMSO	1	27.8697	0	20
20200607 Rilmenidine	DB06	DMSO	1	28.703	0	20
20200607 Rilmenidine	DB06	DMSO	1	26.203	0	20
20200607 Rilmenidine	DB06	DMSO	1	28.953	0	20
20200607 Rilmenidine	DB06	DMSO	1	24.7863	1	20
20200607 Rilmenidine	DB06	DMSO	1	31.0363	0	20
20200607 Rilmenidine	DB06	DMSO	1	36.703	0	20
20200607 Rilmenidine	DB06	DMSO	1	25.8697	0	20
20200607 Rilmenidine	DB06	DMSO	1	25.703	0	20
20200607 Rilmenidine	DB06	DMSO	1	31.6197	0	20
20200607 Rilmenidine	DB06	DMSO	1	32.953	0	20
20200607 Rilmenidine	DB06	DMSO	1	17.2863	0	20
20200607 Rilmenidine	DB06	DMSO	1	37.6197	0	20
20200607 Rilmenidine	DB06	DMSO	1	27.953	0	20
20200607 Rilmenidine	DB06	DMSO	1	44.6197	0	20
20200607 Rilmenidine	DB06	DMSO	1	31.5363	0	20
20200607 Rilmenidine	DB06	DMSO	1	35.7863	0	20
20200607 Rilmenidine	DB06	DMSO	1	33.203	0	20
20200607 Rilmenidine	DB06	DMSO	1	35.8697	0	20
20200607 Rilmenidine	DB06	DMSO	1	25.1197	0	20
20200607 Rilmenidine	DB06	DMSO	1	31.7863	0	20
20200607 Rilmenidine	DB06	DMSO	1	21.453	1	20
20200607 Rilmenidine	DB06	DMSO	1	21.3697	1	20
20200607 Rilmenidine	DB06	DMSO	1	21.953	0	20
20200607 Rilmenidine	DB06	DMSO	1	39.0363	0	20
20200607 Rilmenidine	DB06	DMSO	1	27.5363	0	20
20200607 Rilmenidine	DB06	DMSO	1	26.0363	0	20
20200607 Rilmenidine	DB06	DMSO	1	31.8697	0	20
20200607 Rilmenidine	DB06	DMSO	1	28.7863	0	20
20200607 Rilmenidine	DB06	DMSO	1	14.1197	0	20
20200607 Rilmenidine	DB06	DMSO	1	23.703	0	20
20200607 Rilmenidine	DB06	DMSO	1	30.1197	1	20
20200607 Rilmenidine	DB06	DMSO	1	21.3697	0	20
20200607 Rilmenidine	DB06	DMSO	1	32.5363	0	20
20200607 Rilmenidine	DB06	DMSO	1	13.1197	0	20
20200607 Rilmenidine	DB06	DMSO	1	31.3697	0	20
20200607 Rilmenidine	DB06	DMSO	1	32.203	0	20
20200607 Rilmenidine	DB06	DMSO	1	37.203	0	20
20200607 Rilmenidine	DB06	DMSO	1	32.453	0	20
20200607 Rilmenidine	DB06	DMSO	1	22.203	0	20
20200607 Rilmenidine	DB06	DMSO	1	27.203	0	20
20200607 Rilmenidine	DB06	DMSO	1	21.8697	0	20
20200607 Rilmenidine	DB06	DMSO	1	27.203	1	20
20200607 Rilmenidine	DB04	Rilmenidine	1	25.2863	0	20
20200607 Rilmenidine	DB04	Rilmenidine	1	24.1197	0	20
20200607 Rilmenidine	DB04	Rilmenidine	1	25.5363	0	20
20200607 Rilmenidine	DB04	Rilmenidine	1	32.1197	0	20
20200607 Rilmenidine	DB04	Rilmenidine	1	29.703	0	20
20200607 Rilmenidine	DB04	Rilmenidine	1	35.453	0	20
20200607 Rilmenidine	DB04	Rilmenidine	1	31.0363	0	20
20200607 Rilmenidine	DB04	Rilmenidine	1	26.1197	0	20
20200607 Rilmenidine	DB04	Rilmenidine	1	28.703	0	20
20200607 Rilmenidine	DB04	Rilmenidine	1	43.0363	0	20
20200607 Rilmenidine	DB04	Rilmenidine	1	35.203	0	20
20200607 Rilmenidine	DB04	Rilmenidine	1	29.953	0	20
20200607 Rilmenidine	DB04	Rilmenidine	1	37.0363	0	20
20200607 Rilmenidine	DB04	Rilmenidine	1	32.5363	0	20
20200607 Rilmenidine	DB04	Rilmenidine	1	40.2863	0	20
20200607 Rilmenidine	DB04	Rilmenidine	1	27.1197	0	20
20200607 Rilmenidine	DB04	Rilmenidine	1	38.1197	0	20
20200607 Rilmenidine	DB04	Rilmenidine	1	38.0363	0	20
20200607 Rilmenidine	DB04	Rilmenidine	1	39.3697	0	20
20200607 Rilmenidine	DB04	Rilmenidine	1	39.1197	0	20
20200607 Rilmenidine	DB04	Rilmenidine	1	37.7863	0	20
20200607 Rilmenidine	DB04	Rilmenidine	1	37.7863	0	20
20200607 Rilmenidine	DB04	Rilmenidine	1	23.953	0	20
20200607 Rilmenidine	DB04	Rilmenidine	1	37.6197	0	20
20200607 Rilmenidine	DB04	Rilmenidine	1	39.453	0	20
20200607 Rilmenidine	DB04	Rilmenidine	1	35.0363	0	20
20200607 Rilmenidine	DB04	Rilmenidine	1	36.703	0	20
20200607 Rilmenidine	DB04	Rilmenidine	1	36.3697	0	20
20200607 Rilmenidine	DB04	Rilmenidine	1	35.5363	0	20
20200607 Rilmenidine	DB04	Rilmenidine	1	32.6197	0	20
20200607 Rilmenidine	DB04	Rilmenidine	1	37.7863	0	20
20200607 Rilmenidine	DB04	Rilmenidine	1	31.8697	0	20
20200607 Rilmenidine	DB04	Rilmenidine	1	32.2863	0	20
20200607 Rilmenidine	DB04	Rilmenidine	1	32.1197	0	20
20200607 Rilmenidine	DB04	Rilmenidine	1	24.0363	0	20
20200607 Rilmenidine	DB04	Rilmenidine	1	33.6197	0	20
20200607 Rilmenidine	DB04	Rilmenidine	1	29.3697	0	20
20200607 Rilmenidine	DB04	Rilmenidine	1	35.953	0	20
20200607 Rilmenidine	DB04	Rilmenidine	1	28.2863	1	20
20200607 Rilmenidine	DB04	Rilmenidine	1	34.203	0	20
20200607 Rilmenidine	DB04	Rilmenidine	1	27.8697	0	20
20200607 Rilmenidine	DB04	Rilmenidine	1	33.703	0	20
20200607 Rilmenidine	DB04	Rilmenidine	1	27.703	0	20
20200607 Rilmenidine	DB04	Rilmenidine	1	27.0363	0	20
20200607 Rilmenidine	DB04	Rilmenidine	1	29.0363	0	20
20200607 Rilmenidine	DB04	Rilmenidine	1	39.203	0	20
20200607 Rilmenidine	DB04	Rilmenidine	1	37.953	0	20
20200607 Rilmenidine	DB04	Rilmenidine	1	29.8697	0	20
20200607 Rilmenidine	DB04	Rilmenidine	1	30.2863	0	20
20200607 Rilmenidine	DB04	Rilmenidine	1	24.1197	0	20
20200607 Rilmenidine	DB04	Rilmenidine	1	26.7863	0	20
20200607 Rilmenidine	DB04	Rilmenidine	1	10.703	0	20
20200607 Rilmenidine	DB04	Rilmenidine	1	18.7863	0	20
20200607 Rilmenidine	DB04	Rilmenidine	1	26.2863	0	20
20200607 Rilmenidine	DB04	Rilmenidine	1	16.8697	0	20
20200607 Rilmenidine	DB04	Rilmenidine	1	21.3697	1	20
20200607 Rilmenidine	DB04	Rilmenidine	1	21.8697	1	20
20200607 Rilmenidine	DB04	Rilmenidine	1	21.203	0	20
20200607 Rilmenidine	DB04	Rilmenidine	1	34.8697	0	20
20200607 Rilmenidine	DB04	Rilmenidine	1	28.453	0	20
20200607 Rilmenidine	DB04	Rilmenidine	1	33.703	0	20
20200607 Rilmenidine	DB04	Rilmenidine	1	25.8697	0	20
20200607 Rilmenidine	DB04	Rilmenidine	1	26.8697	0	20
20200607 Rilmenidine	DB04	Rilmenidine	1	16.203	0	20
20200607 Rilmenidine	DB04	Rilmenidine	1	27.6197	0	20
20200607 Rilmenidine	DB04	Rilmenidine	1	28.8697	1	20
20200607 Rilmenidine	DB04	Rilmenidine	1	28.703	1	20
20200607 Rilmenidine	DB04	Rilmenidine	1	25.7863	1	20
20200607 Rilmenidine	DB04	Rilmenidine	1	24.0363	1	20
20200607 Rilmenidine	DB04	DMSO	1	17.203	0	20
20200607 Rilmenidine	DB04	DMSO	1	37.3697	0	20
20200607 Rilmenidine	DB04	DMSO	1	25.5363	0	20
20200607 Rilmenidine	DB04	DMSO	1	9.45301	0	20
20200607 Rilmenidine	DB04	DMSO	1	37.1197	0	20
20200607 Rilmenidine	DB04	DMSO	1	32.203	0	20
20200607 Rilmenidine	DB04	DMSO	1	33.953	0	20
20200607 Rilmenidine	DB04	DMSO	1	41.703	0	20
20200607 Rilmenidine	DB04	DMSO	1	42.6197	0	20
20200607 Rilmenidine	DB04	DMSO	1	24.8697	0	20
20200607 Rilmenidine	DB04	DMSO	1	34.0363	0	20
20200607 Rilmenidine	DB04	DMSO	1	28.2863	0	20
20200607 Rilmenidine	DB04	DMSO	1	35.203	0	20
20200607 Rilmenidine	DB04	DMSO	1	35.703	0	20
20200607 Rilmenidine	DB04	DMSO	1	34.953	0	20
20200607 Rilmenidine	DB04	DMSO	1	31.8697	0	20
20200607 Rilmenidine	DB04	DMSO	1	35.1197	0	20
20200607 Rilmenidine	DB04	DMSO	1	31.203	0	20
20200607 Rilmenidine	DB04	DMSO	1	34.2863	0	20
20200607 Rilmenidine	DB04	DMSO	1	31.1197	0	20
20200607 Rilmenidine	DB04	DMSO	1	32.3697	0	20
20200607 Rilmenidine	DB04	DMSO	1	30.453	0	20
20200607 Rilmenidine	DB04	DMSO	1	30.2863	0	20
20200607 Rilmenidine	DB04	DMSO	1	38.1197	0	20
20200607 Rilmenidine	DB04	DMSO	1	30.3697	0	20
20200607 Rilmenidine	DB04	DMSO	1	29.3697	0	20
20200607 Rilmenidine	DB04	DMSO	1	22.453	1	20
20200607 Rilmenidine	DB04	DMSO	1	30.203	0	20
20200607 Rilmenidine	DB04	DMSO	1	24.3697	1	20
20200607 Rilmenidine	DB04	DMSO	1	28.5363	0	20
20200607 Rilmenidine	DB04	DMSO	1	23.5363	1	20
20200607 Rilmenidine	DB04	DMSO	1	30.6197	0	20
20200607 Rilmenidine	DB04	DMSO	1	25.203	1	20
20200607 Rilmenidine	DB04	DMSO	1	28.5363	0	20
20200607 Rilmenidine	DB04	DMSO	1	18.203	0	20
20200607 Rilmenidine	DB04	DMSO	1	30.953	0	20
20200607 Rilmenidine	DB04	DMSO	1	24.3697	0	20
20200607 Rilmenidine	DB04	DMSO	1	24.2863	0	20
20200607 Rilmenidine	DB04	DMSO	1	23.2863	0	20
20200607 Rilmenidine	DB04	DMSO	1	22.1197	1	20
20200607 Rilmenidine	DB04	DMSO	1	29.2863	0	20
20200607 Rilmenidine	DB04	DMSO	1	30.8697	0	20
20200607 Rilmenidine	DB04	DMSO	1	25.203	0	20
20200607 Rilmenidine	DB04	DMSO	1	28.8697	0	20
20200607 Rilmenidine	DB04	DMSO	1	37.7863	0	20
20200607 Rilmenidine	DB04	DMSO	1	36.8697	0	20
20200607 Rilmenidine	DB04	DMSO	1	23.8697	0	20
20200607 Rilmenidine	DB04	DMSO	1	23.953	0	20
20200607 Rilmenidine	DB04	DMSO	1	19.0363	0	20
20200607 Rilmenidine	DB04	DMSO	1	14.2863	0	20
20200607 Rilmenidine	DB04	DMSO	1	16.3697	0	20
20200607 Rilmenidine	DB04	DMSO	1	31.1197	0	20
20200607 Rilmenidine	DB04	DMSO	1	32.1197	0	20
20200607 Rilmenidine	DB04	DMSO	1	22.5363	0	20
20200607 Rilmenidine	DB04	DMSO	1	30.2863	0	20
20200607 Rilmenidine	DB04	DMSO	1	27.703	0	20
20200607 Rilmenidine	DB04	DMSO	1	27.203	1	20
20200607 Rilmenidine	DB04	DMSO	1	27.953	1	20
20200607 Rilmenidine	DB04	DMSO	1	26.203	1	20
20200607 Rilmenidine	DB04	DMSO	1	24.203	1	20
20200607 Rilmenidine	DB06	Rilmenidine	1	32.328	0	20
20200607 Rilmenidine	DB06	Rilmenidine	1	20.1613	0	20
20200607 Rilmenidine	DB06	Rilmenidine	1	31.9113	0	20
20200607 Rilmenidine	DB06	Rilmenidine	1	42.7447	0	20
20200607 Rilmenidine	DB06	Rilmenidine	1	32.078	0	20
20200607 Rilmenidine	DB06	Rilmenidine	1	34.9113	0	20
20200607 Rilmenidine	DB06	Rilmenidine	1	35.4947	0	20
20200607 Rilmenidine	DB06	Rilmenidine	1	30.6613	0	20
20200607 Rilmenidine	DB06	Rilmenidine	1	48.4947	0	20
20200607 Rilmenidine	DB06	Rilmenidine	1	40.1613	0	20
20200607 Rilmenidine	DB06	Rilmenidine	1	38.328	0	20
20200607 Rilmenidine	DB06	Rilmenidine	1	33.9113	0	20
20200607 Rilmenidine	DB06	Rilmenidine	1	41.328	0	20
20200607 Rilmenidine	DB06	Rilmenidine	1	42.6613	0	20
20200607 Rilmenidine	DB06	Rilmenidine	1	38.1613	0	20
20200607 Rilmenidine	DB06	Rilmenidine	1	40.078	0	20
20200607 Rilmenidine	DB06	Rilmenidine	1	37.6613	0	20
20200607 Rilmenidine	DB06	Rilmenidine	1	21.6613	0	20
20200607 Rilmenidine	DB06	Rilmenidine	1	29.7447	0	20
20200607 Rilmenidine	DB06	Rilmenidine	1	42.4113	0	20
20200607 Rilmenidine	DB06	Rilmenidine	1	35.9113	0	20
20200607 Rilmenidine	DB06	Rilmenidine	1	19.328	0	20
20200607 Rilmenidine	DB06	Rilmenidine	1	37.328	0	20
20200607 Rilmenidine	DB06	Rilmenidine	1	38.4947	0	20
20200607 Rilmenidine	DB06	Rilmenidine	1	37.578	0	20
20200607 Rilmenidine	DB06	Rilmenidine	1	37.6613	0	20
20200607 Rilmenidine	DB06	Rilmenidine	1	38.7447	0	20
20200607 Rilmenidine	DB06	Rilmenidine	1	37.4113	0	20
20200607 Rilmenidine	DB06	Rilmenidine	1	36.078	0	20
20200607 Rilmenidine	DB06	Rilmenidine	1	39.328	0	20
20200607 Rilmenidine	DB06	Rilmenidine	1	38.9113	0	20
20200607 Rilmenidine	DB06	Rilmenidine	1	37.9947	0	20
20200607 Rilmenidine	DB06	Rilmenidine	1	39.828	0	20
20200607 Rilmenidine	DB06	Rilmenidine	1	31.2447	0	20
20200607 Rilmenidine	DB06	Rilmenidine	1	31.1613	0	20
20200607 Rilmenidine	DB06	Rilmenidine	1	35.9113	0	20
20200607 Rilmenidine	DB06	Rilmenidine	1	35.7447	0	20
20200607 Rilmenidine	DB06	Rilmenidine	1	35.7447	0	20
20200607 Rilmenidine	DB06	Rilmenidine	1	34.9113	0	20
20200607 Rilmenidine	DB06	Rilmenidine	1	34.4113	0	20
20200607 Rilmenidine	DB06	Rilmenidine	1	29.9947	1	20
20200607 Rilmenidine	DB06	Rilmenidine	1	27.6613	0	20
20200607 Rilmenidine	DB06	Rilmenidine	1	28.578	0	20
20200607 Rilmenidine	DB06	Rilmenidine	1	29.078	1	20
20200607 Rilmenidine	DB06	Rilmenidine	1	39.1613	0	20
20200607 Rilmenidine	DB06	Rilmenidine	1	46.828	0	20
20200607 Rilmenidine	DB06	Rilmenidine	1	43.2447	0	20
20200607 Rilmenidine	DB06	Rilmenidine	1	23.4947	1	20
20200607 Rilmenidine	DB06	Rilmenidine	1	21.828	0	20
20200607 Rilmenidine	DB06	Rilmenidine	1	33.6613	0	20
20200607 Rilmenidine	DB06	Rilmenidine	1	29.078	0	20
20200607 Rilmenidine	DB06	Rilmenidine	1	24.9113	0	20
20200607 Rilmenidine	DB06	Rilmenidine	1	26.1613	0	20
20200607 Rilmenidine	DB06	Rilmenidine	1	30.328	0	20
20200607 Rilmenidine	DB06	Rilmenidine	1	23.2447	1	20
20200607 Rilmenidine	DB06	Rilmenidine	1	28.9113	1	20
20200607 Rilmenidine	DB06	Rilmenidine	1	25.9113	1	20
20200607 Rilmenidine	DB06	Rilmenidine	1	32.9113	1	20
20200607 Rilmenidine	DB06	Rilmenidine	1	25.9113	1	20
20200607 Rilmenidine	DB06	Rilmenidine	1	34.2447	0	20
20200607 Rilmenidine	DB06	Rilmenidine	1	27.7447	0	20
20200607 Rilmenidine	DB06	Rilmenidine	1	39.328	0	20
20200607 Rilmenidine	DB06	Rilmenidine	1	29.7447	0	20
20200607 Rilmenidine	DB06	Rilmenidine	1	33.1613	1	20
20200607 Rilmenidine	DB06	Rilmenidine	1	31.328	1	20
20200607 Rilmenidine	DB06	Rilmenidine	1	28.578	1	20
20200607 Rilmenidine	DB06	Rilmenidine	1	27.9113	1	20
20200607 Rilmenidine	DB06	Rilmenidine	1	26.4947	1	20
20200607 Rilmenidine	DB06	Rilmenidine	1	26.7447	1	20
20200607 Rilmenidine	DB06	DMSO	1	29.2447	0	20
20200607 Rilmenidine	DB06	DMSO	1	35.578	0	20
20200607 Rilmenidine	DB06	DMSO	1	28.828	0	20
20200607 Rilmenidine	DB06	DMSO	1	29.578	0	20
20200607 Rilmenidine	DB06	DMSO	1	28.7447	0	20
20200607 Rilmenidine	DB06	DMSO	1	32.4113	0	20
20200607 Rilmenidine	DB06	DMSO	1	43.4947	0	20
20200607 Rilmenidine	DB06	DMSO	1	40.1613	0	20
20200607 Rilmenidine	DB06	DMSO	1	48.078	0	20
20200607 Rilmenidine	DB06	DMSO	1	27.9947	0	20
20200607 Rilmenidine	DB06	DMSO	1	28.4947	0	20
20200607 Rilmenidine	DB06	DMSO	1	34.6613	0	20
20200607 Rilmenidine	DB06	DMSO	1	40.4113	0	20
20200607 Rilmenidine	DB06	DMSO	1	35.6613	0	20
20200607 Rilmenidine	DB06	DMSO	1	37.578	0	20
20200607 Rilmenidine	DB06	DMSO	1	40.1613	0	20
20200607 Rilmenidine	DB06	DMSO	1	40.1613	0	20
20200607 Rilmenidine	DB06	DMSO	1	39.9947	0	20
20200607 Rilmenidine	DB06	DMSO	1	37.578	1	20
20200607 Rilmenidine	DB06	DMSO	1	40.4113	0	20
20200607 Rilmenidine	DB06	DMSO	1	35.578	0	20
20200607 Rilmenidine	DB06	DMSO	1	30.2447	0	20
20200607 Rilmenidine	DB06	DMSO	1	26.328	0	20
20200607 Rilmenidine	DB06	DMSO	1	33.9113	0	20
20200607 Rilmenidine	DB06	DMSO	1	36.1613	0	20
20200607 Rilmenidine	DB06	DMSO	1	36.4113	0	20
20200607 Rilmenidine	DB06	DMSO	1	30.1613	0	20
20200607 Rilmenidine	DB06	DMSO	1	38.328	0	20
20200607 Rilmenidine	DB06	DMSO	1	38.1613	0	20
20200607 Rilmenidine	DB06	DMSO	1	29.078	0	20
20200607 Rilmenidine	DB06	DMSO	1	34.4113	0	20
20200607 Rilmenidine	DB06	DMSO	1	24.7447	0	20
20200607 Rilmenidine	DB06	DMSO	1	39.4113	0	20
20200607 Rilmenidine	DB06	DMSO	1	22.7447	0	20
20200607 Rilmenidine	DB06	DMSO	1	34.078	0	20
20200607 Rilmenidine	DB06	DMSO	1	33.9113	0	20
20200607 Rilmenidine	DB06	DMSO	1	30.4113	0	20
20200607 Rilmenidine	DB06	DMSO	1	31.1613	0	20
20200607 Rilmenidine	DB06	DMSO	1	31.828	0	20
20200607 Rilmenidine	DB06	DMSO	1	32.6613	0	20
20200607 Rilmenidine	DB06	DMSO	1	32.9947	0	20
20200607 Rilmenidine	DB06	DMSO	1	35.4113	0	20
20200607 Rilmenidine	DB06	DMSO	1	37.4113	0	20
20200607 Rilmenidine	DB06	DMSO	1	35.2447	0	20
20200607 Rilmenidine	DB06	DMSO	1	29.7447	0	20
20200607 Rilmenidine	DB06	DMSO	1	31.828	0	20
20200607 Rilmenidine	DB06	DMSO	1	30.9113	0	20
20200607 Rilmenidine	DB06	DMSO	1	42.6613	0	20
20200607 Rilmenidine	DB06	DMSO	1	35.2447	0	20
20200607 Rilmenidine	DB06	DMSO	1	28.1613	0	20
20200607 Rilmenidine	DB06	DMSO	1	30.828	0	20
20200607 Rilmenidine	DB06	DMSO	1	26.4113	1	20
20200607 Rilmenidine	DB06	DMSO	1	36.4947	0	20
20200607 Rilmenidine	DB06	DMSO	1	34.7447	0	20
20200607 Rilmenidine	DB06	DMSO	1	34.578	0	20
20200607 Rilmenidine	DB06	DMSO	1	13.078	0	20
20200607 Rilmenidine	DB06	DMSO	1	42.4113	0	20
20200607 Rilmenidine	DB06	DMSO	1	28.2447	0	20
20200607 Rilmenidine	DB06	DMSO	1	28.828	0	20
20200607 Rilmenidine	DB06	DMSO	1	35.078	0	20
20200607 Rilmenidine	DB06	DMSO	1	26.9113	0	20
20200607 Rilmenidine	DB06	DMSO	1	24.9113	0	20
20200607 Rilmenidine	DB06	DMSO	1	21.9947	1	20
20200607 Rilmenidine	DB06	DMSO	1	30.4113	0	20
20200607 Rilmenidine	DB06	DMSO	1	37.078	0	20
20200607 Rilmenidine	DB06	DMSO	1	27.078	0	20
20200607 Rilmenidine	DB06	DMSO	1	28.4947	0	20
20200607 Rilmenidine	DB06	DMSO	1	8.41134	0	20
20200607 Rilmenidine	DB06	DMSO	1	24.4113	0	20
20200607 Rilmenidine	DB06	DMSO	1	26.828	0	20
20200607 Rilmenidine	DB06	DMSO	1	18.4113	0	20
20200607 Rilmenidine	DB06	DMSO	1	28.6613	0	20
20200607 Rilmenidine	DB06	DMSO	1	35.4113	0	20
20200607 Rilmenidine	DB06	DMSO	1	27.1613	0	20
20200607 Rilmenidine	DB06	DMSO	1	32.4113	0	20
20200607 Rilmenidine	DB06	DMSO	1	37.9113	0	20
20200607 Rilmenidine	DB06	DMSO	1	28.9947	0	20
20200607 Rilmenidine	DB06	DMSO	1	30.078	0	20
20200607 Rilmenidine	DB06	DMSO	1	29.6613	0	20
20200607 Rilmenidine	DB06	DMSO	1	24.828	0	20
20200607 Rilmenidine	DB06	DMSO	1	28.9113	1	20
20200607 Rilmenidine	DB06	DMSO	1	25.578	1	20
20200607 Rilmenidine	DB06	DMSO	1	25.2447	1	20
20200607 Rilmenidine	DB06	DMSO	1	24.078	1	20
20200607 Rilmenidine	DB06	DMSO	1	23.1613	1	20
20200607 Rilmenidine	DB04	Rilmenidine	1	32.7447	0	20
20200607 Rilmenidine	DB04	Rilmenidine	1	32.2447	0	20
20200607 Rilmenidine	DB04	Rilmenidine	1	35.6613	0	20
20200607 Rilmenidine	DB04	Rilmenidine	1	35.078	0	20
20200607 Rilmenidine	DB04	Rilmenidine	1	37.6613	0	20
20200607 Rilmenidine	DB04	Rilmenidine	1	34.6613	0	20
20200607 Rilmenidine	DB04	Rilmenidine	1	32.828	0	20
20200607 Rilmenidine	DB04	Rilmenidine	1	32.6613	0	20
20200607 Rilmenidine	DB04	Rilmenidine	1	43.4113	0	20
20200607 Rilmenidine	DB04	Rilmenidine	1	43.4113	0	20
20200607 Rilmenidine	DB04	Rilmenidine	1	45.078	0	20
20200607 Rilmenidine	DB04	Rilmenidine	1	24.2447	1	20
20200607 Rilmenidine	DB04	Rilmenidine	1	43.328	0	20
20200607 Rilmenidine	DB04	Rilmenidine	1	36.828	0	20
20200607 Rilmenidine	DB04	Rilmenidine	1	43.2447	0	20
20200607 Rilmenidine	DB04	Rilmenidine	1	45.9947	0	20
20200607 Rilmenidine	DB04	Rilmenidine	1	42.6613	1	20
20200607 Rilmenidine	DB04	Rilmenidine	1	43.328	0	20
20200607 Rilmenidine	DB04	Rilmenidine	1	42.828	0	20
20200607 Rilmenidine	DB04	Rilmenidine	1	35.4947	0	20
20200607 Rilmenidine	DB04	Rilmenidine	1	41.6613	0	20
20200607 Rilmenidine	DB04	Rilmenidine	1	39.4113	0	20
20200607 Rilmenidine	DB04	Rilmenidine	1	40.4113	0	20
20200607 Rilmenidine	DB04	Rilmenidine	1	32.6613	0	20
20200607 Rilmenidine	DB04	Rilmenidine	1	46.078	0	20
20200607 Rilmenidine	DB04	Rilmenidine	1	39.9113	0	20
20200607 Rilmenidine	DB04	Rilmenidine	1	28.4113	0	20
20200607 Rilmenidine	DB04	Rilmenidine	1	37.078	0	20
20200607 Rilmenidine	DB04	Rilmenidine	1	42.1613	0	20
20200607 Rilmenidine	DB04	Rilmenidine	1	38.2447	0	20
20200607 Rilmenidine	DB04	Rilmenidine	1	33.9947	0	20
20200607 Rilmenidine	DB04	Rilmenidine	1	35.4113	0	20
20200607 Rilmenidine	DB04	Rilmenidine	1	31.4947	1	20
20200607 Rilmenidine	DB04	Rilmenidine	1	39.9947	0	20
20200607 Rilmenidine	DB04	Rilmenidine	1	34.6613	0	20
20200607 Rilmenidine	DB04	Rilmenidine	1	34.578	0	20
20200607 Rilmenidine	DB04	Rilmenidine	1	26.9113	1	20
20200607 Rilmenidine	DB04	Rilmenidine	1	31.9947	0	20
20200607 Rilmenidine	DB04	Rilmenidine	1	39.078	0	20
20200607 Rilmenidine	DB04	Rilmenidine	1	31.6613	0	20
20200607 Rilmenidine	DB04	Rilmenidine	1	43.4113	0	20
20200607 Rilmenidine	DB04	Rilmenidine	1	35.6613	0	20
20200607 Rilmenidine	DB04	Rilmenidine	1	36.578	0	20
20200607 Rilmenidine	DB04	Rilmenidine	1	23.4113	0	20
20200607 Rilmenidine	DB04	Rilmenidine	1	31.078	0	20
20200607 Rilmenidine	DB04	Rilmenidine	1	30.7447	0	20
20200607 Rilmenidine	DB04	Rilmenidine	1	33.9947	0	20
20200607 Rilmenidine	DB04	Rilmenidine	1	38.578	0	20
20200607 Rilmenidine	DB04	Rilmenidine	1	40.1613	0	20
20200607 Rilmenidine	DB04	Rilmenidine	1	33.4947	0	20
20200607 Rilmenidine	DB04	Rilmenidine	1	40.4947	0	20
20200607 Rilmenidine	DB04	Rilmenidine	1	33.9947	0	20
20200607 Rilmenidine	DB04	Rilmenidine	1	40.2447	0	20
20200607 Rilmenidine	DB04	Rilmenidine	1	44.578	0	20
20200607 Rilmenidine	DB04	Rilmenidine	1	27.9113	0	20
20200607 Rilmenidine	DB04	Rilmenidine	1	34.7447	0	20
20200607 Rilmenidine	DB04	Rilmenidine	1	22.4113	1	20
20200607 Rilmenidine	DB04	Rilmenidine	1	39.9113	0	20
20200607 Rilmenidine	DB04	Rilmenidine	1	29.578	0	20
20200607 Rilmenidine	DB04	Rilmenidine	1	29.9947	0	20
20200607 Rilmenidine	DB04	Rilmenidine	1	14.9947	0	20
20200607 Rilmenidine	DB04	Rilmenidine	1	36.4113	0	20
20200607 Rilmenidine	DB04	Rilmenidine	1	20.4113	0	20
20200607 Rilmenidine	DB04	Rilmenidine	1	29.4947	0	20
20200607 Rilmenidine	DB04	Rilmenidine	1	26.328	0	20
20200607 Rilmenidine	DB04	Rilmenidine	1	34.7447	0	20
20200607 Rilmenidine	DB04	Rilmenidine	1	29.9113	0	20
20200607 Rilmenidine	DB04	Rilmenidine	1	21.2447	1	20
20200607 Rilmenidine	DB04	Rilmenidine	1	21.6613	1	20
20200607 Rilmenidine	DB04	Rilmenidine	1	21.2447	0	20
20200607 Rilmenidine	DB04	Rilmenidine	1	21.7447	1	20
20200607 Rilmenidine	DB04	Rilmenidine	1	25.328	1	20
20200607 Rilmenidine	DB04	Rilmenidine	1	21.9113	1	20
20200607 Rilmenidine	DB04	Rilmenidine	1	22.9947	1	20
20200607 Rilmenidine	DB04	Rilmenidine	1	32.328	1	20
20200607 Rilmenidine	DB04	Rilmenidine	1	26.2447	0	20
20200607 Rilmenidine	DB04	Rilmenidine	1	35.4947	0	20
20200607 Rilmenidine	DB04	Rilmenidine	1	27.9113	0	20
20200607 Rilmenidine	DB04	Rilmenidine	1	35.328	0	20
20200607 Rilmenidine	DB04	Rilmenidine	1	40.1613	0	20
20200607 Rilmenidine	DB04	Rilmenidine	1	27.7447	0	20
20200607 Rilmenidine	DB04	Rilmenidine	1	33.6613	1	20
20200607 Rilmenidine	DB04	Rilmenidine	1	28.1613	0	20
20200607 Rilmenidine	DB04	Rilmenidine	1	29.4113	0	20
20200607 Rilmenidine	DB04	Rilmenidine	1	21.1613	0	20
20200607 Rilmenidine	DB04	Rilmenidine	1	14.1613	0	20
20200607 Rilmenidine	DB04	Rilmenidine	1	24.9113	0	20
20200607 Rilmenidine	DB04	Rilmenidine	1	36.078	0	20
20200607 Rilmenidine	DB04	Rilmenidine	1	38.578	1	20
20200607 Rilmenidine	DB04	Rilmenidine	1	32.828	0	20
20200607 Rilmenidine	DB04	Rilmenidine	1	35.9113	1	20
20200607 Rilmenidine	DB04	Rilmenidine	1	31.328	1	20
20200607 Rilmenidine	DB04	Rilmenidine	1	23.4113	1	20
20200607 Rilmenidine	DB04	Rilmenidine	1	25.6613	1	20
20200607 Rilmenidine	DB04	Rilmenidine	1	22.9947	1	20
20200607 Rilmenidine	DB04	DMSO	1	31.7447	0	20
20200607 Rilmenidine	DB04	DMSO	1	33.2447	0	20
20200607 Rilmenidine	DB04	DMSO	1	27.9113	0	20
20200607 Rilmenidine	DB04	DMSO	1	21.4947	0	20
20200607 Rilmenidine	DB04	DMSO	1	32.4947	0	20
20200607 Rilmenidine	DB04	DMSO	1	28.578	0	20
20200607 Rilmenidine	DB04	DMSO	1	35.6613	0	20
20200607 Rilmenidine	DB04	DMSO	1	20.4947	0	20
20200607 Rilmenidine	DB04	DMSO	1	23.328	0	20
20200607 Rilmenidine	DB04	DMSO	1	24.828	0	20
20200607 Rilmenidine	DB04	DMSO	1	24.6613	0	20
20200607 Rilmenidine	DB04	DMSO	1	31.4113	0	20
20200607 Rilmenidine	DB04	DMSO	1	34.7447	0	20
20200607 Rilmenidine	DB04	DMSO	1	26.6613	0	20
20200607 Rilmenidine	DB04	DMSO	1	30.4947	0	20
20200607 Rilmenidine	DB04	DMSO	1	35.578	0	20
20200607 Rilmenidine	DB04	DMSO	1	27.4947	0	20
20200607 Rilmenidine	DB04	DMSO	1	28.6613	0	20
20200607 Rilmenidine	DB04	DMSO	1	31.2447	0	20
20200607 Rilmenidine	DB04	DMSO	1	34.9113	0	20
20200607 Rilmenidine	DB04	DMSO	1	32.1613	0	20
20200607 Rilmenidine	DB04	DMSO	1	32.828	0	20
20200607 Rilmenidine	DB04	DMSO	1	33.1613	0	20
20200607 Rilmenidine	DB04	DMSO	1	31.078	0	20
20200607 Rilmenidine	DB04	DMSO	1	32.4947	0	20
20200607 Rilmenidine	DB04	DMSO	1	32.4113	0	20
20200607 Rilmenidine	DB04	DMSO	1	34.828	0	20
20200607 Rilmenidine	DB04	DMSO	1	31.578	0	20
20200607 Rilmenidine	DB04	DMSO	1	24.828	0	20
20200607 Rilmenidine	DB04	DMSO	1	31.2447	0	20
20200607 Rilmenidine	DB04	DMSO	1	34.328	0	20
20200607 Rilmenidine	DB04	DMSO	1	28.4947	0	20
20200607 Rilmenidine	DB04	DMSO	1	29.2447	0	20
20200607 Rilmenidine	DB04	DMSO	1	26.4113	1	20
20200607 Rilmenidine	DB04	DMSO	1	28.078	0	20
20200607 Rilmenidine	DB04	DMSO	1	25.578	0	20
20200607 Rilmenidine	DB04	DMSO	1	30.4947	0	20
20200607 Rilmenidine	DB04	DMSO	1	25.4947	0	20
20200607 Rilmenidine	DB04	DMSO	1	24.328	0	20
20200607 Rilmenidine	DB04	DMSO	1	26.078	0	20
20200607 Rilmenidine	DB04	DMSO	1	24.2447	0	20
20200607 Rilmenidine	DB04	DMSO	1	22.578	0	20
20200607 Rilmenidine	DB04	DMSO	1	17.328	0	20
20200607 Rilmenidine	DB04	DMSO	1	33.9947	0	20
20200607 Rilmenidine	DB04	DMSO	1	31.578	0	20
20200607 Rilmenidine	DB04	DMSO	1	28.2447	0	20
20200607 Rilmenidine	DB04	DMSO	1	21.4113	0	20
20200607 Rilmenidine	DB04	DMSO	1	14.078	0	20
20200607 Rilmenidine	DB04	DMSO	1	25.9947	0	20
20200607 Rilmenidine	DB04	DMSO	1	29.2447	0	20
20200607 Rilmenidine	DB04	DMSO	1	25.9947	0	20
20200607 Rilmenidine	DB04	DMSO	1	27.078	0	20
20200607 Rilmenidine	DB04	DMSO	1	26.4113	0	20
20200607 Rilmenidine	DB04	DMSO	1	28.578	1	20
20200607 Rilmenidine	DB04	DMSO	1	26.9113	1	20
20200607 Rilmenidine	DB04	DMSO	1	46.5766	0	20
20200607 Rilmenidine	DB04	DMSO	1	44.3266	0	20
20200607 Rilmenidine	DB04	DMSO	1	30.0766	0	20
20200607 Rilmenidine	DB04	DMSO	1	30.3266	0	20
20200607 Rilmenidine	DB04	DMSO	1	22.2433	0	20
20200607 Rilmenidine	DB04	DMSO	1	23.4933	0	20
20200607 Rilmenidine	DB04	DMSO	1	43.16	0	20
20200607 Rilmenidine	DB04	DMSO	1	40.9933	0	20
20200607 Rilmenidine	DB04	DMSO	1	45.9933	1	20
20200607 Rilmenidine	DB04	DMSO	1	37.41	0	20
20200607 Rilmenidine	DB04	DMSO	1	27.4933	0	20
20200607 Rilmenidine	DB04	DMSO	1	42.66	1	20
20200607 Rilmenidine	DB04	DMSO	1	28.3266	0	20
20200607 Rilmenidine	DB04	DMSO	1	48.7433	0	20
20200607 Rilmenidine	DB04	DMSO	1	39.5766	0	20
20200607 Rilmenidine	DB04	DMSO	1	45.2433	0	20
20200607 Rilmenidine	DB04	DMSO	1	42.3266	0	20
20200607 Rilmenidine	DB04	DMSO	1	42.9933	0	20
20200607 Rilmenidine	DB04	DMSO	1	39.2433	0	20
20200607 Rilmenidine	DB04	DMSO	1	36.7433	0	20
20200607 Rilmenidine	DB04	DMSO	1	37.16	0	20
20200607 Rilmenidine	DB04	DMSO	1	32.0766	0	20
20200607 Rilmenidine	DB04	DMSO	1	36.5766	0	20
20200607 Rilmenidine	DB04	DMSO	1	41.3266	0	20
20200607 Rilmenidine	DB04	DMSO	1	46.7433	0	20
20200607 Rilmenidine	DB04	DMSO	1	33.7433	0	20
20200607 Rilmenidine	DB04	DMSO	1	38.0766	0	20
20200607 Rilmenidine	DB04	DMSO	1	40.8266	0	20
20200607 Rilmenidine	DB04	DMSO	1	46.91	0	20
20200607 Rilmenidine	DB04	DMSO	1	26.7433	0	20
20200607 Rilmenidine	DB04	DMSO	1	32.91	0	20
20200607 Rilmenidine	DB04	DMSO	1	33.9933	0	20
20200607 Rilmenidine	DB04	DMSO	1	43.3266	0	20
20200607 Rilmenidine	DB04	DMSO	1	40.0766	0	20
20200607 Rilmenidine	DB04	DMSO	1	41.4933	0	20
20200607 Rilmenidine	DB04	DMSO	1	33.9933	0	20
20200607 Rilmenidine	DB04	DMSO	1	33.7433	0	20
20200607 Rilmenidine	DB04	DMSO	1	43.66	0	20
20200607 Rilmenidine	DB04	DMSO	1	38.0766	0	20
20200607 Rilmenidine	DB04	DMSO	1	33.41	0	20
20200607 Rilmenidine	DB04	DMSO	1	41.2433	0	20
20200607 Rilmenidine	DB04	DMSO	1	41.0766	0	20
20200607 Rilmenidine	DB04	DMSO	1	22.1183	1	20
20200607 Rilmenidine	DB04	DMSO	1	34.8266	0	20
20200607 Rilmenidine	DB04	DMSO	1	33.7433	0	20
20200607 Rilmenidine	DB04	DMSO	1	37.9933	0	20
20200607 Rilmenidine	DB04	DMSO	1	36.16	0	20
20200607 Rilmenidine	DB04	DMSO	1	41.8266	0	20
20200607 Rilmenidine	DB04	DMSO	1	33.66	0	20
20200607 Rilmenidine	DB04	DMSO	1	41.16	0	20
20200607 Rilmenidine	DB04	DMSO	1	46.7433	0	20
20200607 Rilmenidine	DB04	DMSO	1	36.3266	0	20
20200607 Rilmenidine	DB04	DMSO	1	42.2433	0	20
20200607 Rilmenidine	DB04	DMSO	1	48.41	0	20
20200607 Rilmenidine	DB04	DMSO	1	22.3266	0	20
20200607 Rilmenidine	DB04	DMSO	1	36.3266	0	20
20200607 Rilmenidine	DB04	DMSO	1	22.7016	0	20
20200607 Rilmenidine	DB04	DMSO	1	42.66	0	20
20200607 Rilmenidine	DB04	DMSO	1	44.3266	0	20
20200607 Rilmenidine	DB04	DMSO	1	34.16	0	20
20200607 Rilmenidine	DB04	DMSO	1	28.66	0	20
20200607 Rilmenidine	DB04	DMSO	1	41.0766	0	20
20200607 Rilmenidine	DB04	DMSO	1	43.16	0	20
20200607 Rilmenidine	DB04	DMSO	1	22.1183	1	20
20200607 Rilmenidine	DB04	DMSO	1	31.8266	0	20
20200607 Rilmenidine	DB04	DMSO	1	24.41	0	20
20200607 Rilmenidine	DB04	DMSO	1	40.5766	0	20
20200607 Rilmenidine	DB04	DMSO	1	43.91	0	20
20200607 Rilmenidine	DB04	DMSO	1	35.3266	0	20
20200607 Rilmenidine	DB04	DMSO	1	30.66	0	20
20200607 Rilmenidine	DB04	DMSO	1	46.8266	0	20
20200607 Rilmenidine	DB04	DMSO	1	21.0766	0	20
20200607 Rilmenidine	DB04	DMSO	1	47.66	0	20
20200607 Rilmenidine	DB04	DMSO	1	33.9933	0	20
20200607 Rilmenidine	DB04	DMSO	1	33.3266	0	20
20200607 Rilmenidine	DB04	DMSO	1	45.5766	0	20
20200607 Rilmenidine	DB04	DMSO	1	31.5766	0	20
20200607 Rilmenidine	DB04	DMSO	1	32.7433	0	20
20200607 Rilmenidine	DB04	DMSO	1	32.41	0	20
20200607 Rilmenidine	DB04	DMSO	1	39.9933	0	20
20200607 Rilmenidine	DB04	DMSO	1	37.0766	0	20
20200607 Rilmenidine	DB04	DMSO	1	31.16	0	20
20200607 Rilmenidine	DB04	DMSO	1	31.5766	0	20
20200607 Rilmenidine	DB04	DMSO	1	22.41	0	20
20200607 Rilmenidine	DB04	DMSO	1	32.41	0	20
20200607 Rilmenidine	DB04	DMSO	1	31.91	0	20
20200607 Rilmenidine	DB04	DMSO	1	41.16	0	20
20200607 Rilmenidine	DB04	DMSO	1	33.4933	0	20
20200607 Rilmenidine	DB04	DMSO	1	34.2433	0	20
20200607 Rilmenidine	DB04	DMSO	1	23.4933	0	20
20200607 Rilmenidine	DB04	DMSO	1	39.9933	0	20
20200607 Rilmenidine	DB04	DMSO	1	39.0766	0	20
20200607 Rilmenidine	DB04	DMSO	1	33.7433	0	20
20200607 Rilmenidine	DB04	DMSO	1	28.3266	0	20
20200607 Rilmenidine	DB04	DMSO	1	36.0766	0	20
20200607 Rilmenidine	DB04	DMSO	1	37.16	0	20
20200607 Rilmenidine	DB04	DMSO	1	23.41	0	20
20200607 Rilmenidine	DB04	DMSO	1	22.4933	0	20
20200607 Rilmenidine	DB04	DMSO	1	26.4933	1	20
20200607 Rilmenidine	DB04	DMSO	1	29.0766	1	20
20200607 Rilmenidine	DB04	DMSO	1	37.2433	0	20
20200607 Rilmenidine	DB04	DMSO	1	25.91	0	20
20200607 Rilmenidine	DB04	DMSO	1	29.66	0	20
20200607 Rilmenidine	DB04	DMSO	1	21.41	0	20
20200607 Rilmenidine	DB04	DMSO	1	43.4933	1	20
20200607 Rilmenidine	DB04	DMSO	1	35.7433	1	20
20200607 Rilmenidine	DB04	DMSO	1	35.4933	1	20
20200607 Rilmenidine	DB04	DMSO	1	29.0766	1	20
20200607 Rilmenidine	DB04	DMSO	1	21.0766	0	20
20200607 Rilmenidine	DB04	DMSO	1	23.91	1	20
20200607 Rilmenidine	DB04	DMSO	1	27.2433	1	20
20200607 Rilmenidine	DB04	DMSO	1	26.5766	1	20
20200607 Rilmenidine	DB04	DMSO	1	25.4933	1	20
20200607 Rilmenidine	DB04	DMSO	1	23.2433	1	20
20200607 Rilmenidine	DB04	Rilmenidine	1	47.8266	0	20
20200607 Rilmenidine	DB04	Rilmenidine	1	27.9933	0	20
20200607 Rilmenidine	DB04	Rilmenidine	1	27.16	1	20
20200607 Rilmenidine	DB04	Rilmenidine	1	45.41	0	20
20200607 Rilmenidine	DB04	Rilmenidine	1	40.3266	0	20
20200607 Rilmenidine	DB04	Rilmenidine	1	40.5766	0	20
20200607 Rilmenidine	DB04	Rilmenidine	1	40.4933	0	20
20200607 Rilmenidine	DB04	Rilmenidine	1	38.3266	0	20
20200607 Rilmenidine	DB04	Rilmenidine	1	41.16	0	20
20200607 Rilmenidine	DB04	Rilmenidine	1	9.95162	0	20
20200607 Rilmenidine	DB04	Rilmenidine	1	41.5766	0	20
20200607 Rilmenidine	DB04	Rilmenidine	1	42.41	0	20
20200607 Rilmenidine	DB04	Rilmenidine	1	40.66	0	20
20200607 Rilmenidine	DB04	Rilmenidine	1	39.91	0	20
20200607 Rilmenidine	DB04	Rilmenidine	1	41.7433	0	20
20200607 Rilmenidine	DB04	Rilmenidine	1	40.9933	0	20
20200607 Rilmenidine	DB04	Rilmenidine	1	23.16	0	20
20200607 Rilmenidine	DB04	Rilmenidine	1	38.91	0	20
20200607 Rilmenidine	DB04	Rilmenidine	1	35.8266	0	20
20200607 Rilmenidine	DB04	Rilmenidine	1	45.5766	0	20
20200607 Rilmenidine	DB04	Rilmenidine	1	42.4933	0	20
20200607 Rilmenidine	DB04	Rilmenidine	1	33.5766	0	20
20200607 Rilmenidine	DB04	Rilmenidine	1	37.9933	0	20
20200607 Rilmenidine	DB04	Rilmenidine	1	31.91	0	20
20200607 Rilmenidine	DB04	Rilmenidine	1	35.7433	0	20
20200607 Rilmenidine	DB04	Rilmenidine	1	36.7433	0	20
20200607 Rilmenidine	DB04	Rilmenidine	1	32.66	0	20
20200607 Rilmenidine	DB04	Rilmenidine	1	20.91	0	20
20200607 Rilmenidine	DB04	Rilmenidine	1	37.2433	0	20
20200607 Rilmenidine	DB04	Rilmenidine	1	47.41	0	20
20200607 Rilmenidine	DB04	Rilmenidine	1	37.91	0	20
20200607 Rilmenidine	DB04	Rilmenidine	1	31.16	0	20
20200607 Rilmenidine	DB04	Rilmenidine	1	29.9933	0	20
20200607 Rilmenidine	DB04	Rilmenidine	1	31.4933	0	20
20200607 Rilmenidine	DB04	Rilmenidine	1	30.0766	0	20
20200607 Rilmenidine	DB04	Rilmenidine	1	37.8266	0	20
20200607 Rilmenidine	DB04	Rilmenidine	1	38.9933	0	20
20200607 Rilmenidine	DB04	Rilmenidine	1	31.5766	0	20
20200607 Rilmenidine	DB04	Rilmenidine	1	22.91	1	20
20200607 Rilmenidine	DB04	Rilmenidine	1	34.8266	0	20
20200607 Rilmenidine	DB04	Rilmenidine	1	41.0766	0	20
20200607 Rilmenidine	DB04	Rilmenidine	1	42.4933	0	20
20200607 Rilmenidine	DB04	Rilmenidine	1	41.91	0	20
20200607 Rilmenidine	DB04	Rilmenidine	1	34.3266	0	20
20200607 Rilmenidine	DB04	Rilmenidine	1	35.16	0	20
20200607 Rilmenidine	DB04	Rilmenidine	1	29.9933	0	20
20200607 Rilmenidine	DB04	Rilmenidine	1	38.4933	0	20
20200607 Rilmenidine	DB04	Rilmenidine	1	30.0766	0	20
20200607 Rilmenidine	DB04	Rilmenidine	1	32.5766	0	20
20200607 Rilmenidine	DB04	Rilmenidine	1	46.8266	0	20
20200607 Rilmenidine	DB04	Rilmenidine	1	23.4933	1	20
20200607 Rilmenidine	DB04	Rilmenidine	1	38.5766	0	20
20200607 Rilmenidine	DB04	Rilmenidine	1	24.8266	0	20
20200607 Rilmenidine	DB04	Rilmenidine	1	43.9933	0	20
20200607 Rilmenidine	DB04	Rilmenidine	1	23.8266	0	20
20200607 Rilmenidine	DB04	Rilmenidine	1	27.16	0	20
20200607 Rilmenidine	DB04	Rilmenidine	1	33.41	0	20
20200607 Rilmenidine	DB04	Rilmenidine	1	21.8266	0	20
20200607 Rilmenidine	DB04	Rilmenidine	1	38.16	0	20
20200607 Rilmenidine	DB04	Rilmenidine	1	18.66	0	20
20200607 Rilmenidine	DB04	Rilmenidine	1	24.5766	0	20
20200607 Rilmenidine	DB04	Rilmenidine	1	37.9933	0	20
20200607 Rilmenidine	DB04	Rilmenidine	1	19.7433	0	20
20200607 Rilmenidine	DB04	Rilmenidine	1	17.4933	1	20
20200607 Rilmenidine	DB04	Rilmenidine	1	22.5766	0	20
20200607 Rilmenidine	DB04	Rilmenidine	1	24.4933	0	20
20200607 Rilmenidine	DB04	Rilmenidine	1	22.7433	0	20
20200607 Rilmenidine	DB04	Rilmenidine	1	22.7433	0	20
20200607 Rilmenidine	DB04	Rilmenidine	1	22.66	0	20
20200607 Rilmenidine	DB04	Rilmenidine	1	26.9933	1	20
20200607 Rilmenidine	DB04	Rilmenidine	1	33.3266	1	20
20200607 Rilmenidine	DB04	Rilmenidine	1	33.41	1	20
20200607 Rilmenidine	DB04	Rilmenidine	1	23.0766	1	20
20200607 Rilmenidine	DB04	Rilmenidine	1	23.5766	0	20
20200607 Rilmenidine	DB04	Rilmenidine	1	37.41	0	20
20200607 Rilmenidine	DB04	Rilmenidine	1	23.16	1	20
20200607 Rilmenidine	DB04	Rilmenidine	1	34.5766	0	20
20200607 Rilmenidine	DB04	Rilmenidine	1	37.3266	0	20
20200607 Rilmenidine	DB04	Rilmenidine	1	29.66	1	20
20200607 Rilmenidine	DB04	Rilmenidine	1	28.91	1	20
20200607 Rilmenidine	DB04	Rilmenidine	1	24.3266	1	20
20200607 Rilmenidine	DB03	DMSO	1	27.2433	0	20
20200607 Rilmenidine	DB03	DMSO	1	31.3266	0	20
20200607 Rilmenidine	DB03	DMSO	1	19.3266	0	20
20200607 Rilmenidine	DB03	DMSO	1	36.7433	0	20
20200607 Rilmenidine	DB03	DMSO	1	28.3266	0	20
20200607 Rilmenidine	DB03	DMSO	1	31.7433	0	20
20200607 Rilmenidine	DB03	DMSO	1	17.2433	0	20
20200607 Rilmenidine	DB03	DMSO	1	33.66	0	20
20200607 Rilmenidine	DB03	DMSO	1	27.66	0	20
20200607 Rilmenidine	DB03	DMSO	1	26.3266	0	20
20200607 Rilmenidine	DB03	DMSO	1	16.8266	0	20
20200607 Rilmenidine	DB03	DMSO	1	21.41	0	20
20200607 Rilmenidine	DB03	DMSO	1	32.9933	0	20
20200607 Rilmenidine	DB03	DMSO	1	24.2433	0	20
20200607 Rilmenidine	DB03	DMSO	1	29.5766	0	20
20200607 Rilmenidine	DB03	DMSO	1	29.0766	0	20
20200607 Rilmenidine	DB03	DMSO	1	31.4933	0	20
20200607 Rilmenidine	DB03	DMSO	1	34.2433	0	20
20200607 Rilmenidine	DB03	DMSO	1	34.2433	0	20
20200607 Rilmenidine	DB03	DMSO	1	27.8266	0	20
20200607 Rilmenidine	DB03	DMSO	1	28.8266	0	20
20200607 Rilmenidine	DB03	DMSO	1	25.41	0	20
20200607 Rilmenidine	DB03	DMSO	1	26.0766	0	20
20200607 Rilmenidine	DB03	DMSO	1	25.0766	1	20
20200607 Rilmenidine	DB03	DMSO	1	28.91	0	20
20200607 Rilmenidine	DB03	DMSO	1	24.8266	0	20
20200607 Rilmenidine	DB03	DMSO	1	30.4933	0	20
20200607 Rilmenidine	DB03	DMSO	1	25.91	0	20
20200607 Rilmenidine	DB03	DMSO	1	31.0766	0	20
20200607 Rilmenidine	DB03	DMSO	1	24.4933	0	20
20200607 Rilmenidine	DB03	DMSO	1	24.7433	0	20
20200607 Rilmenidine	DB03	DMSO	1	26.4933	0	20
20200607 Rilmenidine	DB03	DMSO	1	27.3266	0	20
20200607 Rilmenidine	DB03	DMSO	1	30.66	0	20
20200607 Rilmenidine	DB03	DMSO	1	25.2433	0	20
20200607 Rilmenidine	DB03	DMSO	1	25.3266	0	20
20200607 Rilmenidine	DB03	DMSO	1	42.3266	0	20
20200607 Rilmenidine	DB03	DMSO	1	22.8266	0	20
20200607 Rilmenidine	DB03	DMSO	1	31.8266	0	20
20200607 Rilmenidine	DB03	DMSO	1	31.41	0	20
20200607 Rilmenidine	DB03	DMSO	1	30.91	0	20
20200607 Rilmenidine	DB03	DMSO	1	36.16	0	20
20200607 Rilmenidine	DB03	DMSO	1	25.91	0	20
20200607 Rilmenidine	DB03	DMSO	1	22.9933	0	20
20200607 Rilmenidine	DB03	DMSO	1	32.66	0	20
20200607 Rilmenidine	DB03	DMSO	1	16.2433	0	20
20200607 Rilmenidine	DB03	DMSO	1	26.41	0	20
20200607 Rilmenidine	DB03	DMSO	1	30.0766	0	20
20200607 Rilmenidine	DB03	DMSO	1	22.8266	0	20
20200607 Rilmenidine	DB03	DMSO	1	27.91	0	20
20200607 Rilmenidine	DB03	DMSO	1	28.16	0	20
20200607 Rilmenidine	DB03	DMSO	1	24.0766	0	20
20200607 Rilmenidine	DB03	DMSO	1	22.8266	0	20
20200607 Rilmenidine	DB03	DMSO	1	25.7433	0	20
20200607 Rilmenidine	DB03	DMSO	1	15.5766	0	20
20200607 Rilmenidine	DB03	DMSO	1	20.91	0	20
20200607 Rilmenidine	DB03	DMSO	1	24.2433	0	20
20200607 Rilmenidine	DB03	DMSO	1	26.4933	0	20
20200607 Rilmenidine	DB03	DMSO	1	30.2433	0	20
20200607 Rilmenidine	DB03	DMSO	1	18.8266	0	20
20200607 Rilmenidine	DB03	DMSO	1	17.8266	0	20
20200607 Rilmenidine	DB03	DMSO	1	21.16	0	20
20200607 Rilmenidine	DB03	DMSO	1	23.4933	0	20
20200607 Rilmenidine	DB03	DMSO	1	23.66	0	20
20200607 Rilmenidine	DB03	DMSO	1	28.8266	0	20
20200607 Rilmenidine	DB03	DMSO	1	23.5766	0	20
20200607 Rilmenidine	DB03	DMSO	1	21.41	0	20
20200607 Rilmenidine	DB03	DMSO	1	28.3266	0	20
20200607 Rilmenidine	DB03	DMSO	1	20.4933	0	20
20200607 Rilmenidine	DB03	DMSO	1	31.66	0	20
20200607 Rilmenidine	DB03	DMSO	1	22.5766	0	20
20200607 Rilmenidine	DB03	DMSO	1	20.91	0	20
20200607 Rilmenidine	DB03	DMSO	1	20.0766	0	20
20200607 Rilmenidine	DB03	DMSO	1	24.91	0	20
20200607 Rilmenidine	DB03	DMSO	1	28.91	0	20
20200607 Rilmenidine	DB03	DMSO	1	24.8266	0	20
20200607 Rilmenidine	DB03	DMSO	1	20.3266	0	20
20200607 Rilmenidine	DB03	DMSO	1	21.3266	0	20
20200607 Rilmenidine	DB03	DMSO	1	21.41	0	20
20200607 Rilmenidine	DB03	DMSO	1	19.8266	0	20
20200607 Rilmenidine	DB03	DMSO	1	26.9933	0	20
20200607 Rilmenidine	DB03	DMSO	1	18.7433	0	20
20200607 Rilmenidine	DB03	DMSO	1	16.16	0	20
20200607 Rilmenidine	DB03	DMSO	1	17.4933	0	20
20200607 Rilmenidine	DB03	DMSO	1	25.66	0	20
20200607 Rilmenidine	DB03	DMSO	1	28.3266	0	20
20200607 Rilmenidine	DB03	DMSO	1	18.4933	0	20
20200607 Rilmenidine	DB03	DMSO	1	28.4933	1	20
20200607 Rilmenidine	DB03	DMSO	1	22.3266	1	20
20200607 Rilmenidine	DB03	DMSO	1	23.16	1	20
20200607 Rilmenidine	DB03	Rilmenidine	1	25.7433	0	20
20200607 Rilmenidine	DB03	Rilmenidine	1	44.8266	0	20
20200607 Rilmenidine	DB03	Rilmenidine	1	26.0766	0	20
20200607 Rilmenidine	DB03	Rilmenidine	1	15.16	0	20
20200607 Rilmenidine	DB03	Rilmenidine	1	30.91	0	20
20200607 Rilmenidine	DB03	Rilmenidine	1	28.5766	0	20
20200607 Rilmenidine	DB03	Rilmenidine	1	29.41	0	20
20200607 Rilmenidine	DB03	Rilmenidine	1	35.16	0	20
20200607 Rilmenidine	DB03	Rilmenidine	1	35.16	0	20
20200607 Rilmenidine	DB03	Rilmenidine	1	32.3266	0	20
20200607 Rilmenidine	DB03	Rilmenidine	1	16.16	0	20
20200607 Rilmenidine	DB03	Rilmenidine	1	40.5766	0	20
20200607 Rilmenidine	DB03	Rilmenidine	1	38.91	0	20
20200607 Rilmenidine	DB03	Rilmenidine	1	35.66	0	20
20200607 Rilmenidine	DB03	Rilmenidine	1	35.8266	0	20
20200607 Rilmenidine	DB03	Rilmenidine	1	34.2433	0	20
20200607 Rilmenidine	DB03	Rilmenidine	1	34.4933	0	20
20200607 Rilmenidine	DB03	Rilmenidine	1	35.66	0	20
20200607 Rilmenidine	DB03	Rilmenidine	1	39.41	0	20
20200607 Rilmenidine	DB03	Rilmenidine	1	36.66	0	20
20200607 Rilmenidine	DB03	Rilmenidine	1	18.16	0	20
20200607 Rilmenidine	DB03	Rilmenidine	1	35.66	0	20
20200607 Rilmenidine	DB03	Rilmenidine	1	33.9933	0	20
20200607 Rilmenidine	DB03	Rilmenidine	1	15.7433	0	20
20200607 Rilmenidine	DB03	Rilmenidine	1	32.7433	0	20
20200607 Rilmenidine	DB03	Rilmenidine	1	40.4933	0	20
20200607 Rilmenidine	DB03	Rilmenidine	1	35.91	0	20
20200607 Rilmenidine	DB03	Rilmenidine	1	38.4933	0	20
20200607 Rilmenidine	DB03	Rilmenidine	1	32.66	0	20
20200607 Rilmenidine	DB03	Rilmenidine	1	37.5766	0	20
20200607 Rilmenidine	DB03	Rilmenidine	1	36.0766	0	20
20200607 Rilmenidine	DB03	Rilmenidine	1	35.7433	0	20
20200607 Rilmenidine	DB03	Rilmenidine	1	36.16	0	20
20200607 Rilmenidine	DB03	Rilmenidine	1	32.66	0	20
20200607 Rilmenidine	DB03	Rilmenidine	1	34.4933	0	20
20200607 Rilmenidine	DB03	Rilmenidine	1	30.8266	0	20
20200607 Rilmenidine	DB03	Rilmenidine	1	33.4933	0	20
20200607 Rilmenidine	DB03	Rilmenidine	1	31.8266	0	20
20200607 Rilmenidine	DB03	Rilmenidine	1	32.16	0	20
20200607 Rilmenidine	DB03	Rilmenidine	1	31.7433	0	20
20200607 Rilmenidine	DB03	Rilmenidine	1	37.5766	0	20
20200607 Rilmenidine	DB03	Rilmenidine	1	29.8266	0	20
20200607 Rilmenidine	DB03	Rilmenidine	1	29.41	0	20
20200607 Rilmenidine	DB03	Rilmenidine	1	37.41	0	20
20200607 Rilmenidine	DB03	Rilmenidine	1	31.41	0	20
20200607 Rilmenidine	DB03	Rilmenidine	1	33.7433	0	20
20200607 Rilmenidine	DB03	Rilmenidine	1	38.2433	0	20
20200607 Rilmenidine	DB03	Rilmenidine	1	33.5766	0	20
20200607 Rilmenidine	DB03	Rilmenidine	1	28.3266	0	20
20200607 Rilmenidine	DB03	Rilmenidine	1	29.5766	0	20
20200607 Rilmenidine	DB03	Rilmenidine	1	28.9933	0	20
20200607 Rilmenidine	DB03	Rilmenidine	1	37.3266	0	20
20200607 Rilmenidine	DB03	Rilmenidine	1	43.9933	0	20
20200607 Rilmenidine	DB03	Rilmenidine	1	38.16	0	20
20200607 Rilmenidine	DB03	Rilmenidine	1	35.8266	0	20
20200607 Rilmenidine	DB03	Rilmenidine	1	32.9933	0	20
20200607 Rilmenidine	DB03	Rilmenidine	1	37.4933	0	20
20200607 Rilmenidine	DB03	Rilmenidine	1	39.91	0	20
20200607 Rilmenidine	DB03	Rilmenidine	1	40.3266	0	20
20200607 Rilmenidine	DB03	Rilmenidine	1	32.4933	0	20
20200607 Rilmenidine	DB03	Rilmenidine	1	31.3266	0	20
20200607 Rilmenidine	DB03	Rilmenidine	1	25.3266	0	20
20200607 Rilmenidine	DB03	Rilmenidine	1	33.41	0	20
20200607 Rilmenidine	DB03	Rilmenidine	1	24.5766	1	20
20200607 Rilmenidine	DB03	Rilmenidine	1	42.91	0	20
20200607 Rilmenidine	DB03	Rilmenidine	1	37.8266	0	20
20200607 Rilmenidine	DB03	Rilmenidine	1	16.8266	0	20
20200607 Rilmenidine	DB03	Rilmenidine	1	23.41	1	20
20200607 Rilmenidine	DB03	Rilmenidine	1	29.3266	0	20
20200607 Rilmenidine	DB03	Rilmenidine	1	23.41	1	20
20200607 Rilmenidine	DB03	Rilmenidine	1	35.91	0	20
20200607 Rilmenidine	DB03	Rilmenidine	1	21.4933	0	20
20200607 Rilmenidine	DB03	Rilmenidine	1	31.4933	0	20
20200607 Rilmenidine	DB03	Rilmenidine	1	27.66	0	20
20200607 Rilmenidine	DB03	Rilmenidine	1	27.0766	0	20
20200607 Rilmenidine	DB03	Rilmenidine	1	44.7433	0	20
20200607 Rilmenidine	DB03	Rilmenidine	1	21.3266	0	20
20200607 Rilmenidine	DB03	Rilmenidine	1	19.5766	0	20
20200607 Rilmenidine	DB03	Rilmenidine	1	37.3266	0	20
20200607 Rilmenidine	DB03	Rilmenidine	1	20.4933	0	20
20200607 Rilmenidine	DB03	Rilmenidine	1	19.91	0	20
20200607 Rilmenidine	DB03	Rilmenidine	1	20.91	0	20
20200607 Rilmenidine	DB03	Rilmenidine	1	21.3266	0	20
20200607 Rilmenidine	DB03	Rilmenidine	1	31.41	0	20
20200607 Rilmenidine	DB03	Rilmenidine	1	34.3266	0	20
20200607 Rilmenidine	DB03	Rilmenidine	1	19.2433	0	20
20200607 Rilmenidine	DB03	Rilmenidine	1	16.7433	0	20
20200607 Rilmenidine	DB03	Rilmenidine	1	15.16	0	20
20200607 Rilmenidine	DB03	Rilmenidine	1	10.3266	0	20
20200607 Rilmenidine	DB03	Rilmenidine	1	12.285	0	20
20200607 Rilmenidine	DB03	Rilmenidine	1	25.41	1	20
20200607 Rilmenidine	DB03	Rilmenidine	1	28.16	1	20
20200607 Rilmenidine	DB03	Rilmenidine	1	21.9933	1	20
20200607 Rilmenidine	DB03	Rilmenidine	1	28.16	1	20
20200607 Rilmenidine	DB03	Rilmenidine	1	25.16	1	20
20200607 Rilmenidine	DB03	Rilmenidine	1	22.2433	1	20
20200607 Rilmenidine	DB03	Rilmenidine	1	25.8266	1	20
20200607 Rilmenidine	DB03	Rilmenidine	1	24.3266	1	20
20200607 Rilmenidine	DB03	Rilmenidine	1	23.3266	1	20
20200607 Rilmenidine	DB03	Rilmenidine	1	24.4933	1	20
20200607 Rilmenidine	DB03	Rilmenidine	1	23.3266	1	20
20200607 Rilmenidine	DB03	Rilmenidine	1	22.2433	1	20
20200607 Rilmenidine	DB04	Rilmenidine	1	36.8058	0	20
20200607 Rilmenidine	DB04	Rilmenidine	1	5.47245	0	20
20200607 Rilmenidine	DB04	Rilmenidine	1	21.7641	0	20
20200607 Rilmenidine	DB04	Rilmenidine	1	22.4725	0	20
20200607 Rilmenidine	DB04	Rilmenidine	1	45.3891	0	20
20200607 Rilmenidine	DB04	Rilmenidine	1	22.6391	0	20
20200607 Rilmenidine	DB04	Rilmenidine	1	45.2225	0	20
20200607 Rilmenidine	DB04	Rilmenidine	1	40.0558	0	20
20200607 Rilmenidine	DB04	Rilmenidine	1	47.3891	0	20
20200607 Rilmenidine	DB04	Rilmenidine	1	35.4725	0	20
20200607 Rilmenidine	DB04	Rilmenidine	1	40.8058	1	20
20200607 Rilmenidine	DB04	Rilmenidine	1	47.4725	0	20
20200607 Rilmenidine	DB04	Rilmenidine	1	30.4725	0	20
20200607 Rilmenidine	DB04	Rilmenidine	1	44.9725	0	20
20200607 Rilmenidine	DB04	Rilmenidine	1	44.5558	0	20
20200607 Rilmenidine	DB04	Rilmenidine	1	47.9725	0	20
20200607 Rilmenidine	DB04	Rilmenidine	1	48.6391	0	20
20200607 Rilmenidine	DB04	Rilmenidine	1	43.8891	0	20
20200607 Rilmenidine	DB04	Rilmenidine	1	44.8058	0	20
20200607 Rilmenidine	DB04	Rilmenidine	1	46.6391	0	20
20200607 Rilmenidine	DB04	Rilmenidine	1	44.7225	0	20
20200607 Rilmenidine	DB04	Rilmenidine	1	34.5558	1	20
20200607 Rilmenidine	DB04	Rilmenidine	1	32.7225	1	20
20200607 Rilmenidine	DB04	Rilmenidine	1	45.0558	0	20
20200607 Rilmenidine	DB04	Rilmenidine	1	39.7225	0	20
20200607 Rilmenidine	DB04	Rilmenidine	1	45.4725	0	20
20200607 Rilmenidine	DB04	Rilmenidine	1	43.4725	0	20
20200607 Rilmenidine	DB04	Rilmenidine	1	36.8058	0	20
20200607 Rilmenidine	DB04	Rilmenidine	1	38.6391	0	20
20200607 Rilmenidine	DB04	Rilmenidine	1	39.1391	0	20
20200607 Rilmenidine	DB04	Rilmenidine	1	43.7225	0	20
20200607 Rilmenidine	DB04	Rilmenidine	1	39.1391	0	20
20200607 Rilmenidine	DB04	Rilmenidine	1	43.8891	0	20
20200607 Rilmenidine	DB04	Rilmenidine	1	36.8891	0	20
20200607 Rilmenidine	DB04	Rilmenidine	1	44.1391	0	20
20200607 Rilmenidine	DB04	Rilmenidine	1	39.8891	0	20
20200607 Rilmenidine	DB04	Rilmenidine	1	37.1391	0	20
20200607 Rilmenidine	DB04	Rilmenidine	1	44.7225	0	20
20200607 Rilmenidine	DB04	Rilmenidine	1	42.1391	0	20
20200607 Rilmenidine	DB04	Rilmenidine	1	34.4725	0	20
20200607 Rilmenidine	DB04	Rilmenidine	1	41.1391	0	20
20200607 Rilmenidine	DB04	Rilmenidine	1	45.4725	0	20
20200607 Rilmenidine	DB04	Rilmenidine	1	41.8058	0	20
20200607 Rilmenidine	DB04	Rilmenidine	1	37.1391	0	20
20200607 Rilmenidine	DB04	Rilmenidine	1	27.4725	1	20
20200607 Rilmenidine	DB04	Rilmenidine	1	44.2225	0	20
20200607 Rilmenidine	DB04	Rilmenidine	1	37.6391	0	20
20200607 Rilmenidine	DB04	Rilmenidine	1	38.7225	0	20
20200607 Rilmenidine	DB04	Rilmenidine	1	40.7225	0	20
20200607 Rilmenidine	DB04	Rilmenidine	1	35.0558	0	20
20200607 Rilmenidine	DB04	Rilmenidine	1	26.1391	1	20
20200607 Rilmenidine	DB04	Rilmenidine	1	26.6391	1	20
20200607 Rilmenidine	DB04	Rilmenidine	1	42.3058	0	20
20200607 Rilmenidine	DB04	Rilmenidine	1	36.6391	0	20
20200607 Rilmenidine	DB04	Rilmenidine	1	45.3891	0	20
20200607 Rilmenidine	DB04	Rilmenidine	1	33.7225	0	20
20200607 Rilmenidine	DB04	Rilmenidine	1	37.5558	0	20
20200607 Rilmenidine	DB04	Rilmenidine	1	47.4725	0	20
20200607 Rilmenidine	DB04	Rilmenidine	1	44.5558	0	20
20200607 Rilmenidine	DB04	Rilmenidine	1	46.5558	0	20
20200607 Rilmenidine	DB04	Rilmenidine	1	25.5558	1	20
20200607 Rilmenidine	DB04	Rilmenidine	1	47.2225	0	20
20200607 Rilmenidine	DB04	Rilmenidine	1	25.6391	1	20
20200607 Rilmenidine	DB04	Rilmenidine	1	35.5558	0	20
20200607 Rilmenidine	DB04	Rilmenidine	1	24.8058	1	20
20200607 Rilmenidine	DB04	Rilmenidine	1	31.1391	0	20
20200607 Rilmenidine	DB04	Rilmenidine	1	20.4725	0	20
20200607 Rilmenidine	DB04	Rilmenidine	1	45.7225	0	20
20200607 Rilmenidine	DB04	Rilmenidine	1	46.9725	0	20
20200607 Rilmenidine	DB04	Rilmenidine	1	40.3891	0	20
20200607 Rilmenidine	DB04	Rilmenidine	1	42.6391	0	20
20200607 Rilmenidine	DB04	Rilmenidine	1	34.4725	0	20
20200607 Rilmenidine	DB04	Rilmenidine	1	22.2225	1	20
20200607 Rilmenidine	DB04	Rilmenidine	1	25.0558	0	20
20200607 Rilmenidine	DB04	Rilmenidine	1	43.3058	0	20
20200607 Rilmenidine	DB04	Rilmenidine	1	47.4725	0	20
20200607 Rilmenidine	DB04	Rilmenidine	1	14.5558	0	20
20200607 Rilmenidine	DB04	Rilmenidine	1	35.2225	0	20
20200607 Rilmenidine	DB04	Rilmenidine	1	18.3058	0	20
20200607 Rilmenidine	DB04	Rilmenidine	1	27.3058	0	20
20200607 Rilmenidine	DB04	Rilmenidine	1	17.3475	0	20
20200607 Rilmenidine	DB04	Rilmenidine	1	20.4725	0	20
20200607 Rilmenidine	DB04	Rilmenidine	1	40.7225	0	20
20200607 Rilmenidine	DB04	Rilmenidine	1	25.8058	0	20
20200607 Rilmenidine	DB04	Rilmenidine	1	18.8891	0	20
20200607 Rilmenidine	DB04	Rilmenidine	1	15.2225	0	20
20200607 Rilmenidine	DB04	Rilmenidine	1	25.4725	1	20
20200607 Rilmenidine	DB04	Rilmenidine	1	30.3891	0	20
20200607 Rilmenidine	DB04	Rilmenidine	1	44.1391	0	20
20200607 Rilmenidine	DB04	Rilmenidine	1	24.3891	1	20
20200607 Rilmenidine	DB04	Rilmenidine	1	25.6391	1	20
20200607 Rilmenidine	DB04	Rilmenidine	1	28.0558	1	20
20200607 Rilmenidine	DB04	Rilmenidine	1	26.8058	1	20
20200607 Rilmenidine	DB04	Rilmenidine	1	27.4725	1	20
20200607 Rilmenidine	DB04	DMSO	1	34.3891	0	20
20200607 Rilmenidine	DB04	DMSO	1	43.8891	0	20
20200607 Rilmenidine	DB04	DMSO	1	42.9725	0	20
20200607 Rilmenidine	DB04	DMSO	1	20.3058	0	20
20200607 Rilmenidine	DB04	DMSO	1	48.4725	0	20
20200607 Rilmenidine	DB04	DMSO	1	39.6391	0	20
20200607 Rilmenidine	DB04	DMSO	1	43.5558	0	20
20200607 Rilmenidine	DB04	DMSO	1	47.7225	0	20
20200607 Rilmenidine	DB04	DMSO	1	43.8058	0	20
20200607 Rilmenidine	DB04	DMSO	1	38.6391	0	20
20200607 Rilmenidine	DB04	DMSO	1	38.3891	0	20
20200607 Rilmenidine	DB04	DMSO	1	44.8058	0	20
20200607 Rilmenidine	DB04	DMSO	1	41.3891	0	20
20200607 Rilmenidine	DB04	DMSO	1	39.7225	0	20
20200607 Rilmenidine	DB04	DMSO	1	43.6391	0	20
20200607 Rilmenidine	DB04	DMSO	1	42.8891	0	20
20200607 Rilmenidine	DB04	DMSO	1	42.3891	0	20
20200607 Rilmenidine	DB04	DMSO	1	41.3058	0	20
20200607 Rilmenidine	DB04	DMSO	1	38.5558	0	20
20200607 Rilmenidine	DB04	DMSO	1	35.9725	0	20
20200607 Rilmenidine	DB04	DMSO	1	39.8891	0	20
20200607 Rilmenidine	DB04	DMSO	1	40.3891	0	20
20200607 Rilmenidine	DB04	DMSO	1	41.8891	0	20
20200607 Rilmenidine	DB04	DMSO	1	40.3891	0	20
20200607 Rilmenidine	DB04	DMSO	1	38.3058	0	20
20200607 Rilmenidine	DB04	DMSO	1	38.1391	0	20
20200607 Rilmenidine	DB04	DMSO	1	29.4725	0	20
20200607 Rilmenidine	DB04	DMSO	1	38.8058	0	20
20200607 Rilmenidine	DB04	DMSO	1	34.2225	0	20
20200607 Rilmenidine	DB04	DMSO	1	33.0558	0	20
20200607 Rilmenidine	DB04	DMSO	1	33.3058	0	20
20200607 Rilmenidine	DB04	DMSO	1	39.4725	0	20
20200607 Rilmenidine	DB04	DMSO	1	36.7225	0	20
20200607 Rilmenidine	DB04	DMSO	1	32.5558	0	20
20200607 Rilmenidine	DB04	DMSO	1	39.8891	0	20
20200607 Rilmenidine	DB04	DMSO	1	32.8891	0	20
20200607 Rilmenidine	DB04	DMSO	1	43.7225	0	20
20200607 Rilmenidine	DB04	DMSO	1	32.8058	0	20
20200607 Rilmenidine	DB04	DMSO	1	38.0558	0	20
20200607 Rilmenidine	DB04	DMSO	1	40.1391	0	20
20200607 Rilmenidine	DB04	DMSO	1	30.2225	1	20
20200607 Rilmenidine	DB04	DMSO	1	35.6391	0	20
20200607 Rilmenidine	DB04	DMSO	1	43.4725	0	20
20200607 Rilmenidine	DB04	DMSO	1	30.4725	0	20
20200607 Rilmenidine	DB04	DMSO	1	36.7225	0	20
20200607 Rilmenidine	DB04	DMSO	1	37.1391	0	20
20200607 Rilmenidine	DB04	DMSO	1	21.7225	0	20
20200607 Rilmenidine	DB04	DMSO	1	36.2225	0	20
20200607 Rilmenidine	DB04	DMSO	1	36.3891	0	20
20200607 Rilmenidine	DB04	DMSO	1	30.9725	0	20
20200607 Rilmenidine	DB04	DMSO	1	38.9725	0	20
20200607 Rilmenidine	DB04	DMSO	1	41.5558	0	20
20200607 Rilmenidine	DB04	DMSO	1	32.0558	0	20
20200607 Rilmenidine	DB04	DMSO	1	20.0975	0	20
20200607 Rilmenidine	DB04	DMSO	1	34.7225	0	20
20200607 Rilmenidine	DB04	DMSO	1	35.9725	0	20
20200607 Rilmenidine	DB04	DMSO	1	37.2225	0	20
20200607 Rilmenidine	DB04	DMSO	1	33.4725	0	20
20200607 Rilmenidine	DB04	DMSO	1	44.8058	0	20
20200607 Rilmenidine	DB04	DMSO	1	37.6391	0	20
20200607 Rilmenidine	DB04	DMSO	1	34.5558	0	20
20200607 Rilmenidine	DB04	DMSO	1	27.9725	0	20
20200607 Rilmenidine	DB04	DMSO	1	23.3891	0	20
20200607 Rilmenidine	DB04	DMSO	1	32.0558	0	20
20200607 Rilmenidine	DB04	DMSO	1	33.7225	0	20
20200607 Rilmenidine	DB04	DMSO	1	35.9725	0	20
20200607 Rilmenidine	DB04	DMSO	1	27.0558	0	20
20200607 Rilmenidine	DB04	DMSO	1	36.3891	0	20
20200607 Rilmenidine	DB04	DMSO	1	33.2225	0	20
20200607 Rilmenidine	DB04	DMSO	1	29.9725	0	20
20200607 Rilmenidine	DB04	DMSO	1	40.0558	0	20
20200607 Rilmenidine	DB04	DMSO	1	21.9725	1	20
20200607 Rilmenidine	DB04	DMSO	1	32.7225	0	20
20200607 Rilmenidine	DB04	DMSO	1	31.7225	0	20
20200607 Rilmenidine	DB04	DMSO	1	36.8058	0	20
20200607 Rilmenidine	DB04	DMSO	1	31.0558	0	20
20200607 Rilmenidine	DB04	DMSO	1	20.5558	0	20
20200607 Rilmenidine	DB04	DMSO	1	38.6391	0	20
20200607 Rilmenidine	DB04	DMSO	1	44.6391	0	20
20200607 Rilmenidine	DB04	DMSO	1	32.8058	0	20
20200607 Rilmenidine	DB04	DMSO	1	34.2225	0	20
20200607 Rilmenidine	DB04	DMSO	1	41.2225	0	20
20200607 Rilmenidine	DB04	DMSO	1	34.5558	0	20
20200607 Rilmenidine	DB04	DMSO	1	29.8891	0	20
20200607 Rilmenidine	DB04	DMSO	1	23.8058	0	20
20200607 Rilmenidine	DB04	DMSO	1	21.5558	0	20
20200607 Rilmenidine	DB04	DMSO	1	21.4725	0	20
20200607 Rilmenidine	DB04	DMSO	1	24.4725	1	20
20200607 Rilmenidine	DB04	DMSO	1	23.8058	0	20
20200607 Rilmenidine	DB04	DMSO	1	26.7225	1	20
20200607 Rilmenidine	DB04	DMSO	1	28.0558	1	20
20200607 Rilmenidine	DB04	DMSO	1	40.9725	0	20
20200607 Rilmenidine	DB04	DMSO	1	32.1391	0	20
20200607 Rilmenidine	DB04	DMSO	1	34.3058	1	20
20200607 Rilmenidine	DB04	DMSO	1	30.6391	1	20
20200607 Rilmenidine	DB04	DMSO	1	25.1391	1	20
20200607 Rilmenidine	DB04	DMSO	1	21.5558	1	20
20200607 Rilmenidine	DB04	DMSO	1	23.3891	1	20
20200607 Rilmenidine	DB04	DMSO	1	22.3891	1	20
20200607 Rilmenidine	DB04	DMSO	1	21.3058	1	20
20200607 Rilmenidine	DB04	DMSO	1	22.8058	1	20
20200607 Rilmenidine	DB06	Rilmenidine	1	23.5558	0	20
20200607 Rilmenidine	DB06	Rilmenidine	1	17.8058	0	20
20200607 Rilmenidine	DB06	Rilmenidine	1	39.3058	0	20
20200607 Rilmenidine	DB06	Rilmenidine	1	44.8891	0	20
20200607 Rilmenidine	DB06	Rilmenidine	1	43.3058	0	20
20200607 Rilmenidine	DB06	Rilmenidine	1	40.3058	1	20
20200607 Rilmenidine	DB06	Rilmenidine	1	33.2225	0	20
20200607 Rilmenidine	DB06	Rilmenidine	1	38.1391	0	20
20200607 Rilmenidine	DB06	Rilmenidine	1	38.2225	0	20
20200607 Rilmenidine	DB06	Rilmenidine	1	41.1391	0	20
20200607 Rilmenidine	DB06	Rilmenidine	1	39.7225	0	20
20200607 Rilmenidine	DB06	Rilmenidine	1	46.5558	0	20
20200607 Rilmenidine	DB06	Rilmenidine	1	39.3058	0	20
20200607 Rilmenidine	DB06	Rilmenidine	1	39.6391	0	20
20200607 Rilmenidine	DB06	Rilmenidine	1	42.4725	0	20
20200607 Rilmenidine	DB06	Rilmenidine	1	40.5558	0	20
20200607 Rilmenidine	DB06	Rilmenidine	1	36.1391	0	20
20200607 Rilmenidine	DB06	Rilmenidine	1	35.8058	0	20
20200607 Rilmenidine	DB06	Rilmenidine	1	33.1391	1	20
20200607 Rilmenidine	DB06	Rilmenidine	1	37.3891	0	20
20200607 Rilmenidine	DB06	Rilmenidine	1	37.3891	0	20
20200607 Rilmenidine	DB06	Rilmenidine	1	35.3058	0	20
20200607 Rilmenidine	DB06	Rilmenidine	1	36.5558	0	20
20200607 Rilmenidine	DB06	Rilmenidine	1	35.7225	0	20
20200607 Rilmenidine	DB06	Rilmenidine	1	38.8058	0	20
20200607 Rilmenidine	DB06	Rilmenidine	1	34.3058	0	20
20200607 Rilmenidine	DB06	Rilmenidine	1	36.7225	0	20
20200607 Rilmenidine	DB06	Rilmenidine	1	31.9725	0	20
20200607 Rilmenidine	DB06	Rilmenidine	1	48.3891	0	20
20200607 Rilmenidine	DB06	Rilmenidine	1	32.5558	0	20
20200607 Rilmenidine	DB06	Rilmenidine	1	17.7225	0	20
20200607 Rilmenidine	DB06	Rilmenidine	1	36.7225	0	20
20200607 Rilmenidine	DB06	Rilmenidine	1	32.7225	0	20
20200607 Rilmenidine	DB06	Rilmenidine	1	33.2225	0	20
20200607 Rilmenidine	DB06	Rilmenidine	1	36.7225	0	20
20200607 Rilmenidine	DB06	Rilmenidine	1	25.2225	0	20
20200607 Rilmenidine	DB06	Rilmenidine	1	38.0558	0	20
20200607 Rilmenidine	DB06	Rilmenidine	1	38.7225	0	20
20200607 Rilmenidine	DB06	Rilmenidine	1	34.7225	0	20
20200607 Rilmenidine	DB06	Rilmenidine	1	28.2225	0	20
20200607 Rilmenidine	DB06	Rilmenidine	1	35.8058	0	20
20200607 Rilmenidine	DB06	Rilmenidine	1	37.2225	0	20
20200607 Rilmenidine	DB06	Rilmenidine	1	33.6391	0	20
20200607 Rilmenidine	DB06	Rilmenidine	1	25.4725	0	20
20200607 Rilmenidine	DB06	Rilmenidine	1	23.8058	1	20
20200607 Rilmenidine	DB06	Rilmenidine	1	28.3891	0	20
20200607 Rilmenidine	DB06	Rilmenidine	1	23.9725	0	20
20200607 Rilmenidine	DB06	Rilmenidine	1	38.3058	0	20
20200607 Rilmenidine	DB06	Rilmenidine	1	42.6391	0	20
20200607 Rilmenidine	DB06	Rilmenidine	1	22.0558	0	20
20200607 Rilmenidine	DB06	Rilmenidine	1	17.4725	0	20
20200607 Rilmenidine	DB06	Rilmenidine	1	32.9725	0	20
20200607 Rilmenidine	DB06	Rilmenidine	1	47.0558	0	20
20200607 Rilmenidine	DB06	Rilmenidine	1	33.4725	0	20
20200607 Rilmenidine	DB06	Rilmenidine	1	39.1391	0	20
20200607 Rilmenidine	DB06	Rilmenidine	1	38.1391	0	20
20200607 Rilmenidine	DB06	Rilmenidine	1	18.2225	0	20
20200607 Rilmenidine	DB06	Rilmenidine	1	24.8891	0	20
20200607 Rilmenidine	DB06	Rilmenidine	1	9.88912	0	20
20200607 Rilmenidine	DB06	Rilmenidine	1	7.30579	0	20
20200607 Rilmenidine	DB06	Rilmenidine	1	19.0558	0	20
20200607 Rilmenidine	DB06	Rilmenidine	1	29.4725	0	20
20200607 Rilmenidine	DB06	Rilmenidine	1	32.7225	1	20
20200607 Rilmenidine	DB06	Rilmenidine	1	31.3058	1	20
20200607 Rilmenidine	DB06	Rilmenidine	1	27.4725	1	20
20200607 Rilmenidine	DB06	Rilmenidine	1	22.7225	1	20
20200607 Rilmenidine	DB06	Rilmenidine	1	27.3058	1	20
20200607 Rilmenidine	DB06	Rilmenidine	1	22.3891	1	20
20200607 Rilmenidine	DB06	Rilmenidine	1	27.8891	1	20
20200607 Rilmenidine	DB06	DMSO	1	31.0558	0	20
20200607 Rilmenidine	DB06	DMSO	1	28.3058	0	20
20200607 Rilmenidine	DB06	DMSO	1	34.6391	0	20
20200607 Rilmenidine	DB06	DMSO	1	43.8058	0	20
20200607 Rilmenidine	DB06	DMSO	1	34.3891	0	20
20200607 Rilmenidine	DB06	DMSO	1	33.2225	0	20
20200607 Rilmenidine	DB06	DMSO	1	42.3891	0	20
20200607 Rilmenidine	DB06	DMSO	1	28.8058	0	20
20200607 Rilmenidine	DB06	DMSO	1	32.1391	0	20
20200607 Rilmenidine	DB06	DMSO	1	35.3891	0	20
20200607 Rilmenidine	DB06	DMSO	1	23.3058	0	20
20200607 Rilmenidine	DB06	DMSO	1	29.8891	0	20
20200607 Rilmenidine	DB06	DMSO	1	29.1391	0	20
20200607 Rilmenidine	DB06	DMSO	1	32.1391	0	20
20200607 Rilmenidine	DB06	DMSO	1	24.8891	0	20
20200607 Rilmenidine	DB06	DMSO	1	16.6391	0	20
20200607 Rilmenidine	DB06	DMSO	1	37.9725	0	20
20200607 Rilmenidine	N2	Rilmenidine	1	27.7641	1	20
20200607 Rilmenidine	N2	Rilmenidine	1	13.0141	0	20
20200607 Rilmenidine	N2	Rilmenidine	1	14.7641	0	20
20200607 Rilmenidine	N2	Rilmenidine	1	22.9308	0	20
20200607 Rilmenidine	N2	Rilmenidine	1	8.26412	0	20
20200607 Rilmenidine	N2	Rilmenidine	1	23.6808	0	20
20200607 Rilmenidine	N2	Rilmenidine	1	30.7641	1	20
20200607 Rilmenidine	N2	Rilmenidine	1	48.1808	0	20
20200607 Rilmenidine	N2	Rilmenidine	1	38.7641	0	20
20200607 Rilmenidine	N2	Rilmenidine	1	39.8475	0	20
20200607 Rilmenidine	N2	Rilmenidine	1	43.1808	0	20
20200607 Rilmenidine	N2	Rilmenidine	1	36.3475	0	20
20200607 Rilmenidine	N2	Rilmenidine	1	41.0975	0	20
20200607 Rilmenidine	N2	Rilmenidine	1	36.9308	0	20
20200607 Rilmenidine	N2	Rilmenidine	1	37.7641	0	20
20200607 Rilmenidine	N2	Rilmenidine	1	35.3475	0	20
20200607 Rilmenidine	N2	Rilmenidine	1	33.9308	0	20
20200607 Rilmenidine	N2	Rilmenidine	1	31.4308	0	20
20200607 Rilmenidine	N2	Rilmenidine	1	38.0141	0	20
20200607 Rilmenidine	N2	Rilmenidine	1	39.0975	0	20
20200607 Rilmenidine	N2	Rilmenidine	1	40.9308	0	20
20200607 Rilmenidine	N2	Rilmenidine	1	28.5975	1	20
20200607 Rilmenidine	N2	Rilmenidine	1	30.2641	0	20
20200607 Rilmenidine	N2	Rilmenidine	1	31.6808	0	20
20200607 Rilmenidine	N2	Rilmenidine	1	32.0975	0	20
20200607 Rilmenidine	N2	Rilmenidine	1	28.2641	0	20
20200607 Rilmenidine	N2	Rilmenidine	1	34.1808	0	20
20200607 Rilmenidine	N2	Rilmenidine	1	40.9308	0	20
20200607 Rilmenidine	N2	Rilmenidine	1	40.3475	0	20
20200607 Rilmenidine	N2	Rilmenidine	1	21.0975	1	20
20200607 Rilmenidine	N2	Rilmenidine	1	29.0141	0	20
20200607 Rilmenidine	N2	Rilmenidine	1	37.0141	0	20
20200607 Rilmenidine	N2	Rilmenidine	1	32.1808	0	20
20200607 Rilmenidine	N2	Rilmenidine	1	37.8475	0	20
20200607 Rilmenidine	N2	Rilmenidine	1	34.3475	0	20
20200607 Rilmenidine	N2	Rilmenidine	1	24.5141	1	20
20200607 Rilmenidine	N2	Rilmenidine	1	23.5141	1	20
20200607 Rilmenidine	N2	Rilmenidine	1	36.0975	0	20
20200607 Rilmenidine	N2	Rilmenidine	1	28.0975	0	20
20200607 Rilmenidine	N2	Rilmenidine	1	35.7641	0	20
20200607 Rilmenidine	N2	Rilmenidine	1	34.3475	0	20
20200607 Rilmenidine	N2	Rilmenidine	1	24.3475	0	20
20200607 Rilmenidine	N2	Rilmenidine	1	30.4308	0	20
20200607 Rilmenidine	N2	Rilmenidine	1	29.7641	0	20
20200607 Rilmenidine	N2	Rilmenidine	1	34.7641	0	20
20200607 Rilmenidine	N2	Rilmenidine	1	34.6808	0	20
20200607 Rilmenidine	N2	Rilmenidine	1	27.5975	0	20
20200607 Rilmenidine	N2	Rilmenidine	1	16.7641	0	20
20200607 Rilmenidine	N2	Rilmenidine	1	32.7641	0	20
20200607 Rilmenidine	N2	Rilmenidine	1	22.5141	0	20
20200607 Rilmenidine	N2	Rilmenidine	1	34.5141	0	20
20200607 Rilmenidine	N2	Rilmenidine	1	31.2641	0	20
20200607 Rilmenidine	N2	Rilmenidine	1	33.5975	0	20
20200607 Rilmenidine	N2	Rilmenidine	1	20.6808	0	20
20200607 Rilmenidine	N2	Rilmenidine	1	18.9308	0	20
20200607 Rilmenidine	N2	Rilmenidine	1	19.0975	0	20
20200607 Rilmenidine	N2	Rilmenidine	1	17.7641	0	20
20200607 Rilmenidine	N2	Rilmenidine	1	11.7641	0	20
20200607 Rilmenidine	N2	Rilmenidine	1	16.0141	0	20
20200607 Rilmenidine	N2	Rilmenidine	1	29.4308	0	20
20200607 Rilmenidine	N2	Rilmenidine	1	17.8475	0	20
20200607 Rilmenidine	N2	Rilmenidine	1	23.6808	1	20
20200607 Rilmenidine	N2	DMSO	1	46.0141	0	20
20200607 Rilmenidine	N2	DMSO	1	25.5141	0	20
20200607 Rilmenidine	N2	DMSO	1	29.6808	0	20
20200607 Rilmenidine	N2	DMSO	1	21.3475	0	20
20200607 Rilmenidine	N2	DMSO	1	26.0141	0	20
20200607 Rilmenidine	N2	DMSO	1	35.0141	0	20
20200607 Rilmenidine	N2	DMSO	1	32.1808	0	20
20200607 Rilmenidine	N2	DMSO	1	28.3475	0	20
20200607 Rilmenidine	N2	DMSO	1	21.6808	0	20
20200607 Rilmenidine	N2	DMSO	1	42.0975	0	20
20200607 Rilmenidine	N2	DMSO	1	35.9308	0	20
20200607 Rilmenidine	N2	DMSO	1	33.5141	0	20
20200607 Rilmenidine	N2	DMSO	1	42.9308	0	20
20200607 Rilmenidine	N2	DMSO	1	37.6808	0	20
20200607 Rilmenidine	N2	DMSO	1	37.2641	0	20
20200607 Rilmenidine	N2	DMSO	1	37.7641	0	20
20200607 Rilmenidine	N2	DMSO	1	38.0141	0	20
20200607 Rilmenidine	N2	DMSO	1	33.2641	0	20
20200607 Rilmenidine	N2	DMSO	1	33.0975	0	20
20200607 Rilmenidine	N2	DMSO	1	33.1808	0	20
20200607 Rilmenidine	N2	DMSO	1	34.5975	0	20
20200607 Rilmenidine	N2	DMSO	1	36.8475	0	20
20200607 Rilmenidine	N2	DMSO	1	33.3475	0	20
20200607 Rilmenidine	N2	DMSO	1	34.6808	0	20
20200607 Rilmenidine	N2	DMSO	1	30.5141	1	20
20200607 Rilmenidine	N2	DMSO	1	34.2641	0	20
20200607 Rilmenidine	N2	DMSO	1	32.7641	0	20
20200607 Rilmenidine	N2	DMSO	1	38.8475	0	20
20200607 Rilmenidine	N2	DMSO	1	30.7641	0	20
20200607 Rilmenidine	N2	DMSO	1	28.4308	1	20
20200607 Rilmenidine	N2	DMSO	1	34.6808	0	20
20200607 Rilmenidine	N2	DMSO	1	36.3475	0	20
20200607 Rilmenidine	N2	DMSO	1	13.9308	0	20
20200607 Rilmenidine	N2	DMSO	1	33.6808	0	20
20200607 Rilmenidine	N2	DMSO	1	38.1808	0	20
20200607 Rilmenidine	N2	DMSO	1	33.4308	0	20
20200607 Rilmenidine	N2	DMSO	1	29.1808	0	20
20200607 Rilmenidine	N2	DMSO	1	27.6808	0	20
20200607 Rilmenidine	N2	DMSO	1	25.7641	0	20
20200607 Rilmenidine	N2	DMSO	1	33.0141	0	20
20200607 Rilmenidine	N2	DMSO	1	26.4308	0	20
20200607 Rilmenidine	N2	DMSO	1	47.3475	0	20
20200607 Rilmenidine	N2	DMSO	1	28.8475	0	20
20200607 Rilmenidine	N2	DMSO	1	25.6808	0	20
20200607 Rilmenidine	N2	DMSO	1	34.7641	0	20
20200607 Rilmenidine	N2	DMSO	1	34.0141	0	20
20200607 Rilmenidine	N2	DMSO	1	27.1808	0	20
20200607 Rilmenidine	N2	DMSO	1	30.0975	0	20
20200607 Rilmenidine	N2	DMSO	1	40.0141	0	20
20200607 Rilmenidine	N2	DMSO	1	36.1808	0	20
20200607 Rilmenidine	N2	DMSO	1	27.6808	0	20
20200607 Rilmenidine	N2	DMSO	1	25.5141	0	20
20200607 Rilmenidine	N2	DMSO	1	37.5975	0	20
20200607 Rilmenidine	N2	DMSO	1	27.1808	0	20
20200607 Rilmenidine	N2	DMSO	1	30.0975	0	20
20200607 Rilmenidine	N2	DMSO	1	21.0141	0	20
20200607 Rilmenidine	N2	DMSO	1	27.7641	0	20
20200607 Rilmenidine	N2	DMSO	1	37.3475	0	20
20200607 Rilmenidine	N2	DMSO	1	23.0141	0	20
20200607 Rilmenidine	N2	DMSO	1	21.9308	0	20
20200607 Rilmenidine	N2	DMSO	1	31.0975	0	20
20200607 Rilmenidine	N2	DMSO	1	16.1808	0	20
20200607 Rilmenidine	N2	DMSO	1	14.0141	0	20
20200607 Rilmenidine	N2	DMSO	1	21.0141	1	20
20200607 Rilmenidine	N2	DMSO	1	24.0975	1	20
20200607 Rilmenidine	N2	DMSO	1	25.2641	0	20
20200607 Rilmenidine	N2	DMSO	1	33.0975	0	20
20200607 Rilmenidine	N2	DMSO	1	27.1808	1	20
20200607 Rilmenidine	N2	DMSO	1	23.5141	1	20
20200607 Rilmenidine	DB06	Rilmenidine	1	17.2641	0	20
20200607 Rilmenidine	DB06	Rilmenidine	1	31.5141	0	20
20200607 Rilmenidine	DB06	Rilmenidine	1	35.3475	0	20
20200607 Rilmenidine	DB06	Rilmenidine	1	35.9308	0	20
20200607 Rilmenidine	DB06	Rilmenidine	1	19.2641	0	20
20200607 Rilmenidine	DB06	Rilmenidine	1	20.3475	0	20
20200607 Rilmenidine	DB06	Rilmenidine	1	35.5975	0	20
20200607 Rilmenidine	DB06	Rilmenidine	1	34.7641	0	20
20200607 Rilmenidine	DB06	Rilmenidine	1	36.8475	0	20
20200607 Rilmenidine	DB06	Rilmenidine	1	34.5141	0	20
20200607 Rilmenidine	DB06	Rilmenidine	1	32.1808	0	20
20200607 Rilmenidine	DB06	Rilmenidine	1	19.4308	0	20
20200607 Rilmenidine	DB06	Rilmenidine	1	38.7641	0	20
20200607 Rilmenidine	DB06	Rilmenidine	1	38.3475	0	20
20200607 Rilmenidine	DB06	Rilmenidine	1	36.9308	0	20
20200607 Rilmenidine	DB06	Rilmenidine	1	31.1808	0	20
20200607 Rilmenidine	DB06	Rilmenidine	1	31.6808	0	20
20200607 Rilmenidine	DB06	Rilmenidine	1	29.0141	0	20
20200607 Rilmenidine	DB06	Rilmenidine	1	32.5975	0	20
20200607 Rilmenidine	DB06	Rilmenidine	1	16.6808	0	20
20200607 Rilmenidine	DB06	Rilmenidine	1	34.1808	0	20
20200607 Rilmenidine	DB06	Rilmenidine	1	38.8475	0	20
20200607 Rilmenidine	DB06	Rilmenidine	1	21.3475	1	20
20200607 Rilmenidine	DB06	Rilmenidine	1	39.9308	0	20
20200607 Rilmenidine	DB06	Rilmenidine	1	27.5975	0	20
20200607 Rilmenidine	DB06	Rilmenidine	1	27.7641	0	20
20200607 Rilmenidine	DB06	Rilmenidine	1	29.2641	0	20
20200607 Rilmenidine	DB06	Rilmenidine	1	24.4308	0	20
20200607 Rilmenidine	DB06	Rilmenidine	1	13.0141	0	20
20200607 Rilmenidine	DB06	Rilmenidine	1	30.3475	0	20
20200607 Rilmenidine	DB06	Rilmenidine	1	32.1808	0	20
20200607 Rilmenidine	DB06	Rilmenidine	1	29.7641	0	20
20200607 Rilmenidine	DB06	Rilmenidine	1	38.1808	0	20
20200607 Rilmenidine	DB06	Rilmenidine	1	35.0141	0	20
20200607 Rilmenidine	DB06	Rilmenidine	1	31.5141	0	20
20200607 Rilmenidine	DB06	Rilmenidine	1	44.1808	0	20
20200607 Rilmenidine	DB06	Rilmenidine	1	33.4308	0	20
20200607 Rilmenidine	DB06	Rilmenidine	1	29.5141	0	20
20200607 Rilmenidine	DB06	Rilmenidine	1	33.0141	0	20
20200607 Rilmenidine	DB06	Rilmenidine	1	21.2641	1	20
20200607 Rilmenidine	DB06	Rilmenidine	1	28.0141	0	20
20200607 Rilmenidine	DB06	Rilmenidine	1	37.5975	0	20
20200607 Rilmenidine	DB06	Rilmenidine	1	36.5141	0	20
20200607 Rilmenidine	DB06	Rilmenidine	1	30.5975	0	20
20200607 Rilmenidine	DB06	Rilmenidine	1	27.0141	0	20
20200607 Rilmenidine	DB06	Rilmenidine	1	15.0975	0	20
20200607 Rilmenidine	DB06	Rilmenidine	1	23.4308	0	20
20200607 Rilmenidine	DB06	Rilmenidine	1	16.6808	0	20
20200607 Rilmenidine	DB06	Rilmenidine	1	24.0975	0	20
20200607 Rilmenidine	DB06	Rilmenidine	1	22.3475	0	20
20200607 Rilmenidine	DB06	Rilmenidine	1	21.7641	1	20
20200607 Rilmenidine	DB06	Rilmenidine	1	22.8475	1	20
[truncated: 3,011 more rows]

## Sheet: 20181121_200uM_rilmenidine
Trial	Strain	Condition.1	Frequency	Death	Censored	Excluded	Temp.	Device	Food.Source
1st biol. Repeat	DA1116	No DMSO	1	6.97407	1	0	20	Hubble	UVkilled_OP50
1st biol. Repeat	DA1116	No DMSO	1	6.97407	1	0	20	Hubble	UVkilled_OP50
1st biol. Repeat	DA1116	No DMSO	1	6.97407	1	0	20	Hubble	UVkilled_OP50
1st biol. Repeat	DA1116	No DMSO	1	6.97407	1	0	20	Hubble	UVkilled_OP50
1st biol. Repeat	DA1116	No DMSO	1	6.97407	1	0	20	Hubble	UVkilled_OP50
1st biol. Repeat	DA1116	No DMSO	1	6.97407	1	0	20	Hubble	UVkilled_OP50
1st biol. Repeat	DA1116	No DMSO	1	6.97407	1	0	20	Hubble	UVkilled_OP50
1st biol. Repeat	DA1116	Rilmenidine	1	8.27616	1	0	20	Hubble	UVkilled_OP50
1st biol. Repeat	DA1116	Rilmenidine	1	8.27616	1	0	20	Hubble	UVkilled_OP50
1st biol. Repeat	DA1116	Rilmenidine	1	8.27616	1	0	20	Hubble	UVkilled_OP50
1st biol. Repeat	DA1116	Rilmenidine	1	8.27616	1	0	20	Hubble	UVkilled_OP50
1st biol. Repeat	DA1116	Rilmenidine	1	8.27616	1	0	20	Hubble	UVkilled_OP50
1st biol. Repeat	DA1116	Rilmenidine	1	8.27616	1	0	20	Hubble	UVkilled_OP50
1st biol. Repeat	DA1116	Rilmenidine	1	8.48449	1	0	20	Hubble	UVkilled_OP50
1st biol. Repeat	DA1116	Rilmenidine	1	8.48449	1	0	20	Hubble	UVkilled_OP50
1st biol. Repeat	DA1116	Rilmenidine	1	8.48449	1	0	20	Hubble	UVkilled_OP50
1st biol. Repeat	DA1116	Rilmenidine	1	8.48449	1	0	20	Hubble	UVkilled_OP50
1st biol. Repeat	DA1116	Rilmenidine	1	8.48449	1	0	20	Hubble	UVkilled_OP50
1st biol. Repeat	N2	No DMSO	1	14.5991	1	0	20	Hubble	UVkilled_OP50
1st biol. Repeat	N2	No DMSO	1	14.5991	1	0	20	Hubble	UVkilled_OP50
1st biol. Repeat	N2	No DMSO	1	14.5991	1	0	20	Hubble	UVkilled_OP50
1st biol. Repeat	N2	No DMSO	1	14.5991	1	0	20	Hubble	UVkilled_OP50
1st biol. Repeat	N2	No DMSO	1	14.5991	1	0	20	Hubble	UVkilled_OP50
1st biol. Repeat	DA1116	Rilmenidine	1	7.52616	1	0	20	Hubble	UVkilled_OP50
1st biol. Repeat	DA1116	Rilmenidine	1	7.52616	1	0	20	Hubble	UVkilled_OP50
1st biol. Repeat	DA1116	Rilmenidine	1	7.52616	1	0	20	Hubble	UVkilled_OP50
1st biol. Repeat	DA1116	Rilmenidine	1	7.52616	1	0	20	Hubble	UVkilled_OP50
1st biol. Repeat	DA1116	Rilmenidine	1	16.3387	1	0	20	Hubble	UVkilled_OP50
1st biol. Repeat	DA1116	Rilmenidine	1	16.3387	1	0	20	Hubble	UVkilled_OP50
1st biol. Repeat	DA1116	Rilmenidine	1	16.3387	1	0	20	Hubble	UVkilled_OP50
1st biol. Repeat	DA1116	Rilmenidine	1	16.3387	1	0	20	Hubble	UVkilled_OP50
1st biol. Repeat	DA1116	No DMSO	1	6.09907	1	0	20	Hubble	UVkilled_OP50
1st biol. Repeat	DA1116	No DMSO	1	6.09907	1	0	20	Hubble	UVkilled_OP50
1st biol. Repeat	DA1116	No DMSO	1	6.09907	1	0	20	Hubble	UVkilled_OP50
1st biol. Repeat	DA1116	No DMSO	1	6.09907	1	0	20	Hubble	UVkilled_OP50
1st biol. Repeat	DA1116	No DMSO	1	7.84907	1	0	20	Hubble	UVkilled_OP50
1st biol. Repeat	DA1116	No DMSO	1	7.84907	1	0	20	Hubble	UVkilled_OP50
1st biol. Repeat	DA1116	No DMSO	1	7.84907	1	0	20	Hubble	UVkilled_OP50
1st biol. Repeat	DA1116	No DMSO	1	7.84907	1	0	20	Hubble	UVkilled_OP50
1st biol. Repeat	N2	No DMSO	1	15.7137	1	0	20	Hubble	UVkilled_OP50
1st biol. Repeat	N2	No DMSO	1	15.7137	1	0	20	Hubble	UVkilled_OP50
1st biol. Repeat	N2	No DMSO	1	15.7137	1	0	20	Hubble	UVkilled_OP50
1st biol. Repeat	DA1116	Rilmenidine	1	6.56782	1	0	20	Hubble	UVkilled_OP50
1st biol. Repeat	DA1116	Rilmenidine	1	6.56782	1	0	20	Hubble	UVkilled_OP50
1st biol. Repeat	DA1116	Rilmenidine	1	6.56782	1	0	20	Hubble	UVkilled_OP50
1st biol. Repeat	DA1116	Rilmenidine	1	7.00532	1	0	20	Hubble	UVkilled_OP50
1st biol. Repeat	DA1116	Rilmenidine	1	7.00532	1	0	20	Hubble	UVkilled_OP50
1st biol. Repeat	DA1116	Rilmenidine	1	7.00532	1	0	20	Hubble	UVkilled_OP50
1st biol. Repeat	N2	No DMSO	1	5.39074	1	0	20	Hubble	UVkilled_OP50
1st biol. Repeat	N2	No DMSO	1	5.39074	1	0	20	Hubble	UVkilled_OP50
1st biol. Repeat	N2	No DMSO	1	5.39074	1	0	20	Hubble	UVkilled_OP50
1st biol. Repeat	N2	No DMSO	1	14.8074	1	0	20	Hubble	UVkilled_OP50
1st biol. Repeat	N2	No DMSO	1	14.8074	1	0	20	Hubble	UVkilled_OP50
1st biol. Repeat	N2	No DMSO	1	14.8074	1	0	20	Hubble	UVkilled_OP50
1st biol. Repeat	DA1116	No DMSO	1	11.9741	1	0	20	Hubble	UVkilled_OP50
1st biol. Repeat	DA1116	No DMSO	1	11.9741	1	0	20	Hubble	UVkilled_OP50
1st biol. Repeat	DA1116	No DMSO	1	11.9741	1	0	20	Hubble	UVkilled_OP50
1st biol. Repeat	N2	No DMSO	1	6.38032	1	0	20	Hubble	UVkilled_OP50
1st biol. Repeat	N2	No DMSO	1	6.38032	1	0	20	Hubble	UVkilled_OP50
1st biol. Repeat	N2	No DMSO	1	6.92199	1	0	20	Hubble	UVkilled_OP50
1st biol. Repeat	N2	No DMSO	1	6.92199	1	0	20	Hubble	UVkilled_OP50
1st biol. Repeat	N2	No DMSO	1	7.35949	1	0	20	Hubble	UVkilled_OP50
1st biol. Repeat	N2	No DMSO	1	7.35949	1	0	20	Hubble	UVkilled_OP50
1st biol. Repeat	DA1116	Rilmenidine	1	6.23449	1	0	20	Hubble	UVkilled_OP50
1st biol. Repeat	DA1116	Rilmenidine	1	6.23449	1	0	20	Hubble	UVkilled_OP50
1st biol. Repeat	DA1116	Rilmenidine	1	14.1512	1	0	20	Hubble	UVkilled_OP50
1st biol. Repeat	DA1116	Rilmenidine	1	14.1512	1	0	20	Hubble	UVkilled_OP50
1st biol. Repeat	DA1116	Rilmenidine	1	14.4845	1	0	20	Hubble	UVkilled_OP50
1st biol. Repeat	DA1116	Rilmenidine	1	14.4845	1	0	20	Hubble	UVkilled_OP50
1st biol. Repeat	DA1116	Rilmenidine	1	17.7762	1	0	20	Hubble	UVkilled_OP50
1st biol. Repeat	DA1116	Rilmenidine	1	17.7762	1	0	20	Hubble	UVkilled_OP50
1st biol. Repeat	DA1116	Rilmenidine	1	19.4845	1	0	20	Hubble	UVkilled_OP50
1st biol. Repeat	DA1116	Rilmenidine	1	19.4845	1	0	20	Hubble	UVkilled_OP50
1st biol. Repeat	DA1116	Rilmenidine	1	19.8595	1	0	20	Hubble	UVkilled_OP50
1st biol. Repeat	DA1116	Rilmenidine	1	19.8595	1	0	20	Hubble	UVkilled_OP50
1st biol. Repeat	N2	No DMSO	1	15.1407	1	0	20	Hubble	UVkilled_OP50
1st biol. Repeat	N2	No DMSO	1	15.1407	1	0	20	Hubble	UVkilled_OP50
1st biol. Repeat	DA1116	No DMSO	1	16.5157	1	0	20	Hubble	UVkilled_OP50
1st biol. Repeat	DA1116	No DMSO	1	16.5157	1	0	20	Hubble	UVkilled_OP50
1st biol. Repeat	DA1116	No DMSO	1	16.5574	1	0	20	Hubble	UVkilled_OP50
1st biol. Repeat	DA1116	No DMSO	1	16.5574	1	0	20	Hubble	UVkilled_OP50
1st biol. Repeat	DA1116	No DMSO	1	18.0157	1	0	20	Hubble	UVkilled_OP50
1st biol. Repeat	DA1116	No DMSO	1	18.0157	1	0	20	Hubble	UVkilled_OP50
1st biol. Repeat	N2	No DMSO	1	13.8803	1	0	20	Hubble	UVkilled_OP50
1st biol. Repeat	N2	No DMSO	1	14.547	1	0	20	Hubble	UVkilled_OP50
1st biol. Repeat	N2	No DMSO	1	14.8803	1	0	20	Hubble	UVkilled_OP50
1st biol. Repeat	N2	No DMSO	1	14.922	0	0	20	Hubble	UVkilled_OP50
1st biol. Repeat	N2	No DMSO	1	15.2553	1	0	20	Hubble	UVkilled_OP50
1st biol. Repeat	N2	No DMSO	1	15.7553	1	0	20	Hubble	UVkilled_OP50
1st biol. Repeat	N2	No DMSO	1	15.922	0	0	20	Hubble	UVkilled_OP50
1st biol. Repeat	N2	No DMSO	1	16.0053	1	0	20	Hubble	UVkilled_OP50
1st biol. Repeat	N2	No DMSO	1	16.0887	1	0	20	Hubble	UVkilled_OP50
1st biol. Repeat	N2	No DMSO	1	17.1303	0	0	20	Hubble	UVkilled_OP50
1st biol. Repeat	N2	No DMSO	1	17.3387	0	0	20	Hubble	UVkilled_OP50
1st biol. Repeat	N2	No DMSO	1	18.297	0	0	20	Hubble	UVkilled_OP50
1st biol. Repeat	N2	No DMSO	1	18.5887	0	0	20	Hubble	UVkilled_OP50
1st biol. Repeat	N2	No DMSO	1	19.4637	0	0	20	Hubble	UVkilled_OP50
1st biol. Repeat	N2	No DMSO	1	19.547	0	0	20	Hubble	UVkilled_OP50
1st biol. Repeat	N2	No DMSO	1	19.9637	0	0	20	Hubble	UVkilled_OP50
1st biol. Repeat	N2	No DMSO	1	20.547	0	0	20	Hubble	UVkilled_OP50
1st biol. Repeat	N2	No DMSO	1	20.9637	0	0	20	Hubble	UVkilled_OP50
1st biol. Repeat	N2	No DMSO	1	21.422	0	0	20	Hubble	UVkilled_OP50
1st biol. Repeat	N2	No DMSO	1	21.6303	0	0	20	Hubble	UVkilled_OP50
1st biol. Repeat	N2	No DMSO	1	22.3803	0	0	20	Hubble	UVkilled_OP50
1st biol. Repeat	N2	No DMSO	1	23.8387	0	0	20	Hubble	UVkilled_OP50
1st biol. Repeat	N2	No DMSO	1	23.8803	0	0	20	Hubble	UVkilled_OP50
1st biol. Repeat	N2	No DMSO	1	24.0887	0	0	20	Hubble	UVkilled_OP50
1st biol. Repeat	N2	No DMSO	1	24.172	1	0	20	Hubble	UVkilled_OP50
1st biol. Repeat	N2	No DMSO	1	24.6303	0	0	20	Hubble	UVkilled_OP50
1st biol. Repeat	N2	No DMSO	1	25.0053	0	0	20	Hubble	UVkilled_OP50
1st biol. Repeat	N2	No DMSO	1	25.297	0	0	20	Hubble	UVkilled_OP50
1st biol. Repeat	N2	No DMSO	1	25.6095	0	0	20	Hubble	UVkilled_OP50
1st biol. Repeat	N2	No DMSO	1	25.6095	0	0	20	Hubble	UVkilled_OP50
1st biol. Repeat	N2	No DMSO	1	26.0053	0	0	20	Hubble	UVkilled_OP50
1st biol. Repeat	N2	No DMSO	1	26.0678	0	0	20	Hubble	UVkilled_OP50
1st biol. Repeat	N2	No DMSO	1	26.0678	0	0	20	Hubble	UVkilled_OP50
1st biol. Repeat	N2	No DMSO	1	26.047	1	0	20	Hubble	UVkilled_OP50
1st biol. Repeat	N2	No DMSO	1	26.2553	0	0	20	Hubble	UVkilled_OP50
1st biol. Repeat	N2	No DMSO	1	26.4012	0	0	20	Hubble	UVkilled_OP50
1st biol. Repeat	N2	No DMSO	1	26.4012	0	0	20	Hubble	UVkilled_OP50
1st biol. Repeat	N2	No DMSO	1	27.2553	0	0	20	Hubble	UVkilled_OP50
1st biol. Repeat	N2	No DMSO	1	27.922	0	0	20	Hubble	UVkilled_OP50
1st biol. Repeat	N2	No DMSO	1	28.2345	0	0	20	Hubble	UVkilled_OP50
1st biol. Repeat	N2	No DMSO	1	28.2345	0	0	20	Hubble	UVkilled_OP50
1st biol. Repeat	N2	No DMSO	1	28.2553	0	0	20	Hubble	UVkilled_OP50
1st biol. Repeat	N2	No DMSO	1	28.2553	0	0	20	Hubble	UVkilled_OP50
1st biol. Repeat	DA1116	Rilmenidine	1	12.8178	0	0	20	Hubble	UVkilled_OP50
1st biol. Repeat	DA1116	Rilmenidine	1	17.8178	0	0	20	Hubble	UVkilled_OP50
1st biol. Repeat	DA1116	Rilmenidine	1	17.8178	1	0	20	Hubble	UVkilled_OP50
1st biol. Repeat	DA1116	Rilmenidine	1	17.8595	1	0	20	Hubble	UVkilled_OP50
1st biol. Repeat	DA1116	Rilmenidine	1	18.1512	0	0	20	Hubble	UVkilled_OP50
1st biol. Repeat	DA1116	Rilmenidine	1	18.2345	0	0	20	Hubble	UVkilled_OP50
1st biol. Repeat	DA1116	Rilmenidine	1	18.3595	0	0	20	Hubble	UVkilled_OP50
1st biol. Repeat	DA1116	Rilmenidine	1	19.0678	0	0	20	Hubble	UVkilled_OP50
1st biol. Repeat	DA1116	Rilmenidine	1	19.2345	0	0	20	Hubble	UVkilled_OP50
1st biol. Repeat	DA1116	Rilmenidine	1	19.8178	0	0	20	Hubble	UVkilled_OP50
1st biol. Repeat	DA1116	Rilmenidine	1	19.8178	0	0	20	Hubble	UVkilled_OP50
1st biol. Repeat	DA1116	Rilmenidine	1	20.3595	1	0	20	Hubble	UVkilled_OP50
1st biol. Repeat	DA1116	Rilmenidine	1	20.9012	0	0	20	Hubble	UVkilled_OP50
1st biol. Repeat	DA1116	Rilmenidine	1	20.9845	0	0	20	Hubble	UVkilled_OP50
1st biol. Repeat	DA1116	Rilmenidine	1	21.4845	0	0	20	Hubble	UVkilled_OP50
1st biol. Repeat	DA1116	Rilmenidine	1	21.6928	0	0	20	Hubble	UVkilled_OP50
1st biol. Repeat	DA1116	Rilmenidine	1	21.7345	0	0	20	Hubble	UVkilled_OP50
1st biol. Repeat	DA1116	Rilmenidine	1	22.3595	0	0	20	Hubble	UVkilled_OP50
1st biol. Repeat	DA1116	Rilmenidine	1	22.422	0	0	20	Hubble	UVkilled_OP50
1st biol. Repeat	DA1116	Rilmenidine	1	22.422	0	0	20	Hubble	UVkilled_OP50
1st biol. Repeat	DA1116	Rilmenidine	1	22.4845	0	0	20	Hubble	UVkilled_OP50
1st biol. Repeat	DA1116	Rilmenidine	1	22.9428	1	0	20	Hubble	UVkilled_OP50
1st biol. Repeat	DA1116	Rilmenidine	1	23.2345	0	0	20	Hubble	UVkilled_OP50
1st biol. Repeat	DA1116	Rilmenidine	1	23.3595	0	0	20	Hubble	UVkilled_OP50
1st biol. Repeat	DA1116	Rilmenidine	1	23.6095	0	0	20	Hubble	UVkilled_OP50
1st biol. Repeat	DA1116	Rilmenidine	1	24.2762	0	0	20	Hubble	UVkilled_OP50
1st biol. Repeat	DA1116	Rilmenidine	1	24.8178	1	0	20	Hubble	UVkilled_OP50
1st biol. Repeat	DA1116	Rilmenidine	1	24.8595	1	0	20	Hubble	UVkilled_OP50
1st biol. Repeat	DA1116	Rilmenidine	1	25.0262	0	0	20	Hubble	UVkilled_OP50
1st biol. Repeat	DA1116	Rilmenidine	1	25.0678	0	0	20	Hubble	UVkilled_OP50
1st biol. Repeat	DA1116	Rilmenidine	1	25.9012	0	0	20	Hubble	UVkilled_OP50
1st biol. Repeat	DA1116	Rilmenidine	1	27.0678	0	0	20	Hubble	UVkilled_OP50
1st biol. Repeat	DA1116	Rilmenidine	1	27.2345	0	0	20	Hubble	UVkilled_OP50
1st biol. Repeat	DA1116	Rilmenidine	1	27.4845	0	0	20	Hubble	UVkilled_OP50
1st biol. Repeat	DA1116	Rilmenidine	1	28.0262	0	0	20	Hubble	UVkilled_OP50
1st biol. Repeat	DA1116	Rilmenidine	1	28.1303	0	0	20	Hubble	UVkilled_OP50
1st biol. Repeat	DA1116	Rilmenidine	1	32.7762	0	0	20	Hubble	UVkilled_OP50
1st biol. Repeat	DA1116	Rilmenidine	1	33.6095	0	0	20	Hubble	UVkilled_OP50
1st biol. Repeat	N2	No DMSO	1	5.93241	1	0	20	Hubble	UVkilled_OP50
1st biol. Repeat	N2	No DMSO	1	6.30741	1	0	20	Hubble	UVkilled_OP50
1st biol. Repeat	N2	No DMSO	1	12.2241	0	0	20	Hubble	UVkilled_OP50
1st biol. Repeat	N2	No DMSO	1	13.1407	0	0	20	Hubble	UVkilled_OP50
1st biol. Repeat	N2	No DMSO	1	14.6407	0	0	20	Hubble	UVkilled_OP50
1st biol. Repeat	N2	No DMSO	1	14.6824	1	0	20	Hubble	UVkilled_OP50
1st biol. Repeat	N2	No DMSO	1	14.7241	1	0	20	Hubble	UVkilled_OP50
1st biol. Repeat	N2	No DMSO	1	14.7657	1	0	20	Hubble	UVkilled_OP50
1st biol. Repeat	N2	No DMSO	1	14.8907	0	0	20	Hubble	UVkilled_OP50
1st biol. Repeat	N2	No DMSO	1	15.5574	1	0	20	Hubble	UVkilled_OP50
1st biol. Repeat	N2	No DMSO	1	16.0574	0	0	20	Hubble	UVkilled_OP50
1st biol. Repeat	N2	No DMSO	1	16.1407	0	0	20	Hubble	UVkilled_OP50
1st biol. Repeat	N2	No DMSO	1	16.2241	0	0	20	Hubble	UVkilled_OP50
1st biol. Repeat	N2	No DMSO	1	16.3907	0	0	20	Hubble	UVkilled_OP50
1st biol. Repeat	N2	No DMSO	1	16.8491	0	0	20	Hubble	UVkilled_OP50
1st biol. Repeat	N2	No DMSO	1	17.1824	0	0	20	Hubble	UVkilled_OP50
1st biol. Repeat	N2	No DMSO	1	17.2657	0	0	20	Hubble	UVkilled_OP50
1st biol. Repeat	N2	No DMSO	1	17.3491	0	0	20	Hubble	UVkilled_OP50
1st biol. Repeat	N2	No DMSO	1	17.5991	0	0	20	Hubble	UVkilled_OP50
1st biol. Repeat	N2	No DMSO	1	18.0574	0	0	20	Hubble	UVkilled_OP50
1st biol. Repeat	N2	No DMSO	1	18.1824	0	0	20	Hubble	UVkilled_OP50
1st biol. Repeat	N2	No DMSO	1	18.4324	1	0	20	Hubble	UVkilled_OP50
1st biol. Repeat	N2	No DMSO	1	18.6824	1	0	20	Hubble	UVkilled_OP50
1st biol. Repeat	N2	No DMSO	1	18.8074	0	0	20	Hubble	UVkilled_OP50
1st biol. Repeat	N2	No DMSO	1	18.9741	0	0	20	Hubble	UVkilled_OP50
1st biol. Repeat	N2	No DMSO	1	19.5574	0	0	20	Hubble	UVkilled_OP50
1st biol. Repeat	N2	No DMSO	1	19.8491	0	0	20	Hubble	UVkilled_OP50
1st biol. Repeat	N2	No DMSO	1	21.2657	0	0	20	Hubble	UVkilled_OP50
1st biol. Repeat	N2	No DMSO	1	22.2241	0	0	20	Hubble	UVkilled_OP50
1st biol. Repeat	N2	No DMSO	1	22.4741	0	0	20	Hubble	UVkilled_OP50
1st biol. Repeat	N2	No DMSO	1	22.5574	0	0	20	Hubble	UVkilled_OP50
1st biol. Repeat	N2	No DMSO	1	25.1824	0	0	20	Hubble	UVkilled_OP50
1st biol. Repeat	N2	No DMSO	1	25.3074	0	0	20	Hubble	UVkilled_OP50
1st biol. Repeat	N2	No DMSO	1	25.8074	0	0	20	Hubble	UVkilled_OP50
1st biol. Repeat	N2	No DMSO	1	25.8491	0	0	20	Hubble	UVkilled_OP50
1st biol. Repeat	N2	No DMSO	1	26.3491	0	0	20	Hubble	UVkilled_OP50
1st biol. Repeat	N2	No DMSO	1	26.5157	0	0	20	Hubble	UVkilled_OP50
1st biol. Repeat	N2	No DMSO	1	26.6824	0	0	20	Hubble	UVkilled_OP50
1st biol. Repeat	N2	No DMSO	1	27.3074	0	0	20	Hubble	UVkilled_OP50
1st biol. Repeat	N2	No DMSO	1	27.4324	0	0	20	Hubble	UVkilled_OP50
1st biol. Repeat	N2	No DMSO	1	27.4532	0	0	20	Hubble	UVkilled_OP50
1st biol. Repeat	N2	No DMSO	1	27.4532	0	0	20	Hubble	UVkilled_OP50
1st biol. Repeat	N2	No DMSO	1	27.5574	0	0	20	Hubble	UVkilled_OP50
1st biol. Repeat	N2	No DMSO	1	28.0157	0	0	20	Hubble	UVkilled_OP50
1st biol. Repeat	N2	No DMSO	1	28.0157	0	0	20	Hubble	UVkilled_OP50
1st biol. Repeat	N2	No DMSO	1	28.0366	0	0	20	Hubble	UVkilled_OP50
1st biol. Repeat	N2	No DMSO	1	28.0366	0	0	20	Hubble	UVkilled_OP50
1st biol. Repeat	N2	No DMSO	1	28.1407	0	0	20	Hubble	UVkilled_OP50
1st biol. Repeat	N2	No DMSO	1	28.2241	0	0	20	Hubble	UVkilled_OP50
1st biol. Repeat	N2	No DMSO	1	28.2657	0	0	20	Hubble	UVkilled_OP50
1st biol. Repeat	N2	No DMSO	1	28.2657	0	0	20	Hubble	UVkilled_OP50
1st biol. Repeat	N2	No DMSO	1	32.2032	0	0	20	Hubble	UVkilled_OP50
1st biol. Repeat	N2	No DMSO	1	32.2032	0	0	20	Hubble	UVkilled_OP50
1st biol. Repeat	N2	No DMSO	1	32.5991	0	0	20	Hubble	UVkilled_OP50
1st biol. Repeat	DA1116	No DMSO	1	7.01574	1	0	20	Hubble	UVkilled_OP50
1st biol. Repeat	DA1116	No DMSO	1	13.1824	0	0	20	Hubble	UVkilled_OP50
1st biol. Repeat	DA1116	No DMSO	1	17.8907	0	0	20	Hubble	UVkilled_OP50
1st biol. Repeat	DA1116	No DMSO	1	17.8907	1	0	20	Hubble	UVkilled_OP50
1st biol. Repeat	DA1116	No DMSO	1	19.7657	0	0	20	Hubble	UVkilled_OP50
1st biol. Repeat	DA1116	No DMSO	1	24.0991	0	0	20	Hubble	UVkilled_OP50
1st biol. Repeat	DA1116	No DMSO	1	24.1407	0	0	20	Hubble	UVkilled_OP50
1st biol. Repeat	DA1116	No DMSO	1	24.3907	0	0	20	Hubble	UVkilled_OP50
1st biol. Repeat	DA1116	No DMSO	1	24.8074	0	0	20	Hubble	UVkilled_OP50
1st biol. Repeat	DA1116	No DMSO	1	25.3074	0	0	20	Hubble	UVkilled_OP50
1st biol. Repeat	DA1116	No DMSO	1	25.5574	0	0	20	Hubble	UVkilled_OP50
1st biol. Repeat	DA1116	No DMSO	1	26.1407	0	0	20	Hubble	UVkilled_OP50
1st biol. Repeat	DA1116	No DMSO	1	26.3074	0	0	20	Hubble	UVkilled_OP50
1st biol. Repeat	DA1116	No DMSO	1	26.7241	0	0	20	Hubble	UVkilled_OP50
1st biol. Repeat	DA1116	No DMSO	1	27.1824	0	0	20	Hubble	UVkilled_OP50
1st biol. Repeat	DA1116	No DMSO	1	27.4324	0	0	20	Hubble	UVkilled_OP50
1st biol. Repeat	DA1116	No DMSO	1	27.7657	0	0	20	Hubble	UVkilled_OP50
1st biol. Repeat	DA1116	No DMSO	1	27.9741	0	0	20	Hubble	UVkilled_OP50
1st biol. Repeat	DA1116	No DMSO	1	27.9741	0	0	20	Hubble	UVkilled_OP50
1st biol. Repeat	DA1116	No DMSO	1	27.9741	0	0	20	Hubble	UVkilled_OP50
1st biol. Repeat	DA1116	No DMSO	1	28.0366	0	0	20	Hubble	UVkilled_OP50
1st biol. Repeat	DA1116	No DMSO	1	28.0366	0	0	20	Hubble	UVkilled_OP50
1st biol. Repeat	DA1116	No DMSO	1	28.0574	0	0	20	Hubble	UVkilled_OP50
1st biol. Repeat	DA1116	No DMSO	1	28.0991	0	0	20	Hubble	UVkilled_OP50
1st biol. Repeat	DA1116	No DMSO	1	28.1824	0	0	20	Hubble	UVkilled_OP50
1st biol. Repeat	DA1116	No DMSO	1	28.2657	0	0	20	Hubble	UVkilled_OP50
1st biol. Repeat	DA1116	No DMSO	1	32.9741	0	0	20	Hubble	UVkilled_OP50
1st biol. Repeat	DA1116	No DMSO	1	33.0574	0	0	20	Hubble	UVkilled_OP50
1st biol. Repeat	DA1116	No DMSO	1	33.0574	0	0	20	Hubble	UVkilled_OP50
1st biol. Repeat	DA1116	No DMSO	1	33.1407	0	0	20	Hubble	UVkilled_OP50
1st biol. Repeat	DA1116	No DMSO	1	33.5991	0	0	20	Hubble	UVkilled_OP50
1st biol. Repeat	DA1116	No DMSO	1	33.6407	0	0	20	Hubble	UVkilled_OP50
1st biol. Repeat	DA1116	No DMSO	1	33.8491	0	0	20	Hubble	UVkilled_OP50
1st biol. Repeat	DA1116	No DMSO	1	34.0157	0	0	20	Hubble	UVkilled_OP50
1st biol. Repeat	DA1116	No DMSO	1	34.2449	0	0	20	Hubble	UVkilled_OP50
1st biol. Repeat	DA1116	No DMSO	1	34.2449	0	0	20	Hubble	UVkilled_OP50
1st biol. Repeat	DA1116	No DMSO	1	11.4035	1	0	20	Jakku	UVkilled_OP50
1st biol. Repeat	DA1116	No DMSO	1	11.4035	1	0	20	Jakku	UVkilled_OP50
1st biol. Repeat	DA1116	No DMSO	1	11.4035	1	0	20	Jakku	UVkilled_OP50
1st biol. Repeat	DA1116	No DMSO	1	11.4035	1	0	20	Jakku	UVkilled_OP50
1st biol. Repeat	DA1116	No DMSO	1	11.4035	1	0	20	Jakku	UVkilled_OP50
1st biol. Repeat	DA1116	No DMSO	1	11.4035	1	0	20	Jakku	UVkilled_OP50
1st biol. Repeat	DA1116	No DMSO	1	11.4035	1	0	20	Jakku	UVkilled_OP50
1st biol. Repeat	DA1116	No DMSO	1	11.4035	1	0	20	Jakku	UVkilled_OP50
1st biol. Repeat	DA1116	No DMSO	1	13.091	1	0	20	Jakku	UVkilled_OP50
1st biol. Repeat	DA1116	No DMSO	1	13.091	1	0	20	Jakku	UVkilled_OP50
1st biol. Repeat	DA1116	No DMSO	1	13.091	1	0	20	Jakku	UVkilled_OP50
1st biol. Repeat	DA1116	No DMSO	1	13.091	1	0	20	Jakku	UVkilled_OP50
1st biol. Repeat	DA1116	No DMSO	1	13.091	1	0	20	Jakku	UVkilled_OP50
1st biol. Repeat	DA1116	No DMSO	1	13.091	1	0	20	Jakku	UVkilled_OP50
1st biol. Repeat	DA1116	Rilmenidine	1	4.20557	1	0	20	Jakku	UVkilled_OP50
1st biol. Repeat	DA1116	Rilmenidine	1	4.20557	1	0	20	Jakku	UVkilled_OP50
1st biol. Repeat	DA1116	Rilmenidine	1	4.20557	1	0	20	Jakku	UVkilled_OP50
1st biol. Repeat	DA1116	Rilmenidine	1	4.20557	1	0	20	Jakku	UVkilled_OP50
1st biol. Repeat	DA1116	No DMSO	1	6.27848	1	0	20	Jakku	UVkilled_OP50
1st biol. Repeat	DA1116	No DMSO	1	6.27848	1	0	20	Jakku	UVkilled_OP50
1st biol. Repeat	DA1116	No DMSO	1	6.27848	1	0	20	Jakku	UVkilled_OP50
1st biol. Repeat	DA1116	DMSO	1	6.02848	1	0	20	Jakku	UVkilled_OP50
1st biol. Repeat	DA1116	DMSO	1	6.02848	1	0	20	Jakku	UVkilled_OP50
1st biol. Repeat	DA1116	DMSO	1	6.02848	1	0	20	Jakku	UVkilled_OP50
1st biol. Repeat	DA1116	DMSO	1	6.40348	1	0	20	Jakku	UVkilled_OP50
1st biol. Repeat	DA1116	DMSO	1	6.40348	1	0	20	Jakku	UVkilled_OP50
1st biol. Repeat	DA1116	DMSO	1	6.40348	1	0	20	Jakku	UVkilled_OP50
1st biol. Repeat	DA1116	DMSO	1	19.6535	1	0	20	Jakku	UVkilled_OP50
1st biol. Repeat	DA1116	DMSO	1	19.6535	1	0	20	Jakku	UVkilled_OP50
1st biol. Repeat	DA1116	DMSO	1	19.6535	1	0	20	Jakku	UVkilled_OP50
1st biol. Repeat	N2	Rilmenidine	1	14.2993	1	0	20	Jakku	UVkilled_OP50
1st biol. Repeat	N2	Rilmenidine	1	14.2993	1	0	20	Jakku	UVkilled_OP50
1st biol. Repeat	N2	Rilmenidine	1	16.091	1	0	20	Jakku	UVkilled_OP50
1st biol. Repeat	N2	Rilmenidine	1	16.091	1	0	20	Jakku	UVkilled_OP50
1st biol. Repeat	N2	Rilmenidine	1	16.966	1	0	20	Jakku	UVkilled_OP50
1st biol. Repeat	N2	Rilmenidine	1	16.966	1	0	20	Jakku	UVkilled_OP50
1st biol. Repeat	N2	Rilmenidine	1	17.9243	1	0	20	Jakku	UVkilled_OP50
1st biol. Repeat	N2	Rilmenidine	1	17.9243	1	0	20	Jakku	UVkilled_OP50
1st biol. Repeat	N2	Rilmenidine	1	18.2993	1	0	20	Jakku	UVkilled_OP50
1st biol. Repeat	N2	Rilmenidine	1	18.2993	1	0	20	Jakku	UVkilled_OP50
1st biol. Repeat	DA1116	Rilmenidine	1	16.8306	1	0	20	Jakku	UVkilled_OP50
1st biol. Repeat	DA1116	Rilmenidine	1	16.8306	1	0	20	Jakku	UVkilled_OP50
1st biol. Repeat	DA1116	Rilmenidine	1	18.7889	1	0	20	Jakku	UVkilled_OP50
1st biol. Repeat	DA1116	Rilmenidine	1	18.7889	1	0	20	Jakku	UVkilled_OP50
1st biol. Repeat	DA1116	Rilmenidine	1	20.1639	1	0	20	Jakku	UVkilled_OP50
1st biol. Repeat	DA1116	Rilmenidine	1	20.1639	1	0	20	Jakku	UVkilled_OP50
1st biol. Repeat	DA1116	Rilmenidine	1	20.4556	1	0	20	Jakku	UVkilled_OP50
1st biol. Repeat	DA1116	Rilmenidine	1	20.4556	1	0	20	Jakku	UVkilled_OP50
1st biol. Repeat	DA1116	No DMSO	1	9.92432	1	0	20	Jakku	UVkilled_OP50
1st biol. Repeat	DA1116	No DMSO	1	9.92432	1	0	20	Jakku	UVkilled_OP50
1st biol. Repeat	DA1116	DMSO	1	5.86182	1	0	20	Jakku	UVkilled_OP50
1st biol. Repeat	DA1116	DMSO	1	5.86182	1	0	20	Jakku	UVkilled_OP50
1st biol. Repeat	N2	Rilmenidine	1	11.3827	1	0	20	Jakku	UVkilled_OP50
1st biol. Repeat	N2	Rilmenidine	1	13.1743	1	0	20	Jakku	UVkilled_OP50
1st biol. Repeat	N2	Rilmenidine	1	14.0077	1	0	20	Jakku	UVkilled_OP50
1st biol. Repeat	N2	Rilmenidine	1	16.1327	1	0	20	Jakku	UVkilled_OP50
1st biol. Repeat	N2	Rilmenidine	1	16.8827	1	0	20	Jakku	UVkilled_OP50
1st biol. Repeat	N2	Rilmenidine	1	16.9243	0	0	20	Jakku	UVkilled_OP50
1st biol. Repeat	N2	Rilmenidine	1	17.091	0	0	20	Jakku	UVkilled_OP50
1st biol. Repeat	N2	Rilmenidine	1	18.8827	0	0	20	Jakku	UVkilled_OP50
1st biol. Repeat	N2	Rilmenidine	1	19.2993	0	0	20	Jakku	UVkilled_OP50
1st biol. Repeat	N2	Rilmenidine	1	19.5077	0	0	20	Jakku	UVkilled_OP50
1st biol. Repeat	N2	Rilmenidine	1	20.091	1	0	20	Jakku	UVkilled_OP50
1st biol. Repeat	N2	Rilmenidine	1	20.216	0	0	20	Jakku	UVkilled_OP50
1st biol. Repeat	N2	Rilmenidine	1	20.3202	0	0	20	Jakku	UVkilled_OP50
1st biol. Repeat	N2	Rilmenidine	1	20.3202	0	0	20	Jakku	UVkilled_OP50
1st biol. Repeat	N2	Rilmenidine	1	20.5493	1	0	20	Jakku	UVkilled_OP50
1st biol. Repeat	N2	Rilmenidine	1	20.591	0	0	20	Jakku	UVkilled_OP50
1st biol. Repeat	N2	Rilmenidine	1	20.6327	0	0	20	Jakku	UVkilled_OP50
1st biol. Repeat	N2	Rilmenidine	1	20.841	0	0	20	Jakku	UVkilled_OP50
1st biol. Repeat	N2	Rilmenidine	1	21.591	1	0	20	Jakku	UVkilled_OP50
1st biol. Repeat	N2	Rilmenidine	1	22.5077	0	0	20	Jakku	UVkilled_OP50
1st biol. Repeat	N2	Rilmenidine	1	22.6743	0	0	20	Jakku	UVkilled_OP50
1st biol. Repeat	N2	Rilmenidine	1	23.091	0	0	20	Jakku	UVkilled_OP50
1st biol. Repeat	N2	Rilmenidine	1	24.216	0	0	20	Jakku	UVkilled_OP50
1st biol. Repeat	N2	Rilmenidine	1	24.466	0	0	20	Jakku	UVkilled_OP50
1st biol. Repeat	N2	Rilmenidine	1	25.4243	0	0	20	Jakku	UVkilled_OP50
1st biol. Repeat	N2	Rilmenidine	1	25.716	0	0	20	Jakku	UVkilled_OP50
1st biol. Repeat	N2	Rilmenidine	1	28.6327	0	0	20	Jakku	UVkilled_OP50
1st biol. Repeat	N2	Rilmenidine	1	28.966	0	0	20	Jakku	UVkilled_OP50
1st biol. Repeat	N2	Rilmenidine	1	29.216	0	0	20	Jakku	UVkilled_OP50
1st biol. Repeat	N2	Rilmenidine	1	29.4243	0	0	20	Jakku	UVkilled_OP50
1st biol. Repeat	N2	Rilmenidine	1	29.5493	0	0	20	Jakku	UVkilled_OP50
1st biol. Repeat	N2	Rilmenidine	1	29.716	0	0	20	Jakku	UVkilled_OP50
1st biol. Repeat	N2	Rilmenidine	1	30.0077	0	0	20	Jakku	UVkilled_OP50
1st biol. Repeat	N2	Rilmenidine	1	30.1743	0	0	20	Jakku	UVkilled_OP50
1st biol. Repeat	N2	Rilmenidine	1	30.2577	0	0	20	Jakku	UVkilled_OP50
1st biol. Repeat	N2	Rilmenidine	1	30.3618	0	0	20	Jakku	UVkilled_OP50
1st biol. Repeat	N2	Rilmenidine	1	30.3618	0	0	20	Jakku	UVkilled_OP50
1st biol. Repeat	N2	Rilmenidine	1	30.466	0	0	20	Jakku	UVkilled_OP50
1st biol. Repeat	N2	Rilmenidine	1	30.6743	0	0	20	Jakku	UVkilled_OP50
1st biol. Repeat	N2	Rilmenidine	1	30.841	0	0	20	Jakku	UVkilled_OP50
1st biol. Repeat	N2	Rilmenidine	1	30.9243	0	0	20	Jakku	UVkilled_OP50
1st biol. Repeat	N2	Rilmenidine	1	31.0077	0	0	20	Jakku	UVkilled_OP50
1st biol. Repeat	N2	Rilmenidine	1	31.1743	0	0	20	Jakku	UVkilled_OP50
1st biol. Repeat	N2	Rilmenidine	1	31.216	0	0	20	Jakku	UVkilled_OP50
1st biol. Repeat	N2	Rilmenidine	1	32.1952	0	0	20	Jakku	UVkilled_OP50
1st biol. Repeat	N2	Rilmenidine	1	32.1952	0	0	20	Jakku	UVkilled_OP50
1st biol. Repeat	N2	Rilmenidine	1	32.7577	0	0	20	Jakku	UVkilled_OP50
1st biol. Repeat	N2	Rilmenidine	1	33.091	0	0	20	Jakku	UVkilled_OP50
1st biol. Repeat	N2	Rilmenidine	1	34.1743	0	0	20	Jakku	UVkilled_OP50
1st biol. Repeat	N2	Rilmenidine	1	35.466	0	0	20	Jakku	UVkilled_OP50
1st biol. Repeat	DA1116	Rilmenidine	1	14.4556	1	0	20	Jakku	UVkilled_OP50
1st biol. Repeat	DA1116	Rilmenidine	1	16.2889	0	0	20	Jakku	UVkilled_OP50
1st biol. Repeat	DA1116	Rilmenidine	1	16.6639	1	0	20	Jakku	UVkilled_OP50
1st biol. Repeat	DA1116	Rilmenidine	1	16.7056	0	0	20	Jakku	UVkilled_OP50
1st biol. Repeat	DA1116	Rilmenidine	1	16.7889	1	0	20	Jakku	UVkilled_OP50
1st biol. Repeat	DA1116	Rilmenidine	1	17.2472	0	0	20	Jakku	UVkilled_OP50
1st biol. Repeat	DA1116	Rilmenidine	1	17.4972	1	0	20	Jakku	UVkilled_OP50
1st biol. Repeat	DA1116	Rilmenidine	1	17.5806	1	0	20	Jakku	UVkilled_OP50
1st biol. Repeat	DA1116	Rilmenidine	1	17.8306	0	0	20	Jakku	UVkilled_OP50
1st biol. Repeat	DA1116	Rilmenidine	1	18.3722	0	0	20	Jakku	UVkilled_OP50
1st biol. Repeat	DA1116	Rilmenidine	1	18.4139	0	0	20	Jakku	UVkilled_OP50
1st biol. Repeat	DA1116	Rilmenidine	1	18.4556	0	0	20	Jakku	UVkilled_OP50
1st biol. Repeat	DA1116	Rilmenidine	1	18.4972	0	0	20	Jakku	UVkilled_OP50
1st biol. Repeat	DA1116	Rilmenidine	1	18.5389	0	0	20	Jakku	UVkilled_OP50
1st biol. Repeat	DA1116	Rilmenidine	1	18.7056	0	0	20	Jakku	UVkilled_OP50
1st biol. Repeat	DA1116	Rilmenidine	1	18.7056	0	0	20	Jakku	UVkilled_OP50
1st biol. Repeat	DA1116	Rilmenidine	1	18.9139	0	0	20	Jakku	UVkilled_OP50
1st biol. Repeat	DA1116	Rilmenidine	1	18.9139	0	0	20	Jakku	UVkilled_OP50
1st biol. Repeat	DA1116	Rilmenidine	1	19.0806	0	0	20	Jakku	UVkilled_OP50
1st biol. Repeat	DA1116	Rilmenidine	1	19.5389	0	0	20	Jakku	UVkilled_OP50
1st biol. Repeat	DA1116	Rilmenidine	1	19.5389	1	0	20	Jakku	UVkilled_OP50
1st biol. Repeat	DA1116	Rilmenidine	1	19.9556	0	0	20	Jakku	UVkilled_OP50
1st biol. Repeat	DA1116	Rilmenidine	1	20.1639	0	0	20	Jakku	UVkilled_OP50
1st biol. Repeat	DA1116	Rilmenidine	1	20.5389	1	0	20	Jakku	UVkilled_OP50
1st biol. Repeat	DA1116	Rilmenidine	1	20.7472	1	0	20	Jakku	UVkilled_OP50
1st biol. Repeat	DA1116	Rilmenidine	1	20.8306	1	0	20	Jakku	UVkilled_OP50
1st biol. Repeat	DA1116	Rilmenidine	1	21.1222	0	0	20	Jakku	UVkilled_OP50
1st biol. Repeat	DA1116	Rilmenidine	1	21.3722	0	0	20	Jakku	UVkilled_OP50
1st biol. Repeat	DA1116	Rilmenidine	1	21.8306	0	0	20	Jakku	UVkilled_OP50
1st biol. Repeat	DA1116	Rilmenidine	1	22.1222	0	0	20	Jakku	UVkilled_OP50
1st biol. Repeat	DA1116	Rilmenidine	1	22.2472	0	0	20	Jakku	UVkilled_OP50
1st biol. Repeat	DA1116	Rilmenidine	1	22.5389	0	0	20	Jakku	UVkilled_OP50
1st biol. Repeat	DA1116	Rilmenidine	1	22.9347	0	0	20	Jakku	UVkilled_OP50
1st biol. Repeat	DA1116	Rilmenidine	1	22.9347	0	0	20	Jakku	UVkilled_OP50
1st biol. Repeat	DA1116	Rilmenidine	1	22.9972	0	0	20	Jakku	UVkilled_OP50
1st biol. Repeat	DA1116	Rilmenidine	1	23.3097	0	0	20	Jakku	UVkilled_OP50
1st biol. Repeat	DA1116	Rilmenidine	1	23.3097	0	0	20	Jakku	UVkilled_OP50
1st biol. Repeat	DA1116	Rilmenidine	1	23.4139	0	0	20	Jakku	UVkilled_OP50
1st biol. Repeat	DA1116	Rilmenidine	1	23.6639	0	0	20	Jakku	UVkilled_OP50
1st biol. Repeat	DA1116	Rilmenidine	1	24.1639	0	0	20	Jakku	UVkilled_OP50
1st biol. Repeat	DA1116	Rilmenidine	1	24.4556	0	0	20	Jakku	UVkilled_OP50
1st biol. Repeat	DA1116	Rilmenidine	1	24.4556	0	0	20	Jakku	UVkilled_OP50
1st biol. Repeat	DA1116	Rilmenidine	1	24.4556	0	0	20	Jakku	UVkilled_OP50
1st biol. Repeat	DA1116	Rilmenidine	1	24.5597	0	0	20	Jakku	UVkilled_OP50
1st biol. Repeat	DA1116	Rilmenidine	1	24.5597	0	0	20	Jakku	UVkilled_OP50
1st biol. Repeat	DA1116	Rilmenidine	1	24.5597	0	0	20	Jakku	UVkilled_OP50
1st biol. Repeat	DA1116	Rilmenidine	1	24.6431	0	0	20	Jakku	UVkilled_OP50
1st biol. Repeat	DA1116	Rilmenidine	1	24.6431	0	0	20	Jakku	UVkilled_OP50
1st biol. Repeat	DA1116	No DMSO	1	10.4035	1	0	20	Jakku	UVkilled_OP50
1st biol. Repeat	DA1116	No DMSO	1	15.6118	0	0	20	Jakku	UVkilled_OP50
1st biol. Repeat	DA1116	No DMSO	1	18.5702	0	0	20	Jakku	UVkilled_OP50
1st biol. Repeat	DA1116	No DMSO	1	19.8202	0	0	20	Jakku	UVkilled_OP50
1st biol. Repeat	DA1116	No DMSO	1	21.2785	0	0	20	Jakku	UVkilled_OP50
1st biol. Repeat	DA1116	No DMSO	1	21.3202	0	0	20	Jakku	UVkilled_OP50
1st biol. Repeat	DA1116	No DMSO	1	21.3618	0	0	20	Jakku	UVkilled_OP50
1st biol. Repeat	DA1116	No DMSO	1	21.6535	0	0	20	Jakku	UVkilled_OP50
1st biol. Repeat	DA1116	No DMSO	1	22.2368	0	0	20	Jakku	UVkilled_OP50
1st biol. Repeat	DA1116	No DMSO	1	22.3202	0	0	20	Jakku	UVkilled_OP50
1st biol. Repeat	DA1116	No DMSO	1	22.5285	0	0	20	Jakku	UVkilled_OP50
1st biol. Repeat	DA1116	No DMSO	1	22.7368	0	0	20	Jakku	UVkilled_OP50
1st biol. Repeat	DA1116	No DMSO	1	22.8618	0	0	20	Jakku	UVkilled_OP50
1st biol. Repeat	DA1116	No DMSO	1	23.1952	0	0	20	Jakku	UVkilled_OP50
1st biol. Repeat	DA1116	No DMSO	1	23.4868	0	0	20	Jakku	UVkilled_OP50
1st biol. Repeat	DA1116	No DMSO	1	23.6118	0	0	20	Jakku	UVkilled_OP50
1st biol. Repeat	DA1116	No DMSO	1	23.7368	0	0	20	Jakku	UVkilled_OP50
1st biol. Repeat	DA1116	No DMSO	1	24.1952	0	0	20	Jakku	UVkilled_OP50
1st biol. Repeat	DA1116	No DMSO	1	24.6952	0	0	20	Jakku	UVkilled_OP50
1st biol. Repeat	DA1116	No DMSO	1	25.9452	0	0	20	Jakku	UVkilled_OP50
1st biol. Repeat	DA1116	No DMSO	1	25.9868	0	0	20	Jakku	UVkilled_OP50
1st biol. Repeat	DA1116	No DMSO	1	26.0702	0	0	20	Jakku	UVkilled_OP50
1st biol. Repeat	DA1116	No DMSO	1	26.1118	0	0	20	Jakku	UVkilled_OP50
1st biol. Repeat	DA1116	No DMSO	1	26.3618	0	0	20	Jakku	UVkilled_OP50
1st biol. Repeat	DA1116	No DMSO	1	26.3618	0	0	20	Jakku	UVkilled_OP50
1st biol. Repeat	DA1116	No DMSO	1	26.5285	0	0	20	Jakku	UVkilled_OP50
1st biol. Repeat	DA1116	No DMSO	1	26.7368	0	0	20	Jakku	UVkilled_OP50
1st biol. Repeat	DA1116	No DMSO	1	26.9035	0	0	20	Jakku	UVkilled_OP50
1st biol. Repeat	DA1116	No DMSO	1	26.9452	0	0	20	Jakku	UVkilled_OP50
1st biol. Repeat	DA1116	No DMSO	1	27.1535	0	0	20	Jakku	UVkilled_OP50
1st biol. Repeat	DA1116	No DMSO	1	27.3618	0	0	20	Jakku	UVkilled_OP50
1st biol. Repeat	DA1116	No DMSO	1	27.4035	0	0	20	Jakku	UVkilled_OP50
1st biol. Repeat	DA1116	No DMSO	1	27.6118	0	0	20	Jakku	UVkilled_OP50
1st biol. Repeat	DA1116	No DMSO	1	27.6952	0	0	20	Jakku	UVkilled_OP50
1st biol. Repeat	DA1116	No DMSO	1	27.7368	1	0	20	Jakku	UVkilled_OP50
1st biol. Repeat	DA1116	No DMSO	1	27.7785	1	0	20	Jakku	UVkilled_OP50
1st biol. Repeat	DA1116	No DMSO	1	28.0285	0	0	20	Jakku	UVkilled_OP50
1st biol. Repeat	DA1116	No DMSO	1	28.0702	0	0	20	Jakku	UVkilled_OP50
1st biol. Repeat	DA1116	No DMSO	1	28.1118	0	0	20	Jakku	UVkilled_OP50
1st biol. Repeat	DA1116	No DMSO	1	28.5077	0	0	20	Jakku	UVkilled_OP50
1st biol. Repeat	DA1116	No DMSO	1	28.6118	0	0	20	Jakku	UVkilled_OP50
1st biol. Repeat	DA1116	No DMSO	1	28.9035	0	0	20	Jakku	UVkilled_OP50
1st biol. Repeat	DA1116	No DMSO	1	28.9868	0	0	20	Jakku	UVkilled_OP50
1st biol. Repeat	DA1116	No DMSO	1	28.9868	0	0	20	Jakku	UVkilled_OP50
1st biol. Repeat	DA1116	No DMSO	1	29.0702	0	0	20	Jakku	UVkilled_OP50
1st biol. Repeat	DA1116	No DMSO	1	29.3202	0	0	20	Jakku	UVkilled_OP50
1st biol. Repeat	DA1116	No DMSO	1	29.4035	0	0	20	Jakku	UVkilled_OP50
1st biol. Repeat	DA1116	No DMSO	1	29.5285	0	0	20	Jakku	UVkilled_OP50
1st biol. Repeat	DA1116	No DMSO	1	29.7785	0	0	20	Jakku	UVkilled_OP50
1st biol. Repeat	DA1116	No DMSO	1	29.8202	0	0	20	Jakku	UVkilled_OP50
1st biol. Repeat	DA1116	No DMSO	1	30.0702	0	0	20	Jakku	UVkilled_OP50
1st biol. Repeat	DA1116	No DMSO	1	30.3202	0	0	20	Jakku	UVkilled_OP50
1st biol. Repeat	DA1116	No DMSO	1	30.4035	0	0	20	Jakku	UVkilled_OP50
1st biol. Repeat	DA1116	No DMSO	1	30.4868	0	0	20	Jakku	UVkilled_OP50
1st biol. Repeat	DA1116	No DMSO	1	31.0285	0	0	20	Jakku	UVkilled_OP50
1st biol. Repeat	DA1116	No DMSO	1	31.1118	0	0	20	Jakku	UVkilled_OP50
1st biol. Repeat	DA1116	No DMSO	1	31.1535	0	0	20	Jakku	UVkilled_OP50
1st biol. Repeat	DA1116	No DMSO	1	31.3618	0	0	20	Jakku	UVkilled_OP50
1st biol. Repeat	DA1116	No DMSO	1	31.8202	0	0	20	Jakku	UVkilled_OP50
1st biol. Repeat	DA1116	No DMSO	1	31.9452	0	0	20	Jakku	UVkilled_OP50
1st biol. Repeat	DA1116	No DMSO	1	32.1743	0	0	20	Jakku	UVkilled_OP50
1st biol. Repeat	DA1116	No DMSO	1	32.1743	0	0	20	Jakku	UVkilled_OP50
1st biol. Repeat	DA1116	No DMSO	1	32.1952	0	0	20	Jakku	UVkilled_OP50
1st biol. Repeat	DA1116	No DMSO	1	32.216	0	0	20	Jakku	UVkilled_OP50
1st biol. Repeat	DA1116	No DMSO	1	32.216	0	0	20	Jakku	UVkilled_OP50
1st biol. Repeat	DA1116	No DMSO	1	33.0702	0	0	20	Jakku	UVkilled_OP50
1st biol. Repeat	DA1116	No DMSO	1	33.3618	0	0	20	Jakku	UVkilled_OP50
1st biol. Repeat	DA1116	No DMSO	1	33.7993	0	0	20	Jakku	UVkilled_OP50
1st biol. Repeat	DA1116	No DMSO	1	33.7993	0	0	20	Jakku	UVkilled_OP50
1st biol. Repeat	DA1116	No DMSO	1	34.0285	0	0	20	Jakku	UVkilled_OP50
1st biol. Repeat	DA1116	No DMSO	1	35.1118	0	0	20	Jakku	UVkilled_OP50
1st biol. Repeat	DA1116	No DMSO	1	41.4035	0	0	20	Jakku	UVkilled_OP50
1st biol. Repeat	DA1116	DMSO	1	6.23682	1	0	20	Jakku	UVkilled_OP50
1st biol. Repeat	DA1116	DMSO	1	15.6118	0	0	20	Jakku	UVkilled_OP50
1st biol. Repeat	DA1116	DMSO	1	18.4035	0	0	20	Jakku	UVkilled_OP50
1st biol. Repeat	DA1116	DMSO	1	18.9035	0	0	20	Jakku	UVkilled_OP50
1st biol. Repeat	DA1116	DMSO	1	19.5702	1	0	20	Jakku	UVkilled_OP50
1st biol. Repeat	DA1116	DMSO	1	20.4868	1	0	20	Jakku	UVkilled_OP50
1st biol. Repeat	DA1116	DMSO	1	20.5285	0	0	20	Jakku	UVkilled_OP50
1st biol. Repeat	DA1116	DMSO	1	20.5702	1	0	20	Jakku	UVkilled_OP50
1st biol. Repeat	DA1116	DMSO	1	20.6952	1	0	20	Jakku	UVkilled_OP50
1st biol. Repeat	DA1116	DMSO	1	20.7368	0	0	20	Jakku	UVkilled_OP50
1st biol. Repeat	DA1116	DMSO	1	20.9452	0	0	20	Jakku	UVkilled_OP50
1st biol. Repeat	DA1116	DMSO	1	21.2368	1	0	20	Jakku	UVkilled_OP50
1st biol. Repeat	DA1116	DMSO	1	21.2785	0	0	20	Jakku	UVkilled_OP50
1st biol. Repeat	DA1116	DMSO	1	22.0702	0	0	20	Jakku	UVkilled_OP50
1st biol. Repeat	DA1116	DMSO	1	22.0702	0	0	20	Jakku	UVkilled_OP50
1st biol. Repeat	DA1116	DMSO	1	22.4035	0	0	20	Jakku	UVkilled_OP50
1st biol. Repeat	DA1116	DMSO	1	24.7785	0	0	20	Jakku	UVkilled_OP50
1st biol. Repeat	DA1116	DMSO	1	25.0702	0	0	20	Jakku	UVkilled_OP50
1st biol. Repeat	DA1116	DMSO	1	25.1535	0	0	20	Jakku	UVkilled_OP50
1st biol. Repeat	DA1116	DMSO	1	25.2785	0	0	20	Jakku	UVkilled_OP50
1st biol. Repeat	DA1116	DMSO	1	25.4035	0	0	20	Jakku	UVkilled_OP50
1st biol. Repeat	DA1116	DMSO	1	25.4452	0	0	20	Jakku	UVkilled_OP50
1st biol. Repeat	DA1116	DMSO	1	25.5285	0	0	20	Jakku	UVkilled_OP50
1st biol. Repeat	DA1116	DMSO	1	25.7368	0	0	20	Jakku	UVkilled_OP50
1st biol. Repeat	DA1116	DMSO	1	26.1952	0	0	20	Jakku	UVkilled_OP50
1st biol. Repeat	DA1116	DMSO	1	26.1952	0	0	20	Jakku	UVkilled_OP50
1st biol. Repeat	DA1116	DMSO	1	26.5702	0	0	20	Jakku	UVkilled_OP50
1st biol. Repeat	DA1116	DMSO	1	27.5285	0	0	20	Jakku	UVkilled_OP50
1st biol. Repeat	DA1116	DMSO	1	27.5285	0	0	20	Jakku	UVkilled_OP50
1st biol. Repeat	DA1116	DMSO	1	27.716	0	0	20	Jakku	UVkilled_OP50
1st biol. Repeat	DA1116	DMSO	1	27.716	0	0	20	Jakku	UVkilled_OP50
1st biol. Repeat	DA1116	DMSO	1	27.9035	0	0	20	Jakku	UVkilled_OP50
1st biol. Repeat	DA1116	DMSO	1	28.0702	0	0	20	Jakku	UVkilled_OP50
1st biol. Repeat	DA1116	DMSO	1	28.7368	0	0	20	Jakku	UVkilled_OP50
1st biol. Repeat	DA1116	DMSO	1	28.7785	0	0	20	Jakku	UVkilled_OP50
1st biol. Repeat	DA1116	DMSO	1	28.8618	0	0	20	Jakku	UVkilled_OP50
1st biol. Repeat	DA1116	DMSO	1	28.9452	0	0	20	Jakku	UVkilled_OP50
1st biol. Repeat	DA1116	DMSO	1	28.9868	0	0	20	Jakku	UVkilled_OP50
1st biol. Repeat	DA1116	DMSO	1	29.1535	0	0	20	Jakku	UVkilled_OP50
1st biol. Repeat	DA1116	DMSO	1	29.3202	0	0	20	Jakku	UVkilled_OP50
1st biol. Repeat	DA1116	DMSO	1	29.3202	0	0	20	Jakku	UVkilled_OP50
1st biol. Repeat	DA1116	DMSO	1	29.3618	0	0	20	Jakku	UVkilled_OP50
1st biol. Repeat	DA1116	DMSO	1	29.6535	0	0	20	Jakku	UVkilled_OP50
1st biol. Repeat	DA1116	DMSO	1	29.6535	0	0	20	Jakku	UVkilled_OP50
1st biol. Repeat	DA1116	DMSO	1	29.7785	0	0	20	Jakku	UVkilled_OP50
1st biol. Repeat	DA1116	DMSO	1	29.9035	0	0	20	Jakku	UVkilled_OP50
1st biol. Repeat	DA1116	DMSO	1	29.9243	0	0	20	Jakku	UVkilled_OP50
1st biol. Repeat	DA1116	DMSO	1	29.9243	0	0	20	Jakku	UVkilled_OP50
1st biol. Repeat	DA1116	DMSO	1	30.9452	0	0	20	Jakku	UVkilled_OP50
1st biol. Repeat	DA1116	DMSO	1	31.0493	0	0	20	Jakku	UVkilled_OP50
1st biol. Repeat	DA1116	DMSO	1	31.0493	0	0	20	Jakku	UVkilled_OP50
1st biol. Repeat	DA1116	DMSO	1	31.1535	0	0	20	Jakku	UVkilled_OP50
1st biol. Repeat	DA1116	DMSO	1	31.5285	0	0	20	Jakku	UVkilled_OP50
1st biol. Repeat	DA1116	DMSO	1	31.9035	0	0	20	Jakku	UVkilled_OP50
1st biol. Repeat	DA1116	DMSO	1	32.1327	0	0	20	Jakku	UVkilled_OP50
1st biol. Repeat	DA1116	DMSO	1	32.1327	0	0	20	Jakku	UVkilled_OP50
1st biol. Repeat	DA1116	DMSO	1	32.4868	0	0	20	Jakku	UVkilled_OP50
1st biol. Repeat	DA1116	DMSO	1	33.3618	0	0	20	Jakku	UVkilled_OP50
1st biol. Repeat	DA1116	DMSO	1	34.1327	0	0	20	Jakku	UVkilled_OP50
1st biol. Repeat	DA1116	DMSO	1	34.1327	0	0	20	Jakku	UVkilled_OP50
1st biol. Repeat	DA1116	DMSO	1	34.4452	0	0	20	Jakku	UVkilled_OP50
1st biol. Repeat	DA1116	DMSO	1	34.716	0	0	20	Jakku	UVkilled_OP50
1st biol. Repeat	DA1116	DMSO	1	34.716	0	0	20	Jakku	UVkilled_OP50
1st biol. Repeat	DA1116	DMSO	1	36.4035	0	0	20	Jakku	UVkilled_OP50
1st biol. Repeat	N2	Rilmenidine	1	15.9347	0	0	20	Jakku	UVkilled_OP50
1st biol. Repeat	N2	Rilmenidine	1	16.5597	0	0	20	Jakku	UVkilled_OP50
1st biol. Repeat	N2	Rilmenidine	1	18.2681	0	0	20	Jakku	UVkilled_OP50
1st biol. Repeat	N2	Rilmenidine	1	18.5597	0	0	20	Jakku	UVkilled_OP50
1st biol. Repeat	N2	Rilmenidine	1	19.9347	0	0	20	Jakku	UVkilled_OP50
1st biol. Repeat	N2	Rilmenidine	1	20.4764	0	0	20	Jakku	UVkilled_OP50
1st biol. Repeat	N2	Rilmenidine	1	20.8097	0	0	20	Jakku	UVkilled_OP50
1st biol. Repeat	N2	Rilmenidine	1	21.2264	0	0	20	Jakku	UVkilled_OP50
1st biol. Repeat	N2	Rilmenidine	1	21.4764	0	0	20	Jakku	UVkilled_OP50
1st biol. Repeat	N2	Rilmenidine	1	21.5597	0	0	20	Jakku	UVkilled_OP50
1st biol. Repeat	N2	Rilmenidine	1	21.8097	0	0	20	Jakku	UVkilled_OP50
1st biol. Repeat	N2	Rilmenidine	1	21.9347	0	0	20	Jakku	UVkilled_OP50
1st biol. Repeat	N2	Rilmenidine	1	22.4764	0	0	20	Jakku	UVkilled_OP50
1st biol. Repeat	N2	Rilmenidine	1	22.5597	0	0	20	Jakku	UVkilled_OP50
1st biol. Repeat	N2	Rilmenidine	1	22.7681	0	0	20	Jakku	UVkilled_OP50
1st biol. Repeat	N2	Rilmenidine	1	23.3931	0	0	20	Jakku	UVkilled_OP50
1st biol. Repeat	N2	Rilmenidine	1	23.5181	0	0	20	Jakku	UVkilled_OP50
1st biol. Repeat	N2	Rilmenidine	1	23.5181	0	0	20	Jakku	UVkilled_OP50
1st biol. Repeat	N2	Rilmenidine	1	23.8097	0	0	20	Jakku	UVkilled_OP50
1st biol. Repeat	N2	Rilmenidine	1	23.8931	0	0	20	Jakku	UVkilled_OP50
1st biol. Repeat	N2	Rilmenidine	1	23.9347	0	0	20	Jakku	UVkilled_OP50
1st biol. Repeat	N2	Rilmenidine	1	23.9347	0	0	20	Jakku	UVkilled_OP50
1st biol. Repeat	N2	Rilmenidine	1	24.0181	0	0	20	Jakku	UVkilled_OP50
1st biol. Repeat	N2	Rilmenidine	1	24.1847	0	0	20	Jakku	UVkilled_OP50
1st biol. Repeat	N2	Rilmenidine	1	24.6847	0	0	20	Jakku	UVkilled_OP50
1st biol. Repeat	N2	Rilmenidine	1	24.9764	0	0	20	Jakku	UVkilled_OP50
1st biol. Repeat	N2	Rilmenidine	1	25.1847	0	0	20	Jakku	UVkilled_OP50
1st biol. Repeat	N2	Rilmenidine	1	25.2264	0	0	20	Jakku	UVkilled_OP50
1st biol. Repeat	N2	Rilmenidine	1	25.3931	0	0	20	Jakku	UVkilled_OP50
1st biol. Repeat	N2	Rilmenidine	1	25.5181	0	0	20	Jakku	UVkilled_OP50
1st biol. Repeat	N2	Rilmenidine	1	25.6014	0	0	20	Jakku	UVkilled_OP50
1st biol. Repeat	N2	Rilmenidine	1	25.6847	0	0	20	Jakku	UVkilled_OP50
1st biol. Repeat	N2	Rilmenidine	1	25.7264	0	0	20	Jakku	UVkilled_OP50
1st biol. Repeat	N2	Rilmenidine	1	25.8931	0	0	20	Jakku	UVkilled_OP50
1st biol. Repeat	N2	Rilmenidine	1	25.9764	0	0	20	Jakku	UVkilled_OP50
1st biol. Repeat	N2	Rilmenidine	1	25.9764	0	0	20	Jakku	UVkilled_OP50
1st biol. Repeat	N2	Rilmenidine	1	26.1014	0	0	20	Jakku	UVkilled_OP50
1st biol. Repeat	N2	Rilmenidine	1	26.1014	0	0	20	Jakku	UVkilled_OP50
1st biol. Repeat	N2	Rilmenidine	1	26.1847	0	0	20	Jakku	UVkilled_OP50
1st biol. Repeat	N2	Rilmenidine	1	26.6431	0	0	20	Jakku	UVkilled_OP50
1st biol. Repeat	N2	Rilmenidine	1	26.7264	0	0	20	Jakku	UVkilled_OP50
1st biol. Repeat	N2	Rilmenidine	1	26.7681	0	0	20	Jakku	UVkilled_OP50
1st biol. Repeat	N2	Rilmenidine	1	26.8931	0	0	20	Jakku	UVkilled_OP50
1st biol. Repeat	N2	Rilmenidine	1	27.0181	0	0	20	Jakku	UVkilled_OP50
1st biol. Repeat	N2	Rilmenidine	1	27.0597	0	0	20	Jakku	UVkilled_OP50
1st biol. Repeat	N2	Rilmenidine	1	27.0597	0	0	20	Jakku	UVkilled_OP50
1st biol. Repeat	N2	Rilmenidine	1	27.2264	0	0	20	Jakku	UVkilled_OP50
1st biol. Repeat	N2	Rilmenidine	1	27.4347	0	0	20	Jakku	UVkilled_OP50
1st biol. Repeat	N2	Rilmenidine	1	27.4764	0	0	20	Jakku	UVkilled_OP50
1st biol. Repeat	N2	Rilmenidine	1	27.6014	0	0	20	Jakku	UVkilled_OP50
1st biol. Repeat	N2	Rilmenidine	1	28.0181	0	0	20	Jakku	UVkilled_OP50
1st biol. Repeat	N2	Rilmenidine	1	28.0181	0	0	20	Jakku	UVkilled_OP50
1st biol. Repeat	N2	Rilmenidine	1	28.2681	0	0	20	Jakku	UVkilled_OP50
1st biol. Repeat	N2	Rilmenidine	1	28.3514	0	0	20	Jakku	UVkilled_OP50
1st biol. Repeat	N2	Rilmenidine	1	28.4347	0	0	20	Jakku	UVkilled_OP50
1st biol. Repeat	N2	Rilmenidine	1	28.5597	0	0	20	Jakku	UVkilled_OP50
1st biol. Repeat	N2	Rilmenidine	1	29.0597	0	0	20	Jakku	UVkilled_OP50
1st biol. Repeat	N2	Rilmenidine	1	29.1847	0	0	20	Jakku	UVkilled_OP50
1st biol. Repeat	N2	Rilmenidine	1	30.2681	0	0	20	Jakku	UVkilled_OP50
1st biol. Repeat	N2	Rilmenidine	1	30.6014	0	0	20	Jakku	UVkilled_OP50
1st biol. Repeat	N2	Rilmenidine	1	30.6847	0	0	20	Jakku	UVkilled_OP50
1st biol. Repeat	N2	Rilmenidine	1	30.8306	0	0	20	Jakku	UVkilled_OP50
1st biol. Repeat	N2	Rilmenidine	1	30.8306	0	0	20	Jakku	UVkilled_OP50
1st biol. Repeat	N2	Rilmenidine	1	30.8306	0	0	20	Jakku	UVkilled_OP50
1st biol. Repeat	N2	Rilmenidine	1	31.0181	0	0	20	Jakku	UVkilled_OP50
1st biol. Repeat	N2	Rilmenidine	1	31.3931	0	0	20	Jakku	UVkilled_OP50
1st biol. Repeat	N2	Rilmenidine	1	31.5806	0	0	20	Jakku	UVkilled_OP50
1st biol. Repeat	N2	Rilmenidine	1	31.5806	0	0	20	Jakku	UVkilled_OP50
1st biol. Repeat	N2	Rilmenidine	1	32.1014	0	0	20	Jakku	UVkilled_OP50
1st biol. Repeat	N2	Rilmenidine	1	32.2681	0	0	20	Jakku	UVkilled_OP50
1st biol. Repeat	N2	Rilmenidine	1	32.3514	0	0	20	Jakku	UVkilled_OP50
1st biol. Repeat	N2	Rilmenidine	1	32.4347	0	0	20	Jakku	UVkilled_OP50
1st biol. Repeat	N2	Rilmenidine	1	32.8097	0	0	20	Jakku	UVkilled_OP50
1st biol. Repeat	N2	Rilmenidine	1	32.8514	0	0	20	Jakku	UVkilled_OP50
1st biol. Repeat	N2	Rilmenidine	1	32.8514	0	0	20	Jakku	UVkilled_OP50
1st biol. Repeat	N2	Rilmenidine	1	34.2681	0	0	20	Jakku	UVkilled_OP50
1st biol. Repeat	N2	Rilmenidine	1	35.3514	0	0	20	Jakku	UVkilled_OP50
1st biol. Repeat	N2	Rilmenidine	1	36.6639	0	0	20	Jakku	UVkilled_OP50
1st biol. Repeat	N2	Rilmenidine	1	36.6639	0	0	20	Jakku	UVkilled_OP50
1st biol. Repeat	N2	Rilmenidine	1	36.6847	0	0	20	Jakku	UVkilled_OP50
1st biol. Repeat	N2	Rilmenidine	1	40.4347	0	0	20	Jakku	UVkilled_OP50
1st biol. Repeat	N2	Rilmenidine	1	40.8514	0	0	20	Jakku	UVkilled_OP50
1st biol. Repeat	DA1116	No DMSO	1	17.1319	1	0	20	olive	UVkilled_OP50
1st biol. Repeat	DA1116	No DMSO	1	17.1319	1	0	20	olive	UVkilled_OP50
1st biol. Repeat	DA1116	No DMSO	1	17.1319	1	0	20	olive	UVkilled_OP50
1st biol. Repeat	DA1116	No DMSO	1	17.1319	1	0	20	olive	UVkilled_OP50
1st biol. Repeat	DA1116	No DMSO	1	17.1319	1	0	20	olive	UVkilled_OP50
1st biol. Repeat	DA1116	No DMSO	1	17.1319	1	0	20	olive	UVkilled_OP50
1st biol. Repeat	DA1116	Rilmenidine	1	8.66314	1	0	20	olive	UVkilled_OP50
1st biol. Repeat	DA1116	Rilmenidine	1	8.66314	1	0	20	olive	UVkilled_OP50
1st biol. Repeat	DA1116	Rilmenidine	1	8.66314	1	0	20	olive	UVkilled_OP50
1st biol. Repeat	DA1116	Rilmenidine	1	8.66314	1	0	20	olive	UVkilled_OP50
1st biol. Repeat	DA1116	Rilmenidine	1	8.66314	1	0	20	olive	UVkilled_OP50
1st biol. Repeat	DA1116	Rilmenidine	1	16.0381	1	0	20	olive	UVkilled_OP50
1st biol. Repeat	DA1116	Rilmenidine	1	16.0381	1	0	20	olive	UVkilled_OP50
1st biol. Repeat	DA1116	Rilmenidine	1	16.0381	1	0	20	olive	UVkilled_OP50
1st biol. Repeat	DA1116	Rilmenidine	1	16.0381	1	0	20	olive	UVkilled_OP50
1st biol. Repeat	DA1116	Rilmenidine	1	16.0381	1	0	20	olive	UVkilled_OP50
1st biol. Repeat	DA1116	Rilmenidine	1	13.1631	1	0	20	olive	UVkilled_OP50
1st biol. Repeat	DA1116	Rilmenidine	1	13.1631	1	0	20	olive	UVkilled_OP50
1st biol. Repeat	DA1116	Rilmenidine	1	13.1631	1	0	20	olive	UVkilled_OP50
1st biol. Repeat	DA1116	Rilmenidine	1	13.1631	1	0	20	olive	UVkilled_OP50
1st biol. Repeat	DA1116	Rilmenidine	1	14.4548	1	0	20	olive	UVkilled_OP50
1st biol. Repeat	DA1116	Rilmenidine	1	14.4548	1	0	20	olive	UVkilled_OP50
1st biol. Repeat	DA1116	Rilmenidine	1	14.4548	1	0	20	olive	UVkilled_OP50
1st biol. Repeat	DA1116	No DMSO	1	32.0486	0	0	20	olive	UVkilled_OP50
1st biol. Repeat	DA1116	No DMSO	1	32.0486	0	0	20	olive	UVkilled_OP50
1st biol. Repeat	N2	DMSO	1	11.8402	1	0	20	olive	UVkilled_OP50
1st biol. Repeat	N2	DMSO	1	11.8402	1	0	20	olive	UVkilled_OP50
1st biol. Repeat	N2	DMSO	1	13.8402	1	0	20	olive	UVkilled_OP50
1st biol. Repeat	N2	DMSO	1	13.8402	1	0	20	olive	UVkilled_OP50
1st biol. Repeat	DA1116	Rilmenidine	1	15.2465	1	0	20	olive	UVkilled_OP50
1st biol. Repeat	DA1116	Rilmenidine	1	15.2465	1	0	20	olive	UVkilled_OP50
1st biol. Repeat	DA1116	No DMSO	1	11.2361	1	0	20	olive	UVkilled_OP50
1st biol. Repeat	DA1116	No DMSO	1	23.1111	0	0	20	olive	UVkilled_OP50
1st biol. Repeat	DA1116	No DMSO	1	23.8194	0	0	20	olive	UVkilled_OP50
1st biol. Repeat	DA1116	No DMSO	1	23.8611	0	0	20	olive	UVkilled_OP50
1st biol. Repeat	DA1116	No DMSO	1	24.0069	0	0	20	olive	UVkilled_OP50
1st biol. Repeat	DA1116	No DMSO	1	24.0694	0	0	20	olive	UVkilled_OP50
1st biol. Repeat	DA1116	No DMSO	1	24.1527	0	0	20	olive	UVkilled_OP50
1st biol. Repeat	DA1116	No DMSO	1	24.2152	0	0	20	olive	UVkilled_OP50
1st biol. Repeat	DA1116	No DMSO	1	24.6944	0	0	20	olive	UVkilled_OP50
1st biol. Repeat	DA1116	No DMSO	1	24.6944	0	0	20	olive	UVkilled_OP50
1st biol. Repeat	DA1116	No DMSO	1	24.7361	0	0	20	olive	UVkilled_OP50
1st biol. Repeat	DA1116	No DMSO	1	24.8194	0	0	20	olive	UVkilled_OP50
1st biol. Repeat	DA1116	No DMSO	1	24.8194	0	0	20	olive	UVkilled_OP50
1st biol. Repeat	DA1116	No DMSO	1	24.9027	0	0	20	olive	UVkilled_OP50
1st biol. Repeat	DA1116	No DMSO	1	24.9027	0	0	20	olive	UVkilled_OP50
1st biol. Repeat	DA1116	No DMSO	1	24.9444	0	0	20	olive	UVkilled_OP50
1st biol. Repeat	DA1116	No DMSO	1	25.2777	0	0	20	olive	UVkilled_OP50
1st biol. Repeat	DA1116	No DMSO	1	25.4027	0	0	20	olive	UVkilled_OP50
1st biol. Repeat	DA1116	No DMSO	1	25.5694	0	0	20	olive	UVkilled_OP50
1st biol. Repeat	DA1116	No DMSO	1	25.7361	0	0	20	olive	UVkilled_OP50
1st biol. Repeat	DA1116	No DMSO	1	25.8194	0	0	20	olive	UVkilled_OP50
1st biol. Repeat	DA1116	No DMSO	1	25.9027	0	0	20	olive	UVkilled_OP50
1st biol. Repeat	DA1116	No DMSO	1	26.1527	0	0	20	olive	UVkilled_OP50
1st biol. Repeat	DA1116	No DMSO	1	26.1527	0	0	20	olive	UVkilled_OP50
1st biol. Repeat	DA1116	No DMSO	1	26.1736	0	0	20	olive	UVkilled_OP50
1st biol. Repeat	DA1116	No DMSO	1	26.1736	0	0	20	olive	UVkilled_OP50
1st biol. Repeat	DA1116	No DMSO	1	26.5277	1	0	20	olive	UVkilled_OP50
1st biol. Repeat	DA1116	No DMSO	1	26.6111	0	0	20	olive	UVkilled_OP50
1st biol. Repeat	DA1116	No DMSO	1	26.6944	0	0	20	olive	UVkilled_OP50
1st biol. Repeat	DA1116	No DMSO	1	26.6944	0	0	20	olive	UVkilled_OP50
1st biol. Repeat	DA1116	No DMSO	1	26.8819	0	0	20	olive	UVkilled_OP50
1st biol. Repeat	DA1116	No DMSO	1	26.8819	0	0	20	olive	UVkilled_OP50
1st biol. Repeat	DA1116	No DMSO	1	27.1111	0	0	20	olive	UVkilled_OP50
1st biol. Repeat	DA1116	No DMSO	1	27.3194	0	0	20	olive	UVkilled_OP50
1st biol. Repeat	DA1116	No DMSO	1	27.5694	0	0	20	olive	UVkilled_OP50
1st biol. Repeat	DA1116	No DMSO	1	27.6944	0	0	20	olive	UVkilled_OP50
1st biol. Repeat	DA1116	No DMSO	1	27.7361	0	0	20	olive	UVkilled_OP50
1st biol. Repeat	DA1116	No DMSO	1	27.7361	0	0	20	olive	UVkilled_OP50
1st biol. Repeat	DA1116	No DMSO	1	27.9027	0	0	20	olive	UVkilled_OP50
1st biol. Repeat	DA1116	No DMSO	1	27.9444	0	0	20	olive	UVkilled_OP50
1st biol. Repeat	DA1116	No DMSO	1	28.0277	0	0	20	olive	UVkilled_OP50
1st biol. Repeat	DA1116	No DMSO	1	28.0694	0	0	20	olive	UVkilled_OP50
1st biol. Repeat	DA1116	No DMSO	1	28.2986	0	0	20	olive	UVkilled_OP50
1st biol. Repeat	DA1116	No DMSO	1	28.2986	0	0	20	olive	UVkilled_OP50
1st biol. Repeat	DA1116	No DMSO	1	28.4652	0	0	20	olive	UVkilled_OP50
1st biol. Repeat	DA1116	No DMSO	1	28.6527	0	0	20	olive	UVkilled_OP50
1st biol. Repeat	DA1116	No DMSO	1	28.6736	0	0	20	olive	UVkilled_OP50
1st biol. Repeat	DA1116	No DMSO	1	28.6736	0	0	20	olive	UVkilled_OP50
1st biol. Repeat	DA1116	No DMSO	1	28.6944	0	0	20	olive	UVkilled_OP50
1st biol. Repeat	DA1116	No DMSO	1	28.7777	0	0	20	olive	UVkilled_OP50
1st biol. Repeat	DA1116	No DMSO	1	28.9444	0	0	20	olive	UVkilled_OP50
1st biol. Repeat	DA1116	No DMSO	1	29.0902	0	0	20	olive	UVkilled_OP50
1st biol. Repeat	DA1116	No DMSO	1	29.0902	0	0	20	olive	UVkilled_OP50
1st biol. Repeat	DA1116	No DMSO	1	29.1111	0	0	20	olive	UVkilled_OP50
1st biol. Repeat	DA1116	No DMSO	1	29.1944	0	0	20	olive	UVkilled_OP50
1st biol. Repeat	DA1116	No DMSO	1	29.2361	0	0	20	olive	UVkilled_OP50
1st biol. Repeat	DA1116	No DMSO	1	29.3194	0	0	20	olive	UVkilled_OP50
1st biol. Repeat	DA1116	No DMSO	1	29.4027	0	0	20	olive	UVkilled_OP50
1st biol. Repeat	DA1116	No DMSO	1	29.4444	0	0	20	olive	UVkilled_OP50
1st biol. Repeat	DA1116	No DMSO	1	29.4444	0	0	20	olive	UVkilled_OP50
1st biol. Repeat	DA1116	No DMSO	1	29.5694	0	0	20	olive	UVkilled_OP50
1st biol. Repeat	DA1116	No DMSO	1	29.6944	0	0	20	olive	UVkilled_OP50
1st biol. Repeat	DA1116	No DMSO	1	29.8611	0	0	20	olive	UVkilled_OP50
1st biol. Repeat	DA1116	No DMSO	1	30.6111	0	0	20	olive	UVkilled_OP50
1st biol. Repeat	DA1116	No DMSO	1	31.7361	0	0	20	olive	UVkilled_OP50
1st biol. Repeat	DA1116	No DMSO	1	31.7777	0	0	20	olive	UVkilled_OP50
1st biol. Repeat	DA1116	No DMSO	1	31.8194	0	0	20	olive	UVkilled_OP50
1st biol. Repeat	DA1116	No DMSO	1	32.0486	0	0	20	olive	UVkilled_OP50
1st biol. Repeat	N2	Rilmenidine	1	7.40272	0	0	20	olive	UVkilled_OP50
1st biol. Repeat	N2	Rilmenidine	1	13.5694	1	0	20	olive	UVkilled_OP50
1st biol. Repeat	N2	Rilmenidine	1	16.2777	0	0	20	olive	UVkilled_OP50
1st biol. Repeat	N2	Rilmenidine	1	16.6111	1	0	20	olive	UVkilled_OP50
1st biol. Repeat	N2	Rilmenidine	1	19.3611	0	0	20	olive	UVkilled_OP50
1st biol. Repeat	N2	Rilmenidine	1	20.1527	0	0	20	olive	UVkilled_OP50
1st biol. Repeat	N2	Rilmenidine	1	20.1527	0	0	20	olive	UVkilled_OP50
1st biol. Repeat	N2	Rilmenidine	1	20.1944	0	0	20	olive	UVkilled_OP50
1st biol. Repeat	N2	Rilmenidine	1	21.6944	0	0	20	olive	UVkilled_OP50
1st biol. Repeat	N2	Rilmenidine	1	21.6944	0	0	20	olive	UVkilled_OP50
1st biol. Repeat	N2	Rilmenidine	1	21.7777	0	0	20	olive	UVkilled_OP50
1st biol. Repeat	N2	Rilmenidine	1	21.7777	0	0	20	olive	UVkilled_OP50
1st biol. Repeat	N2	Rilmenidine	1	22.2777	0	0	20	olive	UVkilled_OP50
1st biol. Repeat	N2	Rilmenidine	1	22.6527	0	0	20	olive	UVkilled_OP50
1st biol. Repeat	N2	Rilmenidine	1	22.7777	0	0	20	olive	UVkilled_OP50
1st biol. Repeat	N2	Rilmenidine	1	22.8611	0	0	20	olive	UVkilled_OP50
1st biol. Repeat	N2	Rilmenidine	1	23.2569	0	0	20	olive	UVkilled_OP50
1st biol. Repeat	N2	Rilmenidine	1	23.3611	0	0	20	olive	UVkilled_OP50
1st biol. Repeat	N2	Rilmenidine	1	23.4444	0	0	20	olive	UVkilled_OP50
1st biol. Repeat	N2	Rilmenidine	1	23.7777	0	0	20	olive	UVkilled_OP50
1st biol. Repeat	N2	Rilmenidine	1	23.8611	0	0	20	olive	UVkilled_OP50
1st biol. Repeat	N2	Rilmenidine	1	23.9444	0	0	20	olive	UVkilled_OP50
1st biol. Repeat	N2	Rilmenidine	1	23.9444	0	0	20	olive	UVkilled_OP50
1st biol. Repeat	N2	Rilmenidine	1	25.0277	0	0	20	olive	UVkilled_OP50
1st biol. Repeat	N2	Rilmenidine	1	25.3194	0	0	20	olive	UVkilled_OP50
1st biol. Repeat	N2	Rilmenidine	1	25.5277	0	0	20	olive	UVkilled_OP50
1st biol. Repeat	N2	Rilmenidine	1	25.5694	0	0	20	olive	UVkilled_OP50
1st biol. Repeat	N2	Rilmenidine	1	25.6111	0	0	20	olive	UVkilled_OP50
1st biol. Repeat	N2	Rilmenidine	1	25.9027	0	0	20	olive	UVkilled_OP50
1st biol. Repeat	N2	Rilmenidine	1	26.1111	0	0	20	olive	UVkilled_OP50
1st biol. Repeat	N2	Rilmenidine	1	26.3611	0	0	20	olive	UVkilled_OP50
1st biol. Repeat	N2	Rilmenidine	1	26.5277	0	0	20	olive	UVkilled_OP50
1st biol. Repeat	N2	Rilmenidine	1	27.1111	0	0	20	olive	UVkilled_OP50
1st biol. Repeat	N2	Rilmenidine	1	27.1527	0	0	20	olive	UVkilled_OP50
1st biol. Repeat	N2	Rilmenidine	1	27.9861	0	0	20	olive	UVkilled_OP50
1st biol. Repeat	N2	Rilmenidine	1	28.1319	0	0	20	olive	UVkilled_OP50
1st biol. Repeat	N2	Rilmenidine	1	28.6111	0	0	20	olive	UVkilled_OP50
1st biol. Repeat	N2	Rilmenidine	1	28.7361	0	0	20	olive	UVkilled_OP50
1st biol. Repeat	N2	Rilmenidine	1	29.0277	0	0	20	olive	UVkilled_OP50
1st biol. Repeat	N2	Rilmenidine	1	29.3611	0	0	20	olive	UVkilled_OP50
1st biol. Repeat	N2	Rilmenidine	1	29.3611	0	0	20	olive	UVkilled_OP50
1st biol. Repeat	N2	Rilmenidine	1	29.7986	0	0	20	olive	UVkilled_OP50
1st biol. Repeat	N2	Rilmenidine	1	29.7986	0	0	20	olive	UVkilled_OP50
1st biol. Repeat	N2	Rilmenidine	1	29.9444	0	0	20	olive	UVkilled_OP50
1st biol. Repeat	N2	Rilmenidine	1	30.1527	0	0	20	olive	UVkilled_OP50
1st biol. Repeat	N2	Rilmenidine	1	30.3194	0	0	20	olive	UVkilled_OP50
1st biol. Repeat	N2	Rilmenidine	1	30.3611	1	0	20	olive	UVkilled_OP50
1st biol. Repeat	N2	Rilmenidine	1	30.4444	0	0	20	olive	UVkilled_OP50
1st biol. Repeat	N2	Rilmenidine	1	30.7361	0	0	20	olive	UVkilled_OP50
1st biol. Repeat	N2	Rilmenidine	1	30.7569	0	0	20	olive	UVkilled_OP50
1st biol. Repeat	N2	Rilmenidine	1	30.7361	0	0	20	olive	UVkilled_OP50
1st biol. Repeat	N2	Rilmenidine	1	31.2361	0	0	20	olive	UVkilled_OP50
1st biol. Repeat	N2	Rilmenidine	1	31.7777	0	0	20	olive	UVkilled_OP50
1st biol. Repeat	N2	Rilmenidine	1	32.0694	0	0	20	olive	UVkilled_OP50
1st biol. Repeat	N2	Rilmenidine	1	32.3819	0	0	20	olive	UVkilled_OP50
1st biol. Repeat	N2	Rilmenidine	1	32.3819	0	0	20	olive	UVkilled_OP50
1st biol. Repeat	N2	Rilmenidine	1	32.9861	0	0	20	olive	UVkilled_OP50
1st biol. Repeat	N2	Rilmenidine	1	32.9861	0	0	20	olive	UVkilled_OP50
1st biol. Repeat	N2	Rilmenidine	1	33.3611	0	0	20	olive	UVkilled_OP50
1st biol. Repeat	N2	Rilmenidine	1	35.0694	0	0	20	olive	UVkilled_OP50
1st biol. Repeat	N2	DMSO	1	6.00689	1	0	20	olive	UVkilled_OP50
1st biol. Repeat	N2	DMSO	1	6.50689	0	0	20	olive	UVkilled_OP50
1st biol. Repeat	N2	DMSO	1	14.6736	0	0	20	olive	UVkilled_OP50
1st biol. Repeat	N2	DMSO	1	15.0486	0	0	20	olive	UVkilled_OP50
1st biol. Repeat	N2	DMSO	1	15.0486	1	0	20	olive	UVkilled_OP50
1st biol. Repeat	N2	DMSO	1	15.0902	1	0	20	olive	UVkilled_OP50
1st biol. Repeat	N2	DMSO	1	16.0486	0	0	20	olive	UVkilled_OP50
1st biol. Repeat	N2	DMSO	1	16.0902	0	0	20	olive	UVkilled_OP50
1st biol. Repeat	N2	DMSO	1	17.0486	0	0	20	olive	UVkilled_OP50
1st biol. Repeat	N2	DMSO	1	17.0902	0	0	20	olive	UVkilled_OP50
1st biol. Repeat	N2	DMSO	1	17.2569	0	0	20	olive	UVkilled_OP50
1st biol. Repeat	N2	DMSO	1	17.3402	0	0	20	olive	UVkilled_OP50
1st biol. Repeat	N2	DMSO	1	17.3819	1	0	20	olive	UVkilled_OP50
1st biol. Repeat	N2	DMSO	1	17.5486	0	0	20	olive	UVkilled_OP50
1st biol. Repeat	N2	DMSO	1	17.8402	1	0	20	olive	UVkilled_OP50
1st biol. Repeat	N2	DMSO	1	18.0902	1	0	20	olive	UVkilled_OP50
1st biol. Repeat	N2	DMSO	1	18.2569	0	0	20	olive	UVkilled_OP50
1st biol. Repeat	N2	DMSO	1	18.3402	0	0	20	olive	UVkilled_OP50
1st biol. Repeat	N2	DMSO	1	18.3819	0	0	20	olive	UVkilled_OP50
1st biol. Repeat	N2	DMSO	1	18.4236	0	0	20	olive	UVkilled_OP50
1st biol. Repeat	N2	DMSO	1	20.7569	0	0	20	olive	UVkilled_OP50
1st biol. Repeat	N2	DMSO	1	20.9236	0	0	20	olive	UVkilled_OP50
1st biol. Repeat	N2	DMSO	1	22.7569	0	0	20	olive	UVkilled_OP50
1st biol. Repeat	N2	DMSO	1	22.7986	0	0	20	olive	UVkilled_OP50
1st biol. Repeat	N2	DMSO	1	23.9236	0	0	20	olive	UVkilled_OP50
1st biol. Repeat	N2	DMSO	1	24.7152	0	0	20	olive	UVkilled_OP50
1st biol. Repeat	N2	DMSO	1	24.8819	0	0	20	olive	UVkilled_OP50
1st biol. Repeat	N2	DMSO	1	25.2152	0	0	20	olive	UVkilled_OP50
1st biol. Repeat	N2	DMSO	1	25.2569	0	0	20	olive	UVkilled_OP50
1st biol. Repeat	N2	DMSO	1	25.5902	0	0	20	olive	UVkilled_OP50
1st biol. Repeat	N2	DMSO	1	25.6319	0	0	20	olive	UVkilled_OP50
1st biol. Repeat	N2	DMSO	1	26.0069	0	0	20	olive	UVkilled_OP50
1st biol. Repeat	N2	DMSO	1	27.1319	0	0	20	olive	UVkilled_OP50
1st biol. Repeat	N2	DMSO	1	27.1319	0	0	20	olive	UVkilled_OP50
1st biol. Repeat	N2	DMSO	1	27.1736	0	0	20	olive	UVkilled_OP50
1st biol. Repeat	N2	DMSO	1	27.1736	0	0	20	olive	UVkilled_OP50
1st biol. Repeat	N2	DMSO	1	27.2152	0	0	20	olive	UVkilled_OP50
1st biol. Repeat	N2	DMSO	1	27.5902	0	0	20	olive	UVkilled_OP50
1st biol. Repeat	N2	DMSO	1	27.7986	0	0	20	olive	UVkilled_OP50
1st biol. Repeat	N2	DMSO	1	29.4652	1	0	20	olive	UVkilled_OP50
1st biol. Repeat	N2	DMSO	1	29.5902	0	0	20	olive	UVkilled_OP50
1st biol. Repeat	N2	DMSO	1	31.0486	0	0	20	olive	UVkilled_OP50
1st biol. Repeat	N2	DMSO	1	33.0486	0	0	20	olive	UVkilled_OP50
1st biol. Repeat	N2	DMSO	1	33.0902	0	0	20	olive	UVkilled_OP50
1st biol. Repeat	DA1116	Rilmenidine	1	13.4548	1	0	20	olive	UVkilled_OP50
1st biol. Repeat	DA1116	Rilmenidine	1	15.3715	1	0	20	olive	UVkilled_OP50
1st biol. Repeat	DA1116	Rilmenidine	1	17.7048	0	0	20	olive	UVkilled_OP50
1st biol. Repeat	DA1116	Rilmenidine	1	17.7465	0	0	20	olive	UVkilled_OP50
1st biol. Repeat	DA1116	Rilmenidine	1	18.4965	0	0	20	olive	UVkilled_OP50
1st biol. Repeat	DA1116	Rilmenidine	1	18.9965	0	0	20	olive	UVkilled_OP50
1st biol. Repeat	DA1116	Rilmenidine	1	19.3715	0	0	20	olive	UVkilled_OP50
1st biol. Repeat	DA1116	Rilmenidine	1	19.5381	0	0	20	olive	UVkilled_OP50
1st biol. Repeat	DA1116	Rilmenidine	1	19.5798	0	0	20	olive	UVkilled_OP50
1st biol. Repeat	DA1116	Rilmenidine	1	19.7048	1	0	20	olive	UVkilled_OP50
1st biol. Repeat	DA1116	Rilmenidine	1	20.4548	0	0	20	olive	UVkilled_OP50
1st biol. Repeat	DA1116	Rilmenidine	1	20.7048	0	0	20	olive	UVkilled_OP50
1st biol. Repeat	DA1116	Rilmenidine	1	20.7465	0	0	20	olive	UVkilled_OP50
1st biol. Repeat	DA1116	Rilmenidine	1	20.9131	0	0	20	olive	UVkilled_OP50
1st biol. Repeat	DA1116	Rilmenidine	1	21.3298	0	0	20	olive	UVkilled_OP50
1st biol. Repeat	DA1116	Rilmenidine	1	21.7465	0	0	20	olive	UVkilled_OP50
1st biol. Repeat	DA1116	Rilmenidine	1	21.8715	0	0	20	olive	UVkilled_OP50
1st biol. Repeat	DA1116	Rilmenidine	1	22.0798	1	0	20	olive	UVkilled_OP50
1st biol. Repeat	DA1116	Rilmenidine	1	22.1631	1	0	20	olive	UVkilled_OP50
1st biol. Repeat	DA1116	Rilmenidine	1	22.3298	0	0	20	olive	UVkilled_OP50
1st biol. Repeat	DA1116	Rilmenidine	1	22.3298	1	0	20	olive	UVkilled_OP50
1st biol. Repeat	DA1116	Rilmenidine	1	22.4548	1	0	20	olive	UVkilled_OP50
1st biol. Repeat	DA1116	Rilmenidine	1	22.4965	1	0	20	olive	UVkilled_OP50
1st biol. Repeat	DA1116	Rilmenidine	1	22.8298	0	0	20	olive	UVkilled_OP50
1st biol. Repeat	DA1116	Rilmenidine	1	23.0798	0	0	20	olive	UVkilled_OP50
1st biol. Repeat	DA1116	Rilmenidine	1	23.0798	0	0	20	olive	UVkilled_OP50
1st biol. Repeat	DA1116	Rilmenidine	1	23.2465	0	0	20	olive	UVkilled_OP50
1st biol. Repeat	DA1116	Rilmenidine	1	23.3298	0	0	20	olive	UVkilled_OP50
1st biol. Repeat	DA1116	Rilmenidine	1	23.4131	0	0	20	olive	UVkilled_OP50
1st biol. Repeat	DA1116	Rilmenidine	1	23.5798	0	0	20	olive	UVkilled_OP50
1st biol. Repeat	DA1116	Rilmenidine	1	23.5798	0	0	20	olive	UVkilled_OP50
1st biol. Repeat	DA1116	Rilmenidine	1	23.9548	0	0	20	olive	UVkilled_OP50
1st biol. Repeat	DA1116	Rilmenidine	1	24.3715	0	0	20	olive	UVkilled_OP50
1st biol. Repeat	DA1116	Rilmenidine	1	25.4548	0	0	20	olive	UVkilled_OP50
1st biol. Repeat	DA1116	Rilmenidine	1	26.8715	0	0	20	olive	UVkilled_OP50
1st biol. Repeat	DA1116	Rilmenidine	1	27.1631	0	0	20	olive	UVkilled_OP50
1st biol. Repeat	DA1116	Rilmenidine	1	27.6631	0	0	20	olive	UVkilled_OP50
1st biol. Repeat	DA1116	Rilmenidine	1	27.7881	0	0	20	olive	UVkilled_OP50
1st biol. Repeat	DA1116	Rilmenidine	1	27.9131	1	0	20	olive	UVkilled_OP50
1st biol. Repeat	DA1116	Rilmenidine	1	27.9548	1	0	20	olive	UVkilled_OP50
1st biol. Repeat	DA1116	Rilmenidine	1	28.0798	0	0	20	olive	UVkilled_OP50
1st biol. Repeat	DA1116	Rilmenidine	1	28.8298	0	0	20	olive	UVkilled_OP50
1st biol. Repeat	DA1116	Rilmenidine	1	29.1215	0	0	20	olive	UVkilled_OP50
1st biol. Repeat	DA1116	Rilmenidine	1	29.2048	0	0	20	olive	UVkilled_OP50
1st biol. Repeat	DA1116	Rilmenidine	1	30.7048	0	0	20	olive	UVkilled_OP50
1st biol. Repeat	DA1116	Rilmenidine	1	30.7881	0	0	20	olive	UVkilled_OP50
1st biol. Repeat	DA1116	Rilmenidine	1	31.3298	0	0	20	olive	UVkilled_OP50
1st biol. Repeat	DA1116	Rilmenidine	1	32.8298	0	0	20	olive	UVkilled_OP50
1st biol. Repeat	DA1116	Rilmenidine	1	34.2465	0	0	20	olive	UVkilled_OP50
1st biol. Repeat	N2	Rilmenidine	1	25.6386	1	0	20	Sculptor	UVkilled_OP50
1st biol. Repeat	N2	Rilmenidine	1	25.6386	1	0	20	Sculptor	UVkilled_OP50
1st biol. Repeat	N2	Rilmenidine	1	25.6386	1	0	20	Sculptor	UVkilled_OP50
1st biol. Repeat	N2	Rilmenidine	1	25.6386	1	0	20	Sculptor	UVkilled_OP50
1st biol. Repeat	N2	Rilmenidine	1	25.6386	1	0	20	Sculptor	UVkilled_OP50
1st biol. Repeat	DA1116	Rilmenidine	1	21.7532	1	0	20	Sculptor	UVkilled_OP50
1st biol. Repeat	DA1116	Rilmenidine	1	21.7532	1	0	20	Sculptor	UVkilled_OP50
1st biol. Repeat	DA1116	Rilmenidine	1	21.7532	1	0	20	Sculptor	UVkilled_OP50
1st biol. Repeat	DA1116	Rilmenidine	1	21.7532	1	0	20	Sculptor	UVkilled_OP50
1st biol. Repeat	DA1116	Rilmenidine	1	22.8365	1	0	20	Sculptor	UVkilled_OP50
1st biol. Repeat	DA1116	Rilmenidine	1	22.8365	1	0	20	Sculptor	UVkilled_OP50
1st biol. Repeat	DA1116	Rilmenidine	1	22.8365	1	0	20	Sculptor	UVkilled_OP50
1st biol. Repeat	DA1116	Rilmenidine	1	22.8365	1	0	20	Sculptor	UVkilled_OP50
1st biol. Repeat	DA1116	Rilmenidine	1	24.7115	1	0	20	Sculptor	UVkilled_OP50
1st biol. Repeat	DA1116	Rilmenidine	1	24.7115	1	0	20	Sculptor	UVkilled_OP50
1st biol. Repeat	DA1116	Rilmenidine	1	24.7115	1	0	20	Sculptor	UVkilled_OP50
1st biol. Repeat	DA1116	Rilmenidine	1	24.7115	1	0	20	Sculptor	UVkilled_OP50
1st biol. Repeat	DA1116	No DMSO	1	23.0136	1	0	20	Sculptor	UVkilled_OP50
1st biol. Repeat	DA1116	No DMSO	1	23.0136	1	0	20	Sculptor	UVkilled_OP50
1st biol. Repeat	DA1116	No DMSO	1	23.0136	1	0	20	Sculptor	UVkilled_OP50
1st biol. Repeat	DA1116	Rilmenidine	1	24.8365	1	0	20	Sculptor	UVkilled_OP50
1st biol. Repeat	DA1116	Rilmenidine	1	24.8365	1	0	20	Sculptor	UVkilled_OP50
1st biol. Repeat	DA1116	Rilmenidine	1	24.8365	1	0	20	Sculptor	UVkilled_OP50
1st biol. Repeat	N2	Rilmenidine	1	10.3678	1	0	20	Sculptor	UVkilled_OP50
1st biol. Repeat	N2	Rilmenidine	1	10.3678	1	0	20	Sculptor	UVkilled_OP50
1st biol. Repeat	N2	Rilmenidine	1	10.3678	1	0	20	Sculptor	UVkilled_OP50
1st biol. Repeat	N2	Rilmenidine	1	21.0553	1	0	20	Sculptor	UVkilled_OP50
1st biol. Repeat	N2	Rilmenidine	1	21.0553	1	0	20	Sculptor	UVkilled_OP50
1st biol. Repeat	DA1116	No DMSO	1	22.1386	1	0	20	Sculptor	UVkilled_OP50
1st biol. Repeat	DA1116	No DMSO	1	22.1386	1	0	20	Sculptor	UVkilled_OP50
1st biol. Repeat	DA1116	No DMSO	1	22.6803	1	0	20	Sculptor	UVkilled_OP50
1st biol. Repeat	DA1116	No DMSO	1	22.6803	1	0	20	Sculptor	UVkilled_OP50
1st biol. Repeat	DA1116	Rilmenidine	1	17.5449	1	0	20	Sculptor	UVkilled_OP50
1st biol. Repeat	DA1116	Rilmenidine	1	17.5449	1	0	20	Sculptor	UVkilled_OP50
1st biol. Repeat	DA1116	Rilmenidine	1	21.4199	1	0	20	Sculptor	UVkilled_OP50
1st biol. Repeat	DA1116	Rilmenidine	1	21.4199	1	0	20	Sculptor	UVkilled_OP50
1st biol. Repeat	DA1116	Rilmenidine	1	22.6699	1	0	20	Sculptor	UVkilled_OP50
1st biol. Repeat	DA1116	Rilmenidine	1	22.6699	1	0	20	Sculptor	UVkilled_OP50
1st biol. Repeat	DA1116	Rilmenidine	1	25.7949	1	0	20	Sculptor	UVkilled_OP50
1st biol. Repeat	DA1116	Rilmenidine	1	25.7949	1	0	20	Sculptor	UVkilled_OP50
1st biol. Repeat	DA1116	Rilmenidine	1	38.3157	0	0	20	Sculptor	UVkilled_OP50
1st biol. Repeat	DA1116	Rilmenidine	1	38.3157	0	0	20	Sculptor	UVkilled_OP50
1st biol. Repeat	DA1116	DMSO	1	10.1595	1	0	20	Sculptor	UVkilled_OP50
1st biol. Repeat	DA1116	DMSO	1	10.1595	1	0	20	Sculptor	UVkilled_OP50
1st biol. Repeat	N2	Rilmenidine	1	12.2428	1	0	20	Sculptor	UVkilled_OP50
1st biol. Repeat	N2	Rilmenidine	1	12.2428	1	0	20	Sculptor	UVkilled_OP50
1st biol. Repeat	DA1116	No DMSO	1	12.5553	1	0	20	Sculptor	UVkilled_OP50
1st biol. Repeat	DA1116	No DMSO	1	15.472	1	0	20	Sculptor	UVkilled_OP50
1st biol. Repeat	DA1116	No DMSO	1	15.6803	1	0	20	Sculptor	UVkilled_OP50
1st biol. Repeat	DA1116	No DMSO	1	18.472	0	0	20	Sculptor	UVkilled_OP50
1st biol. Repeat	DA1116	No DMSO	1	19.972	0	0	20	Sculptor	UVkilled_OP50
1st biol. Repeat	DA1116	No DMSO	1	20.3053	1	0	20	Sculptor	UVkilled_OP50
1st biol. Repeat	DA1116	No DMSO	1	20.4303	1	0	20	Sculptor	UVkilled_OP50
1st biol. Repeat	DA1116	No DMSO	1	20.5136	1	0	20	Sculptor	UVkilled_OP50
1st biol. Repeat	DA1116	No DMSO	1	21.1803	0	0	20	Sculptor	UVkilled_OP50
1st biol. Repeat	DA1116	No DMSO	1	21.597	0	0	20	Sculptor	UVkilled_OP50
1st biol. Repeat	DA1116	No DMSO	1	22.2636	1	0	20	Sculptor	UVkilled_OP50
1st biol. Repeat	DA1116	No DMSO	1	22.847	0	0	20	Sculptor	UVkilled_OP50
1st biol. Repeat	DA1116	No DMSO	1	23.222	0	0	20	Sculptor	UVkilled_OP50
1st biol. Repeat	DA1116	No DMSO	1	23.8053	1	0	20	Sculptor	UVkilled_OP50
1st biol. Repeat	DA1116	No DMSO	1	24.222	0	0	20	Sculptor	UVkilled_OP50
1st biol. Repeat	DA1116	No DMSO	1	24.222	0	0	20	Sculptor	UVkilled_OP50
1st biol. Repeat	DA1116	No DMSO	1	24.6386	0	0	20	Sculptor	UVkilled_OP50
1st biol. Repeat	DA1116	No DMSO	1	25.347	0	0	20	Sculptor	UVkilled_OP50
1st biol. Repeat	DA1116	No DMSO	1	25.9095	0	0	20	Sculptor	UVkilled_OP50
1st biol. Repeat	DA1116	No DMSO	1	25.9095	0	0	20	Sculptor	UVkilled_OP50
1st biol. Repeat	DA1116	No DMSO	1	25.9303	0	0	20	Sculptor	UVkilled_OP50
1st biol. Repeat	DA1116	No DMSO	1	26.472	0	0	20	Sculptor	UVkilled_OP50
1st biol. Repeat	DA1116	No DMSO	1	27.0136	0	0	20	Sculptor	UVkilled_OP50
1st biol. Repeat	DA1116	No DMSO	1	27.097	0	0	20	Sculptor	UVkilled_OP50
1st biol. Repeat	DA1116	No DMSO	1	27.4303	0	0	20	Sculptor	UVkilled_OP50
1st biol. Repeat	DA1116	No DMSO	1	27.5136	0	0	20	Sculptor	UVkilled_OP50
1st biol. Repeat	DA1116	No DMSO	1	27.7636	0	0	20	Sculptor	UVkilled_OP50
1st biol. Repeat	DA1116	No DMSO	1	29.097	0	0	20	Sculptor	UVkilled_OP50
1st biol. Repeat	DA1116	No DMSO	1	29.3053	0	0	20	Sculptor	UVkilled_OP50
1st biol. Repeat	DA1116	No DMSO	1	29.9303	0	0	20	Sculptor	UVkilled_OP50
1st biol. Repeat	DA1116	No DMSO	1	30.222	0	0	20	Sculptor	UVkilled_OP50
1st biol. Repeat	DA1116	No DMSO	1	30.472	0	0	20	Sculptor	UVkilled_OP50
1st biol. Repeat	DA1116	No DMSO	1	32.0136	0	0	20	Sculptor	UVkilled_OP50
1st biol. Repeat	DA1116	No DMSO	1	32.7011	0	0	20	Sculptor	UVkilled_OP50
1st biol. Repeat	DA1116	No DMSO	1	32.7011	0	0	20	Sculptor	UVkilled_OP50
1st biol. Repeat	N2	Rilmenidine	1	21.097	1	0	20	Sculptor	UVkilled_OP50
1st biol. Repeat	N2	Rilmenidine	1	21.3053	1	0	20	Sculptor	UVkilled_OP50
1st biol. Repeat	N2	Rilmenidine	1	22.5136	0	0	20	Sculptor	UVkilled_OP50
1st biol. Repeat	N2	Rilmenidine	1	22.722	0	0	20	Sculptor	UVkilled_OP50
1st biol. Repeat	N2	Rilmenidine	1	23.1386	0	0	20	Sculptor	UVkilled_OP50
1st biol. Repeat	N2	Rilmenidine	1	23.3053	0	0	20	Sculptor	UVkilled_OP50
1st biol. Repeat	N2	Rilmenidine	1	24.1386	0	0	20	Sculptor	UVkilled_OP50
1st biol. Repeat	N2	Rilmenidine	1	24.4511	0	0	20	Sculptor	UVkilled_OP50
1st biol. Repeat	N2	Rilmenidine	1	24.4511	0	0	20	Sculptor	UVkilled_OP50
1st biol. Repeat	N2	Rilmenidine	1	24.6386	0	0	20	Sculptor	UVkilled_OP50
1st biol. Repeat	N2	Rilmenidine	1	25.222	0	0	20	Sculptor	UVkilled_OP50
1st biol. Repeat	N2	Rilmenidine	1	25.4303	0	0	20	Sculptor	UVkilled_OP50
1st biol. Repeat	N2	Rilmenidine	1	25.6386	0	0	20	Sculptor	UVkilled_OP50
1st biol. Repeat	N2	Rilmenidine	1	25.6386	0	0	20	Sculptor	UVkilled_OP50
1st biol. Repeat	N2	Rilmenidine	1	26.0345	0	0	20	Sculptor	UVkilled_OP50
1st biol. Repeat	N2	Rilmenidine	1	26.0345	1	0	20	Sculptor	UVkilled_OP50
1st biol. Repeat	N2	Rilmenidine	1	26.4303	0	0	20	Sculptor	UVkilled_OP50
1st biol. Repeat	N2	Rilmenidine	1	26.5136	0	0	20	Sculptor	UVkilled_OP50
1st biol. Repeat	N2	Rilmenidine	1	26.6386	0	0	20	Sculptor	UVkilled_OP50
1st biol. Repeat	N2	Rilmenidine	1	27.222	0	0	20	Sculptor	UVkilled_OP50
1st biol. Repeat	DA1116	No DMSO	1	16.0553	0	0	20	Sculptor	UVkilled_OP50
1st biol. Repeat	DA1116	No DMSO	1	17.347	0	0	20	Sculptor	UVkilled_OP50
1st biol. Repeat	DA1116	No DMSO	1	17.847	0	0	20	Sculptor	UVkilled_OP50
1st biol. Repeat	DA1116	No DMSO	1	18.3053	0	0	20	Sculptor	UVkilled_OP50
1st biol. Repeat	DA1116	No DMSO	1	18.972	0	0	20	Sculptor	UVkilled_OP50
1st biol. Repeat	DA1116	No DMSO	1	19.3053	0	0	20	Sculptor	UVkilled_OP50
1st biol. Repeat	DA1116	No DMSO	1	19.3886	0	0	20	Sculptor	UVkilled_OP50
1st biol. Repeat	DA1116	No DMSO	1	19.722	0	0	20	Sculptor	UVkilled_OP50
1st biol. Repeat	DA1116	No DMSO	1	19.972	0	0	20	Sculptor	UVkilled_OP50
1st biol. Repeat	DA1116	No DMSO	1	20.5136	0	0	20	Sculptor	UVkilled_OP50
1st biol. Repeat	DA1116	No DMSO	1	20.847	0	0	20	Sculptor	UVkilled_OP50
1st biol. Repeat	DA1116	No DMSO	1	22.5136	0	0	20	Sculptor	UVkilled_OP50
1st biol. Repeat	DA1116	No DMSO	1	22.6386	0	0	20	Sculptor	UVkilled_OP50
1st biol. Repeat	DA1116	No DMSO	1	22.847	0	0	20	Sculptor	UVkilled_OP50
1st biol. Repeat	DA1116	No DMSO	1	23.0553	0	0	20	Sculptor	UVkilled_OP50
1st biol. Repeat	DA1116	No DMSO	1	23.972	0	0	20	Sculptor	UVkilled_OP50
1st biol. Repeat	DA1116	No DMSO	1	24.0136	0	0	20	Sculptor	UVkilled_OP50
1st biol. Repeat	DA1116	No DMSO	1	24.1386	0	0	20	Sculptor	UVkilled_OP50
1st biol. Repeat	DA1116	No DMSO	1	24.222	0	0	20	Sculptor	UVkilled_OP50
1st biol. Repeat	DA1116	No DMSO	1	24.6386	0	0	20	Sculptor	UVkilled_OP50
1st biol. Repeat	DA1116	No DMSO	1	24.6803	0	0	20	Sculptor	UVkilled_OP50
1st biol. Repeat	DA1116	No DMSO	1	25.1386	0	0	20	Sculptor	UVkilled_OP50
1st biol. Repeat	DA1116	No DMSO	1	25.3886	0	0	20	Sculptor	UVkilled_OP50
1st biol. Repeat	DA1116	No DMSO	1	26.1803	0	0	20	Sculptor	UVkilled_OP50
1st biol. Repeat	DA1116	No DMSO	1	26.5553	0	0	20	Sculptor	UVkilled_OP50
1st biol. Repeat	DA1116	No DMSO	1	26.847	0	0	20	Sculptor	UVkilled_OP50
1st biol. Repeat	DA1116	No DMSO	1	26.8886	0	0	20	Sculptor	UVkilled_OP50
1st biol. Repeat	DA1116	No DMSO	1	27.1386	0	0	20	Sculptor	UVkilled_OP50
1st biol. Repeat	DA1116	No DMSO	1	27.472	0	0	20	Sculptor	UVkilled_OP50
1st biol. Repeat	DA1116	No DMSO	1	27.5136	0	0	20	Sculptor	UVkilled_OP50
1st biol. Repeat	DA1116	No DMSO	1	27.597	0	0	20	Sculptor	UVkilled_OP50
1st biol. Repeat	DA1116	No DMSO	1	27.6595	0	0	20	Sculptor	UVkilled_OP50
1st biol. Repeat	DA1116	No DMSO	1	27.6595	0	0	20	Sculptor	UVkilled_OP50
1st biol. Repeat	DA1116	No DMSO	1	27.6386	0	0	20	Sculptor	UVkilled_OP50
1st biol. Repeat	DA1116	No DMSO	1	27.6803	1	0	20	Sculptor	UVkilled_OP50
1st biol. Repeat	DA1116	No DMSO	1	27.722	0	0	20	Sculptor	UVkilled_OP50
1st biol. Repeat	DA1116	No DMSO	1	27.7636	0	0	20	Sculptor	UVkilled_OP50
1st biol. Repeat	DA1116	No DMSO	1	27.847	0	0	20	Sculptor	UVkilled_OP50
1st biol. Repeat	DA1116	No DMSO	1	28.0136	0	0	20	Sculptor	UVkilled_OP50
1st biol. Repeat	DA1116	No DMSO	1	28.1386	0	0	20	Sculptor	UVkilled_OP50
1st biol. Repeat	DA1116	No DMSO	1	28.2636	1	0	20	Sculptor	UVkilled_OP50
1st biol. Repeat	DA1116	No DMSO	1	28.6386	0	0	20	Sculptor	UVkilled_OP50
1st biol. Repeat	DA1116	No DMSO	1	28.6803	0	0	20	Sculptor	UVkilled_OP50
1st biol. Repeat	DA1116	No DMSO	1	28.8053	0	0	20	Sculptor	UVkilled_OP50
1st biol. Repeat	DA1116	No DMSO	1	28.847	0	0	20	Sculptor	UVkilled_OP50
1st biol. Repeat	DA1116	No DMSO	1	28.9511	0	0	20	Sculptor	UVkilled_OP50
1st biol. Repeat	DA1116	No DMSO	1	28.9511	0	0	20	Sculptor	UVkilled_OP50
1st biol. Repeat	DA1116	No DMSO	1	29.0136	0	0	20	Sculptor	UVkilled_OP50
1st biol. Repeat	DA1116	No DMSO	1	29.347	0	0	20	Sculptor	UVkilled_OP50
1st biol. Repeat	DA1116	No DMSO	1	29.597	0	0	20	Sculptor	UVkilled_OP50
1st biol. Repeat	DA1116	No DMSO	1	29.6386	0	0	20	Sculptor	UVkilled_OP50
1st biol. Repeat	DA1116	No DMSO	1	29.722	0	0	20	Sculptor	UVkilled_OP50
1st biol. Repeat	DA1116	No DMSO	1	29.847	0	0	20	Sculptor	UVkilled_OP50
1st biol. Repeat	DA1116	No DMSO	1	29.8886	0	0	20	Sculptor	UVkilled_OP50
1st biol. Repeat	DA1116	No DMSO	1	29.8886	0	0	20	Sculptor	UVkilled_OP50
1st biol. Repeat	DA1116	No DMSO	1	30.0136	0	0	20	Sculptor	UVkilled_OP50
1st biol. Repeat	DA1116	No DMSO	1	30.347	0	0	20	Sculptor	UVkilled_OP50
1st biol. Repeat	DA1116	No DMSO	1	30.597	0	0	20	Sculptor	UVkilled_OP50
1st biol. Repeat	DA1116	No DMSO	1	30.722	0	0	20	Sculptor	UVkilled_OP50
1st biol. Repeat	DA1116	No DMSO	1	30.7636	0	0	20	Sculptor	UVkilled_OP50
1st biol. Repeat	DA1116	No DMSO	1	30.972	0	0	20	Sculptor	UVkilled_OP50
1st biol. Repeat	DA1116	No DMSO	1	31.0136	0	0	20	Sculptor	UVkilled_OP50
1st biol. Repeat	DA1116	No DMSO	1	31.347	0	0	20	Sculptor	UVkilled_OP50
1st biol. Repeat	DA1116	No DMSO	1	31.8053	0	0	20	Sculptor	UVkilled_OP50
1st biol. Repeat	DA1116	No DMSO	1	32.097	0	0	20	Sculptor	UVkilled_OP50
1st biol. Repeat	DA1116	No DMSO	1	32.222	0	0	20	Sculptor	UVkilled_OP50
1st biol. Repeat	DA1116	No DMSO	1	32.7636	0	0	20	Sculptor	UVkilled_OP50
1st biol. Repeat	DA1116	No DMSO	1	32.8886	0	0	20	Sculptor	UVkilled_OP50
1st biol. Repeat	DA1116	No DMSO	1	32.972	0	0	20	Sculptor	UVkilled_OP50
1st biol. Repeat	DA1116	No DMSO	1	33.847	0	0	20	Sculptor	UVkilled_OP50
1st biol. Repeat	DA1116	No DMSO	1	33.847	0	0	20	Sculptor	UVkilled_OP50
1st biol. Repeat	DA1116	No DMSO	1	34.3886	0	0	20	Sculptor	UVkilled_OP50
1st biol. Repeat	DA1116	No DMSO	1	36.097	0	0	20	Sculptor	UVkilled_OP50
1st biol. Repeat	DA1116	No DMSO	1	36.6803	0	0	20	Sculptor	UVkilled_OP50
1st biol. Repeat	DA1116	No DMSO	1	38.5553	0	0	20	Sculptor	UVkilled_OP50
1st biol. Repeat	DA1116	Rilmenidine	1	18.5032	0	0	20	Sculptor	UVkilled_OP50
1st biol. Repeat	DA1116	Rilmenidine	1	18.5032	1	0	20	Sculptor	UVkilled_OP50
1st biol. Repeat	DA1116	Rilmenidine	1	18.7949	1	0	20	Sculptor	UVkilled_OP50
1st biol. Repeat	DA1116	Rilmenidine	1	18.8365	1	0	20	Sculptor	UVkilled_OP50
1st biol. Repeat	DA1116	Rilmenidine	1	19.5449	0	0	20	Sculptor	UVkilled_OP50
1st biol. Repeat	DA1116	Rilmenidine	1	20.3782	1	0	20	Sculptor	UVkilled_OP50
1st biol. Repeat	DA1116	Rilmenidine	1	21.1699	0	0	20	Sculptor	UVkilled_OP50
1st biol. Repeat	DA1116	Rilmenidine	1	21.7115	1	0	20	Sculptor	UVkilled_OP50
1st biol. Repeat	DA1116	Rilmenidine	1	22.9615	1	0	20	Sculptor	UVkilled_OP50
1st biol. Repeat	DA1116	Rilmenidine	1	24.1282	0	0	20	Sculptor	UVkilled_OP50
1st biol. Repeat	DA1116	Rilmenidine	1	24.6699	1	0	20	Sculptor	UVkilled_OP50
1st biol. Repeat	DA1116	Rilmenidine	1	24.7532	1	0	20	Sculptor	UVkilled_OP50
1st biol. Repeat	DA1116	Rilmenidine	1	24.7949	0	0	20	Sculptor	UVkilled_OP50
1st biol. Repeat	DA1116	Rilmenidine	1	24.7949	1	0	20	Sculptor	UVkilled_OP50
1st biol. Repeat	DA1116	Rilmenidine	1	24.9199	1	0	20	Sculptor	UVkilled_OP50
1st biol. Repeat	DA1116	Rilmenidine	1	25.5865	1	0	20	Sculptor	UVkilled_OP50
1st biol. Repeat	DA1116	Rilmenidine	1	25.7115	0	0	20	Sculptor	UVkilled_OP50
1st biol. Repeat	DA1116	Rilmenidine	1	26.0865	1	0	20	Sculptor	UVkilled_OP50
1st biol. Repeat	DA1116	Rilmenidine	1	26.2532	0	0	20	Sculptor	UVkilled_OP50
1st biol. Repeat	DA1116	Rilmenidine	1	26.3574	1	0	20	Sculptor	UVkilled_OP50
1st biol. Repeat	DA1116	Rilmenidine	1	26.5032	1	0	20	Sculptor	UVkilled_OP50
1st biol. Repeat	DA1116	Rilmenidine	1	26.5865	1	0	20	Sculptor	UVkilled_OP50
1st biol. Repeat	DA1116	Rilmenidine	1	27.2115	0	0	20	Sculptor	UVkilled_OP50
1st biol. Repeat	DA1116	Rilmenidine	1	27.2115	0	0	20	Sculptor	UVkilled_OP50
1st biol. Repeat	DA1116	Rilmenidine	1	28.0449	0	0	20	Sculptor	UVkilled_OP50
1st biol. Repeat	DA1116	Rilmenidine	1	28.4199	0	0	20	Sculptor	UVkilled_OP50
1st biol. Repeat	DA1116	Rilmenidine	1	31.3365	0	0	20	Sculptor	UVkilled_OP50
1st biol. Repeat	DA1116	Rilmenidine	1	31.7115	0	0	20	Sculptor	UVkilled_OP50
1st biol. Repeat	DA1116	Rilmenidine	1	32.2532	0	0	20	Sculptor	UVkilled_OP50
1st biol. Repeat	DA1116	Rilmenidine	1	32.4615	0	0	20	Sculptor	UVkilled_OP50
1st biol. Repeat	DA1116	Rilmenidine	1	32.5449	0	0	20	Sculptor	UVkilled_OP50
1st biol. Repeat	DA1116	Rilmenidine	1	33.6699	0	0	20	Sculptor	UVkilled_OP50
1st biol. Repeat	DA1116	Rilmenidine	1	33.7115	0	0	20	Sculptor	UVkilled_OP50
1st biol. Repeat	DA1116	Rilmenidine	1	33.8782	0	0	20	Sculptor	UVkilled_OP50
1st biol. Repeat	DA1116	Rilmenidine	1	34.4615	0	0	20	Sculptor	UVkilled_OP50
1st biol. Repeat	DA1116	Rilmenidine	1	34.7949	0	0	20	Sculptor	UVkilled_OP50
1st biol. Repeat	DA1116	Rilmenidine	1	35.0865	0	0	20	Sculptor	UVkilled_OP50
1st biol. Repeat	DA1116	Rilmenidine	1	35.1282	0	0	20	Sculptor	UVkilled_OP50
1st biol. Repeat	DA1116	Rilmenidine	1	35.2532	0	0	20	Sculptor	UVkilled_OP50
1st biol. Repeat	DA1116	Rilmenidine	1	35.649	0	0	20	Sculptor	UVkilled_OP50
1st biol. Repeat	DA1116	Rilmenidine	1	35.649	0	0	20	Sculptor	UVkilled_OP50
1st biol. Repeat	DA1116	Rilmenidine	1	35.649	0	0	20	Sculptor	UVkilled_OP50
1st biol. Repeat	DA1116	Rilmenidine	1	35.649	0	0	20	Sculptor	UVkilled_OP50
1st biol. Repeat	DA1116	Rilmenidine	1	35.6699	0	0	20	Sculptor	UVkilled_OP50
1st biol. Repeat	DA1116	Rilmenidine	1	36.3782	0	0	20	Sculptor	UVkilled_OP50
1st biol. Repeat	DA1116	Rilmenidine	1	36.4615	1	0	20	Sculptor	UVkilled_OP50
1st biol. Repeat	DA1116	Rilmenidine	1	36.9615	0	0	20	Sculptor	UVkilled_OP50
1st biol. Repeat	DA1116	Rilmenidine	1	37.0449	0	0	20	Sculptor	UVkilled_OP50
1st biol. Repeat	DA1116	Rilmenidine	1	37.1282	0	0	20	Sculptor	UVkilled_OP50
1st biol. Repeat	DA1116	Rilmenidine	1	37.2324	0	0	20	Sculptor	UVkilled_OP50
1st biol. Repeat	DA1116	Rilmenidine	1	37.2324	0	0	20	Sculptor	UVkilled_OP50
1st biol. Repeat	DA1116	Rilmenidine	1	37.4407	0	0	20	Sculptor	UVkilled_OP50
1st biol. Repeat	DA1116	Rilmenidine	1	37.4407	0	0	20	Sculptor	UVkilled_OP50
1st biol. Repeat	DA1116	Rilmenidine	1	37.4199	0	0	20	Sculptor	UVkilled_OP50
1st biol. Repeat	DA1116	Rilmenidine	1	38.149	0	0	20	Sculptor	UVkilled_OP50
1st biol. Repeat	DA1116	Rilmenidine	1	38.149	0	0	20	Sculptor	UVkilled_OP50
1st biol. Repeat	DA1116	Rilmenidine	1	38.3157	0	0	20	Sculptor	UVkilled_OP50
1st biol. Repeat	DA1116	Rilmenidine	1	38.6699	0	0	20	Sculptor	UVkilled_OP50
1st biol. Repeat	DA1116	Rilmenidine	1	38.6699	0	0	20	Sculptor	UVkilled_OP50
1st biol. Repeat	DA1116	Rilmenidine	1	39.6074	0	0	20	Sculptor	UVkilled_OP50
1st biol. Repeat	DA1116	Rilmenidine	1	39.6074	0	0	20	Sculptor	UVkilled_OP50
1st biol. Repeat	DA1116	Rilmenidine	1	40.0032	0	0	20	Sculptor	UVkilled_OP50
1st biol. Repeat	DA1116	Rilmenidine	1	40.0032	0	0	20	Sculptor	UVkilled_OP50
1st biol. Repeat	DA1116	Rilmenidine	1	40.0449	0	0	20	Sculptor	UVkilled_OP50
1st biol. Repeat	DA1116	Rilmenidine	1	41.8365	0	0	20	Sculptor	UVkilled_OP50
1st biol. Repeat	DA1116	Rilmenidine	1	42.6699	0	0	20	Sculptor	UVkilled_OP50
1st biol. Repeat	DA1116	Rilmenidine	1	43.899	0	0	20	Sculptor	UVkilled_OP50
1st biol. Repeat	DA1116	Rilmenidine	1	43.899	0	0	20	Sculptor	UVkilled_OP50
1st biol. Repeat	DA1116	Rilmenidine	1	46.6282	0	0	20	Sculptor	UVkilled_OP50
1st biol. Repeat	DA1116	Rilmenidine	1	46.8365	0	0	20	Sculptor	UVkilled_OP50
1st biol. Repeat	DA1116	DMSO	1	9.07612	0	0	20	Sculptor	UVkilled_OP50
1st biol. Repeat	DA1116	DMSO	1	13.2011	1	0	20	Sculptor	UVkilled_OP50
1st biol. Repeat	DA1116	DMSO	1	13.2428	1	0	20	Sculptor	UVkilled_OP50
1st biol. Repeat	DA1116	DMSO	1	13.2845	1	0	20	Sculptor	UVkilled_OP50
1st biol. Repeat	DA1116	DMSO	1	13.9928	0	0	20	Sculptor	UVkilled_OP50
1st biol. Repeat	DA1116	DMSO	1	14.6178	0	0	20	Sculptor	UVkilled_OP50
1st biol. Repeat	DA1116	DMSO	1	14.7428	0	0	20	Sculptor	UVkilled_OP50
1st biol. Repeat	DA1116	DMSO	1	15.3678	0	0	20	Sculptor	UVkilled_OP50
1st biol. Repeat	DA1116	DMSO	1	15.9928	0	0	20	Sculptor	UVkilled_OP50
1st biol. Repeat	DA1116	DMSO	1	16.7428	0	0	20	Sculptor	UVkilled_OP50
1st biol. Repeat	DA1116	DMSO	1	17.9095	0	0	20	Sculptor	UVkilled_OP50
1st biol. Repeat	DA1116	DMSO	1	18.2011	0	0	20	Sculptor	UVkilled_OP50
1st biol. Repeat	DA1116	DMSO	1	18.7011	0	0	20	Sculptor	UVkilled_OP50
1st biol. Repeat	DA1116	DMSO	1	18.7428	0	0	20	Sculptor	UVkilled_OP50
1st biol. Repeat	DA1116	DMSO	1	18.9095	0	0	20	Sculptor	UVkilled_OP50
1st biol. Repeat	DA1116	DMSO	1	20.4928	1	0	20	Sculptor	UVkilled_OP50
1st biol. Repeat	DA1116	DMSO	1	21.3261	1	0	20	Sculptor	UVkilled_OP50
1st biol. Repeat	DA1116	DMSO	1	21.3678	0	0	20	Sculptor	UVkilled_OP50
1st biol. Repeat	DA1116	DMSO	1	21.5345	0	0	20	Sculptor	UVkilled_OP50
1st biol. Repeat	DA1116	DMSO	1	22.2428	1	0	20	Sculptor	UVkilled_OP50
1st biol. Repeat	DA1116	DMSO	1	24.5345	0	0	20	Sculptor	UVkilled_OP50
1st biol. Repeat	DA1116	DMSO	1	25.1595	0	0	20	Sculptor	UVkilled_OP50
1st biol. Repeat	DA1116	DMSO	1	27.2428	0	0	20	Sculptor	UVkilled_OP50
1st biol. Repeat	DA1116	DMSO	1	27.9928	0	0	20	Sculptor	UVkilled_OP50
1st biol. Repeat	DA1116	DMSO	1	28.8678	0	0	20	Sculptor	UVkilled_OP50
1st biol. Repeat	DA1116	DMSO	1	29.3261	0	0	20	Sculptor	UVkilled_OP50
1st biol. Repeat	DA1116	DMSO	1	29.3678	0	0	20	Sculptor	UVkilled_OP50
1st biol. Repeat	DA1116	DMSO	1	29.6178	0	0	20	Sculptor	UVkilled_OP50
1st biol. Repeat	DA1116	DMSO	1	29.7428	0	0	20	Sculptor	UVkilled_OP50
1st biol. Repeat	DA1116	DMSO	1	29.9511	0	0	20	Sculptor	UVkilled_OP50
1st biol. Repeat	DA1116	DMSO	1	30.0761	0	0	20	Sculptor	UVkilled_OP50
1st biol. Repeat	DA1116	DMSO	1	30.0761	0	0	20	Sculptor	UVkilled_OP50
1st biol. Repeat	DA1116	DMSO	1	30.2845	0	0	20	Sculptor	UVkilled_OP50
1st biol. Repeat	DA1116	DMSO	1	30.8678	0	0	20	Sculptor	UVkilled_OP50
1st biol. Repeat	DA1116	DMSO	1	31.0761	0	0	20	Sculptor	UVkilled_OP50
1st biol. Repeat	DA1116	DMSO	1	31.1178	0	0	20	Sculptor	UVkilled_OP50
1st biol. Repeat	DA1116	DMSO	1	31.4928	0	0	20	Sculptor	UVkilled_OP50
1st biol. Repeat	DA1116	DMSO	1	31.7845	0	0	20	Sculptor	UVkilled_OP50
1st biol. Repeat	DA1116	DMSO	1	32.1178	0	0	20	Sculptor	UVkilled_OP50
1st biol. Repeat	DA1116	DMSO	1	34.1178	0	0	20	Sculptor	UVkilled_OP50
1st biol. Repeat	N2	Rilmenidine	1	11.0345	1	0	20	Sculptor	UVkilled_OP50
1st biol. Repeat	N2	Rilmenidine	1	11.7845	1	0	20	Sculptor	UVkilled_OP50
1st biol. Repeat	N2	Rilmenidine	1	11.8261	1	0	20	Sculptor	UVkilled_OP50
1st biol. Repeat	N2	Rilmenidine	1	14.6178	1	0	20	Sculptor	UVkilled_OP50
1st biol. Repeat	N2	Rilmenidine	1	17.5345	1	0	20	Sculptor	UVkilled_OP50
1st biol. Repeat	N2	Rilmenidine	1	17.5761	1	0	20	Sculptor	UVkilled_OP50
1st biol. Repeat	N2	Rilmenidine	1	17.7428	1	0	20	Sculptor	UVkilled_OP50
1st biol. Repeat	N2	Rilmenidine	1	19.0345	1	0	20	Sculptor	UVkilled_OP50
1st biol. Repeat	N2	Rilmenidine	1	19.0761	1	0	20	Sculptor	UVkilled_OP50
1st biol. Repeat	N2	Rilmenidine	1	19.4928	0	0	20	Sculptor	UVkilled_OP50
1st biol. Repeat	N2	Rilmenidine	1	20.1595	0	0	20	Sculptor	UVkilled_OP50
1st biol. Repeat	N2	Rilmenidine	1	22.0761	0	0	20	Sculptor	UVkilled_OP50
1st biol. Repeat	N2	Rilmenidine	1	22.4928	0	0	20	Sculptor	UVkilled_OP50
1st biol. Repeat	N2	Rilmenidine	1	23.4095	0	0	20	Sculptor	UVkilled_OP50
1st biol. Repeat	N2	Rilmenidine	1	24.0761	0	0	20	Sculptor	UVkilled_OP50
1st biol. Repeat	N2	Rilmenidine	1	24.2428	0	0	20	Sculptor	UVkilled_OP50
1st biol. Repeat	N2	Rilmenidine	1	24.5136	0	0	20	Sculptor	UVkilled_OP50
1st biol. Repeat	N2	Rilmenidine	1	24.6595	0	0	20	Sculptor	UVkilled_OP50
1st biol. Repeat	N2	Rilmenidine	1	25.0761	0	0	20	Sculptor	UVkilled_OP50
1st biol. Repeat	N2	Rilmenidine	1	25.7011	0	0	20	Sculptor	UVkilled_OP50
1st biol. Repeat	N2	Rilmenidine	1	25.8678	0	0	20	Sculptor	UVkilled_OP50
1st biol. Repeat	N2	Rilmenidine	1	26.0761	0	0	20	Sculptor	UVkilled_OP50
1st biol. Repeat	N2	Rilmenidine	1	26.3678	0	0	20	Sculptor	UVkilled_OP50
1st biol. Repeat	N2	Rilmenidine	1	26.7011	0	0	20	Sculptor	UVkilled_OP50
1st biol. Repeat	N2	Rilmenidine	1	26.9511	0	0	20	Sculptor	UVkilled_OP50
1st biol. Repeat	N2	Rilmenidine	1	27.5761	0	0	20	Sculptor	UVkilled_OP50
1st biol. Repeat	N2	Rilmenidine	1	27.7845	0	0	20	Sculptor	UVkilled_OP50
1st biol. Repeat	N2	Rilmenidine	1	27.9511	0	0	20	Sculptor	UVkilled_OP50
1st biol. Repeat	N2	Rilmenidine	1	27.9511	0	0	20	Sculptor	UVkilled_OP50
1st biol. Repeat	N2	Rilmenidine	1	28.0345	0	0	20	Sculptor	UVkilled_OP50
1st biol. Repeat	N2	Rilmenidine	1	28.1386	0	0	20	Sculptor	UVkilled_OP50
1st biol. Repeat	N2	Rilmenidine	1	28.4511	0	0	20	Sculptor	UVkilled_OP50
1st biol. Repeat	N2	Rilmenidine	1	28.6595	0	0	20	Sculptor	UVkilled_OP50
1st biol. Repeat	N2	Rilmenidine	1	28.8261	0	0	20	Sculptor	UVkilled_OP50
1st biol. Repeat	N2	Rilmenidine	1	29.0345	0	0	20	Sculptor	UVkilled_OP50
1st biol. Repeat	N2	Rilmenidine	1	29.2428	0	0	20	Sculptor	UVkilled_OP50
1st biol. Repeat	N2	Rilmenidine	1	29.6386	0	0	20	Sculptor	UVkilled_OP50
1st biol. Repeat	N2	Rilmenidine	1	29.6386	0	0	20	Sculptor	UVkilled_OP50
1st biol. Repeat	N2	Rilmenidine	1	29.7011	0	0	20	Sculptor	UVkilled_OP50
1st biol. Repeat	N2	Rilmenidine	1	29.7845	0	0	20	Sculptor	UVkilled_OP50
1st biol. Repeat	N2	Rilmenidine	1	29.8261	0	0	20	Sculptor	UVkilled_OP50
1st biol. Repeat	N2	Rilmenidine	1	31.8678	0	0	20	Sculptor	UVkilled_OP50
1st biol. Repeat	N2	Rilmenidine	1	46.3261	0	0	20	Sculptor	UVkilled_OP50
1st biol. Repeat	N2	No DMSO	1	10.774	1	0	20	Sculptor	UVkilled_OP50
1st biol. Repeat	N2	No DMSO	1	11.2324	1	0	20	Sculptor	UVkilled_OP50
1st biol. Repeat	N2	No DMSO	1	11.4407	1	0	20	Sculptor	UVkilled_OP50
1st biol. Repeat	N2	No DMSO	1	13.0657	0	0	20	Sculptor	UVkilled_OP50
1st biol. Repeat	N2	No DMSO	1	17.274	0	0	20	Sculptor	UVkilled_OP50
1st biol. Repeat	N2	No DMSO	1	19.274	0	0	20	Sculptor	UVkilled_OP50
1st biol. Repeat	N2	No DMSO	1	19.399	1	0	20	Sculptor	UVkilled_OP50
1st biol. Repeat	N2	No DMSO	1	20.1074	0	0	20	Sculptor	UVkilled_OP50
1st biol. Repeat	N2	No DMSO	1	21.1907	1	0	20	Sculptor	UVkilled_OP50
1st biol. Repeat	N2	No DMSO	1	21.2324	0	0	20	Sculptor	UVkilled_OP50
1st biol. Repeat	N2	No DMSO	1	21.3157	0	0	20	Sculptor	UVkilled_OP50
1st biol. Repeat	N2	No DMSO	1	23.149	0	0	20	Sculptor	UVkilled_OP50
1st biol. Repeat	N2	No DMSO	1	23.3157	0	0	20	Sculptor	UVkilled_OP50
1st biol. Repeat	N2	No DMSO	1	23.399	0	0	20	Sculptor	UVkilled_OP50
1st biol. Repeat	N2	No DMSO	1	23.399	0	0	20	Sculptor	UVkilled_OP50
1st biol. Repeat	N2	No DMSO	1	23.4824	0	0	20	Sculptor	UVkilled_OP50
1st biol. Repeat	N2	No DMSO	1	24.3157	0	0	20	Sculptor	UVkilled_OP50
1st biol. Repeat	N2	No DMSO	1	24.774	0	0	20	Sculptor	UVkilled_OP50
1st biol. Repeat	N2	No DMSO	1	25.524	0	0	20	Sculptor	UVkilled_OP50
1st biol. Repeat	N2	No DMSO	1	25.5657	0	0	20	Sculptor	UVkilled_OP50
1st biol. Repeat	N2	No DMSO	1	26.3782	0	0	20	Sculptor	UVkilled_OP50
1st biol. Repeat	N2	No DMSO	1	26.6074	0	0	20	Sculptor	UVkilled_OP50
1st biol. Repeat	N2	No DMSO	1	26.6907	0	0	20	Sculptor	UVkilled_OP50
1st biol. Repeat	N2	No DMSO	1	27.149	0	0	20	Sculptor	UVkilled_OP50
1st biol. Repeat	N2	No DMSO	1	27.3574	0	0	20	Sculptor	UVkilled_OP50
1st biol. Repeat	N2	No DMSO	1	27.524	0	0	20	Sculptor	UVkilled_OP50
1st biol. Repeat	N2	No DMSO	1	27.9407	0	0	20	Sculptor	UVkilled_OP50
1st biol. Repeat	N2	No DMSO	1	29.0657	0	0	20	Sculptor	UVkilled_OP50
1st biol. Repeat	N2	No DMSO	1	29.4199	0	0	20	Sculptor	UVkilled_OP50
1st biol. Repeat	N2	No DMSO	1	29.4199	0	0	20	Sculptor	UVkilled_OP50
1st biol. Repeat	N2	No DMSO	1	29.524	0	0	20	Sculptor	UVkilled_OP50
1st biol. Repeat	N2	No DMSO	1	29.899	0	0	20	Sculptor	UVkilled_OP50
1st biol. Repeat	N2	No DMSO	1	30.8157	0	0	20	Sculptor	UVkilled_OP50
1st biol. Repeat	N2	No DMSO	1	30.8574	0	0	20	Sculptor	UVkilled_OP50
1st biol. Repeat	N2	No DMSO	1	30.8574	0	0	20	Sculptor	UVkilled_OP50
1st biol. Repeat	N2	No DMSO	1	30.899	0	0	20	Sculptor	UVkilled_OP50
1st biol. Repeat	N2	No DMSO	1	31.6907	0	0	20	Sculptor	UVkilled_OP50
1st biol. Repeat	N2	No DMSO	1	32.024	0	0	20	Sculptor	UVkilled_OP50
1st biol. Repeat	N2	No DMSO	1	37.9407	0	0	20	Sculptor	UVkilled_OP50
1st biol. Repeat	DA1116	Rilmenidine	1	6.27933	1	0	20	Walhalla	UVkilled_OP50
1st biol. Repeat	DA1116	Rilmenidine	1	6.27933	1	0	20	Walhalla	UVkilled_OP50
1st biol. Repeat	DA1116	Rilmenidine	1	6.27933	1	0	20	Walhalla	UVkilled_OP50
1st biol. Repeat	DA1116	Rilmenidine	1	6.27933	1	0	20	Walhalla	UVkilled_OP50
1st biol. Repeat	DA1116	Rilmenidine	1	6.27933	1	0	20	Walhalla	UVkilled_OP50
1st biol. Repeat	DA1116	Rilmenidine	1	6.27933	1	0	20	Walhalla	UVkilled_OP50
1st biol. Repeat	N2	Rilmenidine	1	6.0085	1	0	20	Walhalla	UVkilled_OP50
1st biol. Repeat	N2	Rilmenidine	1	6.0085	1	0	20	Walhalla	UVkilled_OP50
1st biol. Repeat	N2	Rilmenidine	1	6.0085	1	0	20	Walhalla	UVkilled_OP50
1st biol. Repeat	N2	Rilmenidine	1	6.0085	1	0	20	Walhalla	UVkilled_OP50
1st biol. Repeat	DA1116	Rilmenidine	1	17.6647	1	0	20	Walhalla	UVkilled_OP50
1st biol. Repeat	DA1116	Rilmenidine	1	17.6647	1	0	20	Walhalla	UVkilled_OP50
1st biol. Repeat	DA1116	Rilmenidine	1	17.6647	1	0	20	Walhalla	UVkilled_OP50
1st biol. Repeat	DA1116	Rilmenidine	1	17.6647	1	0	20	Walhalla	UVkilled_OP50
1st biol. Repeat	DA1116	Rilmenidine	1	4.86266	1	0	20	Walhalla	UVkilled_OP50
1st biol. Repeat	DA1116	Rilmenidine	1	4.86266	1	0	20	Walhalla	UVkilled_OP50
1st biol. Repeat	DA1116	Rilmenidine	1	4.86266	1	0	20	Walhalla	UVkilled_OP50
1st biol. Repeat	DA1116	Rilmenidine	1	4.86266	1	0	20	Walhalla	UVkilled_OP50
1st biol. Repeat	DA1116	No DMSO	1	15.2481	1	0	20	Walhalla	UVkilled_OP50
1st biol. Repeat	DA1116	No DMSO	1	15.2481	1	0	20	Walhalla	UVkilled_OP50
1st biol. Repeat	DA1116	No DMSO	1	15.2481	1	0	20	Walhalla	UVkilled_OP50
1st biol. Repeat	DA1116	No DMSO	1	23.1231	1	0	20	Walhalla	UVkilled_OP50
1st biol. Repeat	DA1116	No DMSO	1	23.1231	1	0	20	Walhalla	UVkilled_OP50
1st biol. Repeat	DA1116	No DMSO	1	23.1231	1	0	20	Walhalla	UVkilled_OP50
1st biol. Repeat	DA1116	Rilmenidine	1	4.61266	1	0	20	Walhalla	UVkilled_OP50
1st biol. Repeat	DA1116	Rilmenidine	1	4.61266	1	0	20	Walhalla	UVkilled_OP50
1st biol. Repeat	DA1116	Rilmenidine	1	4.61266	1	0	20	Walhalla	UVkilled_OP50
1st biol. Repeat	DA1116	Rilmenidine	1	6.52933	1	0	20	Walhalla	UVkilled_OP50
1st biol. Repeat	DA1116	Rilmenidine	1	6.52933	1	0	20	Walhalla	UVkilled_OP50
1st biol. Repeat	DA1116	Rilmenidine	1	6.52933	1	0	20	Walhalla	UVkilled_OP50
1st biol. Repeat	DA1116	Rilmenidine	1	7.821	1	0	20	Walhalla	UVkilled_OP50
1st biol. Repeat	DA1116	Rilmenidine	1	7.821	1	0	20	Walhalla	UVkilled_OP50
1st biol. Repeat	DA1116	Rilmenidine	1	7.821	1	0	20	Walhalla	UVkilled_OP50
1st biol. Repeat	N2	Rilmenidine	1	20.1752	1	0	20	Walhalla	UVkilled_OP50
1st biol. Repeat	N2	Rilmenidine	1	20.1752	1	0	20	Walhalla	UVkilled_OP50
1st biol. Repeat	DA1116	DMSO	1	23.1335	1	0	20	Walhalla	UVkilled_OP50
1st biol. Repeat	DA1116	DMSO	1	23.1335	1	0	20	Walhalla	UVkilled_OP50
1st biol. Repeat	DA1116	No DMSO	1	20.8314	1	0	20	Walhalla	UVkilled_OP50
1st biol. Repeat	DA1116	No DMSO	1	20.8314	1	0	20	Walhalla	UVkilled_OP50
1st biol. Repeat	DA1116	No DMSO	1	23.0814	1	0	20	Walhalla	UVkilled_OP50
1st biol. Repeat	DA1116	No DMSO	1	23.0814	1	0	20	Walhalla	UVkilled_OP50
1st biol. Repeat	DA1116	No DMSO	1	23.3731	1	0	20	Walhalla	UVkilled_OP50
1st biol. Repeat	DA1116	No DMSO	1	23.3731	1	0	20	Walhalla	UVkilled_OP50
1st biol. Repeat	DA1116	Rilmenidine	1	20.8314	1	0	20	Walhalla	UVkilled_OP50
1st biol. Repeat	DA1116	Rilmenidine	1	20.8314	1	0	20	Walhalla	UVkilled_OP50
1st biol. Repeat	DA1116	Rilmenidine	1	21.2481	1	0	20	Walhalla	UVkilled_OP50
1st biol. Repeat	DA1116	Rilmenidine	1	21.2481	1	0	20	Walhalla	UVkilled_OP50
1st biol. Repeat	DA1116	No DMSO	1	19.4147	1	0	20	Walhalla	UVkilled_OP50
1st biol. Repeat	DA1116	No DMSO	1	19.4147	1	0	20	Walhalla	UVkilled_OP50
1st biol. Repeat	DA1116	No DMSO	1	19.7897	1	0	20	Walhalla	UVkilled_OP50
1st biol. Repeat	DA1116	No DMSO	1	19.7897	1	0	20	Walhalla	UVkilled_OP50
1st biol. Repeat	DA1116	No DMSO	1	21.5397	1	0	20	Walhalla	UVkilled_OP50
1st biol. Repeat	DA1116	No DMSO	1	21.5397	1	0	20	Walhalla	UVkilled_OP50
1st biol. Repeat	DA1116	No DMSO	1	21.7481	1	0	20	Walhalla	UVkilled_OP50
1st biol. Repeat	DA1116	No DMSO	1	21.7481	1	0	20	Walhalla	UVkilled_OP50
1st biol. Repeat	DA1116	Rilmenidine	1	5.23766	1	0	20	Walhalla	UVkilled_OP50
1st biol. Repeat	DA1116	Rilmenidine	1	5.23766	1	0	20	Walhalla	UVkilled_OP50
1st biol. Repeat	DA1116	DMSO	1	35.9564	0	0	20	Walhalla	UVkilled_OP50
1st biol. Repeat	DA1116	DMSO	1	35.9564	0	0	20	Walhalla	UVkilled_OP50
1st biol. Repeat	N2	Rilmenidine	1	32.7689	1	0	20	Walhalla	UVkilled_OP50
1st biol. Repeat	N2	Rilmenidine	1	32.7689	1	0	20	Walhalla	UVkilled_OP50
1st biol. Repeat	N2	Rilmenidine	1	5.05016	1	0	20	Walhalla	UVkilled_OP50
1st biol. Repeat	N2	Rilmenidine	1	5.17516	1	0	20	Walhalla	UVkilled_OP50
1st biol. Repeat	N2	Rilmenidine	1	13.6752	0	0	20	Walhalla	UVkilled_OP50
1st biol. Repeat	N2	Rilmenidine	1	14.3835	0	0	20	Walhalla	UVkilled_OP50
1st biol. Repeat	N2	Rilmenidine	1	14.8418	0	0	20	Walhalla	UVkilled_OP50
1st biol. Repeat	N2	Rilmenidine	1	15.6752	0	0	20	Walhalla	UVkilled_OP50
1st biol. Repeat	N2	Rilmenidine	1	16.8002	0	0	20	Walhalla	UVkilled_OP50
1st biol. Repeat	N2	Rilmenidine	1	16.8418	0	0	20	Walhalla	UVkilled_OP50
1st biol. Repeat	N2	Rilmenidine	1	17.1752	0	0	20	Walhalla	UVkilled_OP50
1st biol. Repeat	N2	Rilmenidine	1	17.2585	0	0	20	Walhalla	UVkilled_OP50
1st biol. Repeat	N2	Rilmenidine	1	18.7585	0	0	20	Walhalla	UVkilled_OP50
1st biol. Repeat	N2	Rilmenidine	1	19.3835	0	0	20	Walhalla	UVkilled_OP50
1st biol. Repeat	N2	Rilmenidine	1	20.3418	0	0	20	Walhalla	UVkilled_OP50
1st biol. Repeat	N2	Rilmenidine	1	22.0502	0	0	20	Walhalla	UVkilled_OP50
1st biol. Repeat	N2	Rilmenidine	1	22.7168	0	0	20	Walhalla	UVkilled_OP50
1st biol. Repeat	N2	Rilmenidine	1	25.3002	0	0	20	Walhalla	UVkilled_OP50
1st biol. Repeat	N2	Rilmenidine	1	26.8835	0	0	20	Walhalla	UVkilled_OP50
1st biol. Repeat	N2	Rilmenidine	1	27.8835	0	0	20	Walhalla	UVkilled_OP50
1st biol. Repeat	N2	Rilmenidine	1	28.1543	0	0	20	Walhalla	UVkilled_OP50
1st biol. Repeat	N2	Rilmenidine	1	28.5502	0	0	20	Walhalla	UVkilled_OP50
1st biol. Repeat	N2	Rilmenidine	1	28.7168	0	0	20	Walhalla	UVkilled_OP50
1st biol. Repeat	N2	Rilmenidine	1	30.3002	0	0	20	Walhalla	UVkilled_OP50
1st biol. Repeat	N2	Rilmenidine	1	30.3002	0	0	20	Walhalla	UVkilled_OP50
1st biol. Repeat	N2	Rilmenidine	1	30.4668	0	0	20	Walhalla	UVkilled_OP50
1st biol. Repeat	N2	Rilmenidine	1	30.7168	0	0	20	Walhalla	UVkilled_OP50
1st biol. Repeat	N2	Rilmenidine	1	30.8418	0	0	20	Walhalla	UVkilled_OP50
1st biol. Repeat	N2	Rilmenidine	1	30.8835	0	0	20	Walhalla	UVkilled_OP50
1st biol. Repeat	N2	Rilmenidine	1	31.4668	0	0	20	Walhalla	UVkilled_OP50
1st biol. Repeat	N2	Rilmenidine	1	32.1752	0	0	20	Walhalla	UVkilled_OP50
1st biol. Repeat	N2	Rilmenidine	1	32.4252	0	0	20	Walhalla	UVkilled_OP50
1st biol. Repeat	N2	Rilmenidine	1	34.5085	0	0	20	Walhalla	UVkilled_OP50
1st biol. Repeat	N2	Rilmenidine	1	34.5918	0	0	20	Walhalla	UVkilled_OP50
1st biol. Repeat	DA1116	DMSO	1	19.1335	0	0	20	Walhalla	UVkilled_OP50
1st biol. Repeat	DA1116	DMSO	1	19.3002	0	0	20	Walhalla	UVkilled_OP50
1st biol. Repeat	DA1116	DMSO	1	19.6752	0	0	20	Walhalla	UVkilled_OP50
1st biol. Repeat	DA1116	DMSO	1	19.8418	0	0	20	Walhalla	UVkilled_OP50
1st biol. Repeat	DA1116	DMSO	1	19.8418	0	0	20	Walhalla	UVkilled_OP50
1st biol. Repeat	DA1116	DMSO	1	19.9668	0	0	20	Walhalla	UVkilled_OP50
1st biol. Repeat	DA1116	DMSO	1	20.2168	0	0	20	Walhalla	UVkilled_OP50
1st biol. Repeat	DA1116	DMSO	1	20.4252	0	0	20	Walhalla	UVkilled_OP50
1st biol. Repeat	DA1116	DMSO	1	20.5918	0	0	20	Walhalla	UVkilled_OP50
1st biol. Repeat	DA1116	DMSO	1	20.5918	0	0	20	Walhalla	UVkilled_OP50
1st biol. Repeat	DA1116	DMSO	1	20.6335	0	0	20	Walhalla	UVkilled_OP50
1st biol. Repeat	DA1116	DMSO	1	20.8002	0	0	20	Walhalla	UVkilled_OP50
1st biol. Repeat	DA1116	DMSO	1	20.8418	1	0	20	Walhalla	UVkilled_OP50
1st biol. Repeat	DA1116	DMSO	1	21.3418	0	0	20	Walhalla	UVkilled_OP50
1st biol. Repeat	DA1116	DMSO	1	21.3418	0	0	20	Walhalla	UVkilled_OP50
1st biol. Repeat	DA1116	DMSO	1	21.5918	0	0	20	Walhalla	UVkilled_OP50
1st biol. Repeat	DA1116	DMSO	1	21.5918	0	0	20	Walhalla	UVkilled_OP50
1st biol. Repeat	DA1116	DMSO	1	21.8835	0	0	20	Walhalla	UVkilled_OP50
1st biol. Repeat	DA1116	DMSO	1	21.9252	0	0	20	Walhalla	UVkilled_OP50
1st biol. Repeat	DA1116	DMSO	1	22.2168	0	0	20	Walhalla	UVkilled_OP50
1st biol. Repeat	DA1116	DMSO	1	22.3835	0	0	20	Walhalla	UVkilled_OP50
1st biol. Repeat	DA1116	DMSO	1	22.3835	0	0	20	Walhalla	UVkilled_OP50
1st biol. Repeat	DA1116	DMSO	1	22.6752	0	0	20	Walhalla	UVkilled_OP50
1st biol. Repeat	DA1116	DMSO	1	22.9252	0	0	20	Walhalla	UVkilled_OP50
1st biol. Repeat	DA1116	DMSO	1	22.9668	0	0	20	Walhalla	UVkilled_OP50
1st biol. Repeat	DA1116	DMSO	1	23.1335	0	0	20	Walhalla	UVkilled_OP50
1st biol. Repeat	DA1116	DMSO	1	23.1335	0	0	20	Walhalla	UVkilled_OP50
1st biol. Repeat	DA1116	DMSO	1	23.4252	0	0	20	Walhalla	UVkilled_OP50
1st biol. Repeat	DA1116	DMSO	1	23.7168	1	0	20	Walhalla	UVkilled_OP50
1st biol. Repeat	DA1116	DMSO	1	23.9668	0	0	20	Walhalla	UVkilled_OP50
1st biol. Repeat	DA1116	DMSO	1	24.0502	0	0	20	Walhalla	UVkilled_OP50
1st biol. Repeat	DA1116	DMSO	1	24.1752	0	0	20	Walhalla	UVkilled_OP50
1st biol. Repeat	DA1116	DMSO	1	24.3002	0	0	20	Walhalla	UVkilled_OP50
1st biol. Repeat	DA1116	DMSO	1	24.4252	0	0	20	Walhalla	UVkilled_OP50
1st biol. Repeat	DA1116	DMSO	1	24.5085	0	0	20	Walhalla	UVkilled_OP50
1st biol. Repeat	DA1116	DMSO	1	24.5085	0	0	20	Walhalla	UVkilled_OP50
1st biol. Repeat	DA1116	DMSO	1	24.5502	0	0	20	Walhalla	UVkilled_OP50
1st biol. Repeat	DA1116	DMSO	1	24.6752	0	0	20	Walhalla	UVkilled_OP50
1st biol. Repeat	DA1116	DMSO	1	24.6752	0	0	20	Walhalla	UVkilled_OP50
1st biol. Repeat	DA1116	DMSO	1	24.8835	0	0	20	Walhalla	UVkilled_OP50
1st biol. Repeat	DA1116	DMSO	1	25.2585	0	0	20	Walhalla	UVkilled_OP50
1st biol. Repeat	DA1116	DMSO	1	25.321	0	0	20	Walhalla	UVkilled_OP50
1st biol. Repeat	DA1116	DMSO	1	25.321	0	0	20	Walhalla	UVkilled_OP50
1st biol. Repeat	DA1116	DMSO	1	25.3418	0	0	20	Walhalla	UVkilled_OP50
1st biol. Repeat	DA1116	DMSO	1	25.5085	0	0	20	Walhalla	UVkilled_OP50
1st biol. Repeat	DA1116	DMSO	1	25.5085	0	0	20	Walhalla	UVkilled_OP50
1st biol. Repeat	DA1116	DMSO	1	25.5502	0	0	20	Walhalla	UVkilled_OP50
1st biol. Repeat	DA1116	DMSO	1	25.7585	0	0	20	Walhalla	UVkilled_OP50
1st biol. Repeat	DA1116	DMSO	1	26.6752	0	0	20	Walhalla	UVkilled_OP50
1st biol. Repeat	DA1116	DMSO	1	26.6752	0	0	20	Walhalla	UVkilled_OP50
1st biol. Repeat	DA1116	DMSO	1	26.8002	0	0	20	Walhalla	UVkilled_OP50
1st biol. Repeat	DA1116	DMSO	1	27.0502	0	0	20	Walhalla	UVkilled_OP50
1st biol. Repeat	DA1116	DMSO	1	27.0918	0	0	20	Walhalla	UVkilled_OP50
1st biol. Repeat	DA1116	DMSO	1	27.1752	0	0	20	Walhalla	UVkilled_OP50
1st biol. Repeat	DA1116	DMSO	1	27.2585	0	0	20	Walhalla	UVkilled_OP50
1st biol. Repeat	DA1116	DMSO	1	27.7168	0	0	20	Walhalla	UVkilled_OP50
1st biol. Repeat	DA1116	DMSO	1	27.8002	0	0	20	Walhalla	UVkilled_OP50
1st biol. Repeat	DA1116	DMSO	1	27.8418	0	0	20	Walhalla	UVkilled_OP50
1st biol. Repeat	DA1116	DMSO	1	27.8418	0	0	20	Walhalla	UVkilled_OP50
1st biol. Repeat	DA1116	DMSO	1	27.8835	0	0	20	Walhalla	UVkilled_OP50
1st biol. Repeat	DA1116	DMSO	1	28.0085	0	0	20	Walhalla	UVkilled_OP50
1st biol. Repeat	DA1116	DMSO	1	28.196	0	0	20	Walhalla	UVkilled_OP50
1st biol. Repeat	DA1116	DMSO	1	28.196	0	0	20	Walhalla	UVkilled_OP50
1st biol. Repeat	DA1116	DMSO	1	28.2377	0	0	20	Walhalla	UVkilled_OP50
1st biol. Repeat	DA1116	DMSO	1	28.2377	0	0	20	Walhalla	UVkilled_OP50
1st biol. Repeat	DA1116	DMSO	1	28.4252	0	0	20	Walhalla	UVkilled_OP50
1st biol. Repeat	DA1116	DMSO	1	28.4877	0	0	20	Walhalla	UVkilled_OP50
1st biol. Repeat	DA1116	DMSO	1	28.4877	0	0	20	Walhalla	UVkilled_OP50
1st biol. Repeat	DA1116	DMSO	1	28.6335	0	0	20	Walhalla	UVkilled_OP50
1st biol. Repeat	DA1116	DMSO	1	28.7168	0	0	20	Walhalla	UVkilled_OP50
1st biol. Repeat	DA1116	DMSO	1	29.0085	0	0	20	Walhalla	UVkilled_OP50
1st biol. Repeat	DA1116	DMSO	1	29.2793	0	0	20	Walhalla	UVkilled_OP50
1st biol. Repeat	DA1116	DMSO	1	29.2793	0	0	20	Walhalla	UVkilled_OP50
1st biol. Repeat	DA1116	DMSO	1	29.9252	0	0	20	Walhalla	UVkilled_OP50
1st biol. Repeat	DA1116	DMSO	1	30.0502	0	0	20	Walhalla	UVkilled_OP50
1st biol. Repeat	DA1116	DMSO	1	30.3002	0	0	20	Walhalla	UVkilled_OP50
1st biol. Repeat	DA1116	DMSO	1	30.3002	0	0	20	Walhalla	UVkilled_OP50
1st biol. Repeat	DA1116	DMSO	1	30.4252	0	0	20	Walhalla	UVkilled_OP50
1st biol. Repeat	DA1116	DMSO	1	31.0502	0	0	20	Walhalla	UVkilled_OP50
1st biol. Repeat	DA1116	DMSO	1	31.2585	1	0	20	Walhalla	UVkilled_OP50
1st biol. Repeat	DA1116	DMSO	1	31.4252	0	0	20	Walhalla	UVkilled_OP50
1st biol. Repeat	DA1116	DMSO	1	31.5502	0	0	20	Walhalla	UVkilled_OP50
1st biol. Repeat	DA1116	DMSO	1	31.6335	0	0	20	Walhalla	UVkilled_OP50
1st biol. Repeat	DA1116	DMSO	1	31.6752	0	0	20	Walhalla	UVkilled_OP50
1st biol. Repeat	DA1116	DMSO	1	31.8418	0	0	20	Walhalla	UVkilled_OP50
1st biol. Repeat	DA1116	DMSO	1	32.1335	0	0	20	Walhalla	UVkilled_OP50
1st biol. Repeat	DA1116	DMSO	1	32.8418	0	0	20	Walhalla	UVkilled_OP50
1st biol. Repeat	DA1116	DMSO	1	33.0085	0	0	20	Walhalla	UVkilled_OP50
1st biol. Repeat	DA1116	DMSO	1	33.9668	0	0	20	Walhalla	UVkilled_OP50
1st biol. Repeat	DA1116	DMSO	1	34.5085	0	0	20	Walhalla	UVkilled_OP50
1st biol. Repeat	DA1116	DMSO	1	35.6752	0	0	20	Walhalla	UVkilled_OP50
1st biol. Repeat	DA1116	DMSO	1	36.0085	0	0	20	Walhalla	UVkilled_OP50
1st biol. Repeat	DA1116	DMSO	1	36.2585	0	0	20	Walhalla	UVkilled_OP50
1st biol. Repeat	DA1116	DMSO	1	36.946	0	0	20	Walhalla	UVkilled_OP50
1st biol. Repeat	DA1116	DMSO	1	36.946	0	0	20	Walhalla	UVkilled_OP50
1st biol. Repeat	DA1116	DMSO	1	37.3418	0	0	20	Walhalla	UVkilled_OP50
1st biol. Repeat	DA1116	No DMSO	1	11.8731	0	0	20	Walhalla	UVkilled_OP50
1st biol. Repeat	DA1116	No DMSO	1	14.7481	0	0	20	Walhalla	UVkilled_OP50
1st biol. Repeat	DA1116	No DMSO	1	16.9147	0	0	20	Walhalla	UVkilled_OP50
1st biol. Repeat	DA1116	No DMSO	1	17.0814	0	0	20	Walhalla	UVkilled_OP50
1st biol. Repeat	DA1116	No DMSO	1	17.4147	0	0	20	Walhalla	UVkilled_OP50
1st biol. Repeat	DA1116	No DMSO	1	17.4564	1	0	20	Walhalla	UVkilled_OP50
1st biol. Repeat	DA1116	No DMSO	1	17.8314	0	0	20	Walhalla	UVkilled_OP50
1st biol. Repeat	DA1116	No DMSO	1	18.0397	0	0	20	Walhalla	UVkilled_OP50
1st biol. Repeat	DA1116	No DMSO	1	18.1647	1	0	20	Walhalla	UVkilled_OP50
1st biol. Repeat	DA1116	No DMSO	1	18.2897	0	0	20	Walhalla	UVkilled_OP50
1st biol. Repeat	DA1116	No DMSO	1	18.4981	0	0	20	Walhalla	UVkilled_OP50
1st biol. Repeat	DA1116	No DMSO	1	18.5814	1	0	20	Walhalla	UVkilled_OP50
1st biol. Repeat	DA1116	No DMSO	1	18.6231	0	0	20	Walhalla	UVkilled_OP50
1st biol. Repeat	DA1116	No DMSO	1	19.1231	0	0	20	Walhalla	UVkilled_OP50
1st biol. Repeat	DA1116	No DMSO	1	19.4564	0	0	20	Walhalla	UVkilled_OP50
1st biol. Repeat	DA1116	No DMSO	1	19.4564	1	0	20	Walhalla	UVkilled_OP50
1st biol. Repeat	DA1116	No DMSO	1	19.8731	0	0	20	Walhalla	UVkilled_OP50
1st biol. Repeat	DA1116	No DMSO	1	20.3314	0	0	20	Walhalla	UVkilled_OP50
1st biol. Repeat	DA1116	No DMSO	1	20.3731	0	0	20	Walhalla	UVkilled_OP50
1st biol. Repeat	DA1116	No DMSO	1	20.6231	1	0	20	Walhalla	UVkilled_OP50
1st biol. Repeat	DA1116	No DMSO	1	20.7064	0	0	20	Walhalla	UVkilled_OP50
1st biol. Repeat	DA1116	No DMSO	1	20.9147	0	0	20	Walhalla	UVkilled_OP50
1st biol. Repeat	DA1116	No DMSO	1	21.0397	1	0	20	Walhalla	UVkilled_OP50
1st biol. Repeat	DA1116	No DMSO	1	21.1647	1	0	20	Walhalla	UVkilled_OP50
1st biol. Repeat	DA1116	No DMSO	1	21.2064	0	0	20	Walhalla	UVkilled_OP50
1st biol. Repeat	DA1116	No DMSO	1	21.2481	1	0	20	Walhalla	UVkilled_OP50
1st biol. Repeat	DA1116	No DMSO	1	21.3314	0	0	20	Walhalla	UVkilled_OP50
1st biol. Repeat	DA1116	No DMSO	1	21.4981	1	0	20	Walhalla	UVkilled_OP50
1st biol. Repeat	DA1116	No DMSO	1	21.5814	0	0	20	Walhalla	UVkilled_OP50
1st biol. Repeat	DA1116	No DMSO	1	21.7481	0	0	20	Walhalla	UVkilled_OP50
1st biol. Repeat	DA1116	No DMSO	1	22.1231	1	0	20	Walhalla	UVkilled_OP50
1st biol. Repeat	DA1116	No DMSO	1	22.6231	0	0	20	Walhalla	UVkilled_OP50
1st biol. Repeat	DA1116	No DMSO	1	22.6231	0	0	20	Walhalla	UVkilled_OP50
1st biol. Repeat	DA1116	No DMSO	1	23.3314	1	0	20	Walhalla	UVkilled_OP50
1st biol. Repeat	DA1116	No DMSO	1	23.4564	1	0	20	Walhalla	UVkilled_OP50
1st biol. Repeat	DA1116	No DMSO	1	23.6647	0	0	20	Walhalla	UVkilled_OP50
1st biol. Repeat	DA1116	No DMSO	1	23.7897	0	0	20	Walhalla	UVkilled_OP50
1st biol. Repeat	DA1116	No DMSO	1	23.9981	0	0	20	Walhalla	UVkilled_OP50
1st biol. Repeat	DA1116	No DMSO	1	24.2689	0	0	20	Walhalla	UVkilled_OP50
1st biol. Repeat	DA1116	No DMSO	1	24.2689	0	0	20	Walhalla	UVkilled_OP50
1st biol. Repeat	DA1116	No DMSO	1	24.5397	0	0	20	Walhalla	UVkilled_OP50
1st biol. Repeat	DA1116	No DMSO	1	25.1231	0	0	20	Walhalla	UVkilled_OP50
1st biol. Repeat	DA1116	No DMSO	1	25.4564	0	0	20	Walhalla	UVkilled_OP50
1st biol. Repeat	DA1116	No DMSO	1	26.2897	0	0	20	Walhalla	UVkilled_OP50
1st biol. Repeat	DA1116	No DMSO	1	26.4981	0	0	20	Walhalla	UVkilled_OP50
1st biol. Repeat	DA1116	No DMSO	1	26.7897	0	0	20	Walhalla	UVkilled_OP50
1st biol. Repeat	DA1116	No DMSO	1	27.7064	0	0	20	Walhalla	UVkilled_OP50
1st biol. Repeat	DA1116	No DMSO	1	27.8731	0	0	20	Walhalla	UVkilled_OP50
1st biol. Repeat	DA1116	No DMSO	1	28.2064	0	0	20	Walhalla	UVkilled_OP50
1st biol. Repeat	DA1116	No DMSO	1	28.2064	0	0	20	Walhalla	UVkilled_OP50
1st biol. Repeat	DA1116	No DMSO	1	28.4147	0	0	20	Walhalla	UVkilled_OP50
1st biol. Repeat	DA1116	No DMSO	1	28.4564	0	0	20	Walhalla	UVkilled_OP50
1st biol. Repeat	DA1116	No DMSO	1	28.5397	0	0	20	Walhalla	UVkilled_OP50
1st biol. Repeat	DA1116	No DMSO	1	28.5814	0	0	20	Walhalla	UVkilled_OP50
1st biol. Repeat	DA1116	No DMSO	1	28.7481	0	0	20	Walhalla	UVkilled_OP50
1st biol. Repeat	DA1116	No DMSO	1	28.8106	0	0	20	Walhalla	UVkilled_OP50
1st biol. Repeat	DA1116	No DMSO	1	28.8106	0	0	20	Walhalla	UVkilled_OP50
1st biol. Repeat	DA1116	No DMSO	1	28.8314	0	0	20	Walhalla	UVkilled_OP50
1st biol. Repeat	DA1116	No DMSO	1	28.9564	0	0	20	Walhalla	UVkilled_OP50
1st biol. Repeat	DA1116	No DMSO	1	29.0814	0	0	20	Walhalla	UVkilled_OP50
1st biol. Repeat	DA1116	No DMSO	1	29.2897	0	0	20	Walhalla	UVkilled_OP50
1st biol. Repeat	DA1116	No DMSO	1	29.3314	0	0	20	Walhalla	UVkilled_OP50
1st biol. Repeat	DA1116	No DMSO	1	29.5814	0	0	20	Walhalla	UVkilled_OP50
1st biol. Repeat	DA1116	No DMSO	1	30.3939	0	0	20	Walhalla	UVkilled_OP50
1st biol. Repeat	DA1116	No DMSO	1	30.3939	0	0	20	Walhalla	UVkilled_OP50
1st biol. Repeat	DA1116	No DMSO	1	30.8939	0	0	20	Walhalla	UVkilled_OP50
1st biol. Repeat	DA1116	No DMSO	1	30.8939	0	0	20	Walhalla	UVkilled_OP50
1st biol. Repeat	DA1116	No DMSO	1	30.8731	0	0	20	Walhalla	UVkilled_OP50
1st biol. Repeat	DA1116	No DMSO	1	31.4981	0	0	20	Walhalla	UVkilled_OP50
1st biol. Repeat	DA1116	No DMSO	1	33.3939	0	0	20	Walhalla	UVkilled_OP50
1st biol. Repeat	DA1116	No DMSO	1	33.3939	0	0	20	Walhalla	UVkilled_OP50
1st biol. Repeat	DA1116	No DMSO	1	34.4772	0	0	20	Walhalla	UVkilled_OP50
1st biol. Repeat	DA1116	No DMSO	1	34.4772	0	0	20	Walhalla	UVkilled_OP50
1st biol. Repeat	DA1116	Rilmenidine	1	4.24808	1	0	20	Walhalla	UVkilled_OP50
1st biol. Repeat	DA1116	Rilmenidine	1	4.33141	1	0	20	Walhalla	UVkilled_OP50
1st biol. Repeat	DA1116	Rilmenidine	1	5.12308	1	0	20	Walhalla	UVkilled_OP50
1st biol. Repeat	DA1116	Rilmenidine	1	5.49808	1	0	20	Walhalla	UVkilled_OP50
1st biol. Repeat	DA1116	Rilmenidine	1	5.66475	1	0	20	Walhalla	UVkilled_OP50
1st biol. Repeat	DA1116	Rilmenidine	1	5.78975	1	0	20	Walhalla	UVkilled_OP50
1st biol. Repeat	DA1116	Rilmenidine	1	5.91475	1	0	20	Walhalla	UVkilled_OP50
1st biol. Repeat	DA1116	Rilmenidine	1	15.5397	0	0	20	Walhalla	UVkilled_OP50
1st biol. Repeat	DA1116	Rilmenidine	1	16.2897	0	0	20	Walhalla	UVkilled_OP50
1st biol. Repeat	DA1116	Rilmenidine	1	18.1647	0	0	20	Walhalla	UVkilled_OP50
1st biol. Repeat	DA1116	Rilmenidine	1	18.7481	0	0	20	Walhalla	UVkilled_OP50
1st biol. Repeat	DA1116	Rilmenidine	1	19.6647	0	0	20	Walhalla	UVkilled_OP50
1st biol. Repeat	DA1116	Rilmenidine	1	19.7897	1	0	20	Walhalla	UVkilled_OP50
1st biol. Repeat	DA1116	Rilmenidine	1	21.0397	0	0	20	Walhalla	UVkilled_OP50
1st biol. Repeat	DA1116	Rilmenidine	1	21.7897	0	0	20	Walhalla	UVkilled_OP50
1st biol. Repeat	DA1116	Rilmenidine	1	21.9564	0	0	20	Walhalla	UVkilled_OP50
1st biol. Repeat	DA1116	Rilmenidine	1	22.1647	0	0	20	Walhalla	UVkilled_OP50
1st biol. Repeat	DA1116	Rilmenidine	1	22.3731	0	0	20	Walhalla	UVkilled_OP50
1st biol. Repeat	DA1116	Rilmenidine	1	22.6231	0	0	20	Walhalla	UVkilled_OP50
1st biol. Repeat	DA1116	Rilmenidine	1	22.8314	0	0	20	Walhalla	UVkilled_OP50
1st biol. Repeat	DA1116	Rilmenidine	1	23.2481	0	0	20	Walhalla	UVkilled_OP50
1st biol. Repeat	DA1116	Rilmenidine	1	23.4147	0	0	20	Walhalla	UVkilled_OP50
1st biol. Repeat	DA1116	Rilmenidine	1	23.9147	0	0	20	Walhalla	UVkilled_OP50
1st biol. Repeat	DA1116	Rilmenidine	1	24.1647	0	0	20	Walhalla	UVkilled_OP50
1st biol. Repeat	DA1116	Rilmenidine	1	24.2064	0	0	20	Walhalla	UVkilled_OP50
1st biol. Repeat	DA1116	Rilmenidine	1	24.6231	0	0	20	Walhalla	UVkilled_OP50
1st biol. Repeat	DA1116	Rilmenidine	1	25.0814	0	0	20	Walhalla	UVkilled_OP50
1st biol. Repeat	DA1116	Rilmenidine	1	25.9564	0	0	20	Walhalla	UVkilled_OP50
1st biol. Repeat	DA1116	Rilmenidine	1	26.3731	0	0	20	Walhalla	UVkilled_OP50
1st biol. Repeat	DA1116	Rilmenidine	1	27.0814	0	0	20	Walhalla	UVkilled_OP50
1st biol. Repeat	DA1116	Rilmenidine	1	27.3731	0	0	20	Walhalla	UVkilled_OP50
1st biol. Repeat	DA1116	Rilmenidine	1	27.5397	0	0	20	Walhalla	UVkilled_OP50
1st biol. Repeat	DA1116	Rilmenidine	1	27.7481	0	0	20	Walhalla	UVkilled_OP50
1st biol. Repeat	DA1116	Rilmenidine	1	28.0814	0	0	20	Walhalla	UVkilled_OP50
1st biol. Repeat	DA1116	Rilmenidine	1	28.2481	0	0	20	Walhalla	UVkilled_OP50
1st biol. Repeat	DA1116	Rilmenidine	1	28.7481	0	0	20	Walhalla	UVkilled_OP50
1st biol. Repeat	DA1116	Rilmenidine	1	28.8314	0	0	20	Walhalla	UVkilled_OP50
1st biol. Repeat	DA1116	Rilmenidine	1	29.4981	0	0	20	Walhalla	UVkilled_OP50
1st biol. Repeat	DA1116	Rilmenidine	1	29.7064	0	0	20	Walhalla	UVkilled_OP50
1st biol. Repeat	DA1116	Rilmenidine	1	30.9147	0	0	20	Walhalla	UVkilled_OP50
1st biol. Repeat	DA1116	No DMSO	1	11.1647	0	0	20	Walhalla	UVkilled_OP50
1st biol. Repeat	DA1116	No DMSO	1	14.7481	0	0	20	Walhalla	UVkilled_OP50
1st biol. Repeat	DA1116	No DMSO	1	16.7481	0	0	20	Walhalla	UVkilled_OP50
1st biol. Repeat	DA1116	No DMSO	1	16.7481	0	0	20	Walhalla	UVkilled_OP50
1st biol. Repeat	DA1116	No DMSO	1	16.7897	0	0	20	Walhalla	UVkilled_OP50
1st biol. Repeat	DA1116	No DMSO	1	17.0814	0	0	20	Walhalla	UVkilled_OP50
1st biol. Repeat	DA1116	No DMSO	1	17.6647	0	0	20	Walhalla	UVkilled_OP50
1st biol. Repeat	DA1116	No DMSO	1	17.7897	0	0	20	Walhalla	UVkilled_OP50
1st biol. Repeat	DA1116	No DMSO	1	17.9147	0	0	20	Walhalla	UVkilled_OP50
1st biol. Repeat	DA1116	No DMSO	1	18.0397	0	0	20	Walhalla	UVkilled_OP50
1st biol. Repeat	DA1116	No DMSO	1	18.0397	0	0	20	Walhalla	UVkilled_OP50
1st biol. Repeat	DA1116	No DMSO	1	18.7481	0	0	20	Walhalla	UVkilled_OP50
1st biol. Repeat	DA1116	No DMSO	1	18.8731	1	0	20	Walhalla	UVkilled_OP50
1st biol. Repeat	DA1116	No DMSO	1	18.9564	0	0	20	Walhalla	UVkilled_OP50
1st biol. Repeat	DA1116	No DMSO	1	19.7481	1	0	20	Walhalla	UVkilled_OP50
1st biol. Repeat	DA1116	No DMSO	1	19.8314	0	0	20	Walhalla	UVkilled_OP50
1st biol. Repeat	DA1116	No DMSO	1	20.1647	0	0	20	Walhalla	UVkilled_OP50
1st biol. Repeat	DA1116	No DMSO	1	20.3314	0	0	20	Walhalla	UVkilled_OP50
1st biol. Repeat	DA1116	No DMSO	1	21.2481	1	0	20	Walhalla	UVkilled_OP50
1st biol. Repeat	DA1116	No DMSO	1	21.3314	0	0	20	Walhalla	UVkilled_OP50
1st biol. Repeat	DA1116	No DMSO	1	21.3731	0	0	20	Walhalla	UVkilled_OP50
1st biol. Repeat	DA1116	No DMSO	1	21.4147	0	0	20	Walhalla	UVkilled_OP50
1st biol. Repeat	DA1116	No DMSO	1	21.5397	0	0	20	Walhalla	UVkilled_OP50
1st biol. Repeat	DA1116	No DMSO	1	22.9147	1	0	20	Walhalla	UVkilled_OP50
1st biol. Repeat	DA1116	No DMSO	1	22.9981	1	0	20	Walhalla	UVkilled_OP50
1st biol. Repeat	DA1116	No DMSO	1	23.1022	0	0	20	Walhalla	UVkilled_OP50
1st biol. Repeat	DA1116	No DMSO	1	23.1022	0	0	20	Walhalla	UVkilled_OP50
1st biol. Repeat	DA1116	No DMSO	1	23.2897	0	0	20	Walhalla	UVkilled_OP50
1st biol. Repeat	DA1116	No DMSO	1	23.4147	0	0	20	Walhalla	UVkilled_OP50
1st biol. Repeat	DA1116	No DMSO	1	23.9564	0	0	20	Walhalla	UVkilled_OP50
1st biol. Repeat	DA1116	No DMSO	1	24.5814	0	0	20	Walhalla	UVkilled_OP50
1st biol. Repeat	DA1116	No DMSO	1	24.6647	0	0	20	Walhalla	UVkilled_OP50
1st biol. Repeat	DA1116	No DMSO	1	24.8314	0	0	20	Walhalla	UVkilled_OP50
1st biol. Repeat	DA1116	No DMSO	1	24.9981	0	0	20	Walhalla	UVkilled_OP50
1st biol. Repeat	DA1116	No DMSO	1	24.9981	0	0	20	Walhalla	UVkilled_OP50
1st biol. Repeat	DA1116	No DMSO	1	25.0814	0	0	20	Walhalla	UVkilled_OP50
1st biol. Repeat	DA1116	No DMSO	1	25.0814	0	0	20	Walhalla	UVkilled_OP50
1st biol. Repeat	DA1116	No DMSO	1	25.1231	0	0	20	Walhalla	UVkilled_OP50
1st biol. Repeat	DA1116	No DMSO	1	25.1231	0	0	20	Walhalla	UVkilled_OP50
1st biol. Repeat	DA1116	No DMSO	1	25.1647	0	0	20	Walhalla	UVkilled_OP50
1st biol. Repeat	DA1116	No DMSO	1	25.2689	1	0	20	Walhalla	UVkilled_OP50
1st biol. Repeat	DA1116	No DMSO	1	25.2689	1	0	20	Walhalla	UVkilled_OP50
1st biol. Repeat	DA1116	No DMSO	1	25.3522	0	0	20	Walhalla	UVkilled_OP50
1st biol. Repeat	DA1116	No DMSO	1	25.3522	0	0	20	Walhalla	UVkilled_OP50
1st biol. Repeat	N2	DMSO	1	12.9147	0	0	20	Walhalla	UVkilled_OP50
1st biol. Repeat	N2	DMSO	1	15.5397	0	0	20	Walhalla	UVkilled_OP50
1st biol. Repeat	N2	DMSO	1	16.1647	0	0	20	Walhalla	UVkilled_OP50
1st biol. Repeat	N2	DMSO	1	16.3731	0	0	20	Walhalla	UVkilled_OP50
1st biol. Repeat	N2	DMSO	1	17.2897	0	0	20	Walhalla	UVkilled_OP50
1st biol. Repeat	N2	DMSO	1	18.4564	0	0	20	Walhalla	UVkilled_OP50
1st biol. Repeat	N2	DMSO	1	18.4564	1	0	20	Walhalla	UVkilled_OP50
1st biol. Repeat	N2	DMSO	1	18.4981	0	0	20	Walhalla	UVkilled_OP50
1st biol. Repeat	N2	DMSO	1	13.571	0	0	20	Walhalla	UVkilled_OP50
1st biol. Repeat	N2	DMSO	1	13.571	1	0	20	Walhalla	UVkilled_OP50
1st biol. Repeat	N2	DMSO	1	15.1543	0	0	20	Walhalla	UVkilled_OP50
1st biol. Repeat	N2	DMSO	1	15.2793	1	0	20	Walhalla	UVkilled_OP50
1st biol. Repeat	N2	DMSO	1	15.9877	0	0	20	Walhalla	UVkilled_OP50
1st biol. Repeat	N2	DMSO	1	16.071	0	0	20	Walhalla	UVkilled_OP50
1st biol. Repeat	N2	DMSO	1	17.5293	1	0	20	Walhalla	UVkilled_OP50
1st biol. Repeat	N2	DMSO	1	17.7793	0	0	20	Walhalla	UVkilled_OP50
1st biol. Repeat	N2	DMSO	1	17.7793	1	0	20	Walhalla	UVkilled_OP50
1st biol. Repeat	N2	DMSO	1	19.196	0	0	20	Walhalla	UVkilled_OP50
1st biol. Repeat	N2	DMSO	1	20.446	0	0	20	Walhalla	UVkilled_OP50
1st biol. Repeat	N2	DMSO	1	20.4877	1	0	20	Walhalla	UVkilled_OP50
1st biol. Repeat	N2	DMSO	1	20.9877	1	0	20	Walhalla	UVkilled_OP50
1st biol. Repeat	N2	DMSO	1	21.196	0	0	20	Walhalla	UVkilled_OP50
1st biol. Repeat	N2	DMSO	1	21.6543	0	0	20	Walhalla	UVkilled_OP50
1st biol. Repeat	N2	DMSO	1	21.821	0	0	20	Walhalla	UVkilled_OP50
1st biol. Repeat	N2	DMSO	1	21.8627	0	0	20	Walhalla	UVkilled_OP50
1st biol. Repeat	N2	DMSO	1	21.9043	0	0	20	Walhalla	UVkilled_OP50
1st biol. Repeat	N2	DMSO	1	22.696	0	0	20	Walhalla	UVkilled_OP50
1st biol. Repeat	N2	DMSO	1	23.2377	0	0	20	Walhalla	UVkilled_OP50
1st biol. Repeat	N2	DMSO	1	23.2793	0	0	20	Walhalla	UVkilled_OP50
1st biol. Repeat	N2	DMSO	1	23.5293	0	0	20	Walhalla	UVkilled_OP50
1st biol. Repeat	N2	DMSO	1	24.9877	0	0	20	Walhalla	UVkilled_OP50
1st biol. Repeat	N2	DMSO	1	25.321	0	0	20	Walhalla	UVkilled_OP50
1st biol. Repeat	N2	DMSO	1	26.571	0	0	20	Walhalla	UVkilled_OP50
1st biol. Repeat	N2	DMSO	1	26.7793	0	0	20	Walhalla	UVkilled_OP50
1st biol. Repeat	N2	DMSO	1	26.9043	0	0	20	Walhalla	UVkilled_OP50
1st biol. Repeat	N2	DMSO	1	27.321	0	0	20	Walhalla	UVkilled_OP50
1st biol. Repeat	N2	DMSO	1	27.3627	0	0	20	Walhalla	UVkilled_OP50
1st biol. Repeat	N2	DMSO	1	28.1335	0	0	20	Walhalla	UVkilled_OP50
1st biol. Repeat	N2	DMSO	1	28.1335	0	0	20	Walhalla	UVkilled_OP50
1st biol. Repeat	N2	DMSO	1	28.446	0	0	20	Walhalla	UVkilled_OP50
1st biol. Repeat	N2	DMSO	1	28.5085	0	0	20	Walhalla	UVkilled_OP50
1st biol. Repeat	N2	DMSO	1	28.5085	0	0	20	Walhalla	UVkilled_OP50
1st biol. Repeat	N2	DMSO	1	28.571	0	0	20	Walhalla	UVkilled_OP50
1st biol. Repeat	N2	DMSO	1	28.8627	0	0	20	Walhalla	UVkilled_OP50
1st biol. Repeat	N2	DMSO	1	29.5918	0	0	20	Walhalla	UVkilled_OP50
1st biol. Repeat	N2	DMSO	1	29.5918	0	0	20	Walhalla	UVkilled_OP50
1st biol. Repeat	N2	DMSO	1	29.9877	0	0	20	Walhalla	UVkilled_OP50
1st biol. Repeat	N2	DMSO	1	30.5293	0	0	20	Walhalla	UVkilled_OP50
1st biol. Repeat	N2	DMSO	1	31.7377	0	0	20	Walhalla	UVkilled_OP50
1st biol. Repeat	N2	DMSO	1	34.071	0	0	20	Walhalla	UVkilled_OP50
1st biol. Repeat	DA1116	Rilmenidine	1	4.071	1	0	20	Walhalla	UVkilled_OP50
1st biol. Repeat	DA1116	Rilmenidine	1	5.11266	1	0	20	Walhalla	UVkilled_OP50
1st biol. Repeat	DA1116	Rilmenidine	1	5.40433	1	0	20	Walhalla	UVkilled_OP50
1st biol. Repeat	DA1116	Rilmenidine	1	6.48766	1	0	20	Walhalla	UVkilled_OP50
1st biol. Repeat	DA1116	Rilmenidine	1	16.6127	0	0	20	Walhalla	UVkilled_OP50
1st biol. Repeat	DA1116	Rilmenidine	1	17.5293	0	0	20	Walhalla	UVkilled_OP50
1st biol. Repeat	DA1116	Rilmenidine	1	20.696	0	0	20	Walhalla	UVkilled_OP50
1st biol. Repeat	DA1116	Rilmenidine	1	21.6543	1	0	20	Walhalla	UVkilled_OP50
1st biol. Repeat	DA1116	Rilmenidine	1	22.4043	1	0	20	Walhalla	UVkilled_OP50
1st biol. Repeat	DA1116	Rilmenidine	1	22.4877	1	0	20	Walhalla	UVkilled_OP50
1st biol. Repeat	DA1116	Rilmenidine	1	23.8627	1	0	20	Walhalla	UVkilled_OP50
1st biol. Repeat	DA1116	Rilmenidine	1	24.0293	1	0	20	Walhalla	UVkilled_OP50
1st biol. Repeat	DA1116	Rilmenidine	1	24.9043	1	0	20	Walhalla	UVkilled_OP50
1st biol. Repeat	DA1116	Rilmenidine	1	25.071	0	0	20	Walhalla	UVkilled_OP50
1st biol. Repeat	DA1116	Rilmenidine	1	25.4043	0	0	20	Walhalla	UVkilled_OP50
1st biol. Repeat	DA1116	Rilmenidine	1	26.3627	0	0	20	Walhalla	UVkilled_OP50
1st biol. Repeat	DA1116	Rilmenidine	1	26.446	0	0	20	Walhalla	UVkilled_OP50
1st biol. Repeat	DA1116	Rilmenidine	1	26.7793	0	0	20	Walhalla	UVkilled_OP50
1st biol. Repeat	DA1116	Rilmenidine	1	26.9877	0	0	20	Walhalla	UVkilled_OP50
1st biol. Repeat	DA1116	Rilmenidine	1	27.1127	0	0	20	Walhalla	UVkilled_OP50
1st biol. Repeat	DA1116	Rilmenidine	1	27.196	0	0	20	Walhalla	UVkilled_OP50
1st biol. Repeat	DA1116	Rilmenidine	1	27.6127	0	0	20	Walhalla	UVkilled_OP50
1st biol. Repeat	DA1116	Rilmenidine	1	28.4043	0	0	20	Walhalla	UVkilled_OP50
1st biol. Repeat	DA1116	Rilmenidine	1	28.571	0	0	20	Walhalla	UVkilled_OP50
1st biol. Repeat	DA1116	Rilmenidine	1	29.8627	0	0	20	Walhalla	UVkilled_OP50
1st biol. Repeat	DA1116	Rilmenidine	1	34.071	0	0	20	Walhalla	UVkilled_OP50
1st biol. Repeat	DA1116	Rilmenidine	1	36.4043	0	0	20	Walhalla	UVkilled_OP50
1st biol. Repeat	DA1116	DMSO	1	9.76891	1	0	20	Walhalla	UVkilled_OP50
1st biol. Repeat	DA1116	DMSO	1	16.0606	0	0	20	Walhalla	UVkilled_OP50
1st biol. Repeat	DA1116	DMSO	1	16.7272	0	0	20	Walhalla	UVkilled_OP50
1st biol. Repeat	DA1116	DMSO	1	18.3106	1	0	20	Walhalla	UVkilled_OP50
1st biol. Repeat	DA1116	DMSO	1	19.3939	0	0	20	Walhalla	UVkilled_OP50
1st biol. Repeat	DA1116	DMSO	1	19.8522	0	0	20	Walhalla	UVkilled_OP50
1st biol. Repeat	DA1116	DMSO	1	20.3106	1	0	20	Walhalla	UVkilled_OP50
1st biol. Repeat	DA1116	DMSO	1	20.6439	0	0	20	Walhalla	UVkilled_OP50
1st biol. Repeat	DA1116	DMSO	1	20.9772	0	0	20	Walhalla	UVkilled_OP50
1st biol. Repeat	DA1116	DMSO	1	21.5189	0	0	20	Walhalla	UVkilled_OP50
1st biol. Repeat	DA1116	DMSO	1	21.5606	0	0	20	Walhalla	UVkilled_OP50
1st biol. Repeat	DA1116	DMSO	1	21.6856	0	0	20	Walhalla	UVkilled_OP50
1st biol. Repeat	DA1116	DMSO	1	21.9356	0	0	20	Walhalla	UVkilled_OP50
1st biol. Repeat	DA1116	DMSO	1	22.0189	0	0	20	Walhalla	UVkilled_OP50
1st biol. Repeat	DA1116	DMSO	1	23.1022	0	0	20	Walhalla	UVkilled_OP50
1st biol. Repeat	DA1116	DMSO	1	23.2272	0	0	20	Walhalla	UVkilled_OP50
1st biol. Repeat	DA1116	DMSO	1	24.2689	0	0	20	Walhalla	UVkilled_OP50
1st biol. Repeat	DA1116	DMSO	1	26.2689	0	0	20	Walhalla	UVkilled_OP50
1st biol. Repeat	DA1116	DMSO	1	26.4356	0	0	20	Walhalla	UVkilled_OP50
1st biol. Repeat	DA1116	DMSO	1	26.4772	0	0	20	Walhalla	UVkilled_OP50
1st biol. Repeat	DA1116	DMSO	1	26.4772	0	0	20	Walhalla	UVkilled_OP50
1st biol. Repeat	DA1116	DMSO	1	26.6022	0	0	20	Walhalla	UVkilled_OP50
1st biol. Repeat	DA1116	DMSO	1	26.6022	0	0	20	Walhalla	UVkilled_OP50
1st biol. Repeat	DA1116	DMSO	1	26.9772	0	0	20	Walhalla	UVkilled_OP50
1st biol. Repeat	DA1116	DMSO	1	27.3106	0	0	20	Walhalla	UVkilled_OP50
1st biol. Repeat	DA1116	DMSO	1	27.4356	0	0	20	Walhalla	UVkilled_OP50
1st biol. Repeat	DA1116	DMSO	1	28.0606	0	0	20	Walhalla	UVkilled_OP50
1st biol. Repeat	DA1116	DMSO	1	28.3522	0	0	20	Walhalla	UVkilled_OP50
1st biol. Repeat	DA1116	DMSO	1	28.7689	0	0	20	Walhalla	UVkilled_OP50
1st biol. Repeat	DA1116	DMSO	1	28.9356	0	0	20	Walhalla	UVkilled_OP50
1st biol. Repeat	DA1116	DMSO	1	29.5189	0	0	20	Walhalla	UVkilled_OP50
1st biol. Repeat	DA1116	DMSO	1	29.9356	0	0	20	Walhalla	UVkilled_OP50
1st biol. Repeat	DA1116	DMSO	1	30.2689	0	0	20	Walhalla	UVkilled_OP50
1st biol. Repeat	DA1116	DMSO	1	30.5606	0	0	20	Walhalla	UVkilled_OP50
1st biol. Repeat	DA1116	DMSO	1	30.5606	0	0	20	Walhalla	UVkilled_OP50
1st biol. Repeat	DA1116	DMSO	1	35.9564	0	0	20	Walhalla	UVkilled_OP50
1st biol. Repeat	N2	Rilmenidine	1	13.6856	0	0	20	Walhalla	UVkilled_OP50
1st biol. Repeat	N2	Rilmenidine	1	15.1439	0	0	20	Walhalla	UVkilled_OP50
1st biol. Repeat	N2	Rilmenidine	1	17.0606	1	0	20	Walhalla	UVkilled_OP50
1st biol. Repeat	N2	Rilmenidine	1	17.1022	1	0	20	Walhalla	UVkilled_OP50
1st biol. Repeat	N2	Rilmenidine	1	17.8106	1	0	20	Walhalla	UVkilled_OP50
1st biol. Repeat	N2	Rilmenidine	1	17.8522	1	0	20	Walhalla	UVkilled_OP50
1st biol. Repeat	N2	Rilmenidine	1	17.9772	0	0	20	Walhalla	UVkilled_OP50
1st biol. Repeat	N2	Rilmenidine	1	18.9356	0	0	20	Walhalla	UVkilled_OP50
1st biol. Repeat	N2	Rilmenidine	1	19.2689	0	0	20	Walhalla	UVkilled_OP50
1st biol. Repeat	N2	Rilmenidine	1	19.3939	0	0	20	Walhalla	UVkilled_OP50
1st biol. Repeat	N2	Rilmenidine	1	19.5606	1	0	20	Walhalla	UVkilled_OP50
1st biol. Repeat	N2	Rilmenidine	1	20.0189	0	0	20	Walhalla	UVkilled_OP50
1st biol. Repeat	N2	Rilmenidine	1	20.3939	0	0	20	Walhalla	UVkilled_OP50
1st biol. Repeat	N2	Rilmenidine	1	20.8106	0	0	20	Walhalla	UVkilled_OP50
1st biol. Repeat	N2	Rilmenidine	1	21.1856	0	0	20	Walhalla	UVkilled_OP50
1st biol. Repeat	N2	Rilmenidine	1	21.3522	0	0	20	Walhalla	UVkilled_OP50
1st biol. Repeat	N2	Rilmenidine	1	21.4772	0	0	20	Walhalla	UVkilled_OP50
1st biol. Repeat	N2	Rilmenidine	1	22.1856	1	0	20	Walhalla	UVkilled_OP50
1st biol. Repeat	N2	Rilmenidine	1	23.6439	0	0	20	Walhalla	UVkilled_OP50
1st biol. Repeat	N2	Rilmenidine	1	25.4356	0	0	20	Walhalla	UVkilled_OP50
1st biol. Repeat	N2	Rilmenidine	1	25.8939	0	0	20	Walhalla	UVkilled_OP50
1st biol. Repeat	N2	Rilmenidine	1	26.2272	0	0	20	Walhalla	UVkilled_OP50
1st biol. Repeat	N2	Rilmenidine	1	26.8522	0	0	20	Walhalla	UVkilled_OP50
1st biol. Repeat	N2	Rilmenidine	1	26.9356	0	0	20	Walhalla	UVkilled_OP50
1st biol. Repeat	N2	Rilmenidine	1	27.1856	0	0	20	Walhalla	UVkilled_OP50
1st biol. Repeat	N2	Rilmenidine	1	27.3106	0	0	20	Walhalla	UVkilled_OP50
1st biol. Repeat	N2	Rilmenidine	1	27.3939	0	0	20	Walhalla	UVkilled_OP50
1st biol. Repeat	N2	Rilmenidine	1	27.3939	0	0	20	Walhalla	UVkilled_OP50
1st biol. Repeat	N2	Rilmenidine	1	27.6022	0	0	20	Walhalla	UVkilled_OP50
1st biol. Repeat	N2	Rilmenidine	1	27.6439	0	0	20	Walhalla	UVkilled_OP50
1st biol. Repeat	N2	Rilmenidine	1	27.6856	0	0	20	Walhalla	UVkilled_OP50
1st biol. Repeat	N2	Rilmenidine	1	27.8106	0	0	20	Walhalla	UVkilled_OP50
1st biol. Repeat	N2	Rilmenidine	1	28.1022	0	0	20	Walhalla	UVkilled_OP50
1st biol. Repeat	N2	Rilmenidine	1	28.2272	0	0	20	Walhalla	UVkilled_OP50
1st biol. Repeat	N2	Rilmenidine	1	28.6439	0	0	20	Walhalla	UVkilled_OP50
1st biol. Repeat	N2	Rilmenidine	1	28.8522	0	0	20	Walhalla	UVkilled_OP50
1st biol. Repeat	N2	Rilmenidine	1	29.5606	0	0	20	Walhalla	UVkilled_OP50
1st biol. Repeat	N2	Rilmenidine	1	29.6856	0	0	20	Walhalla	UVkilled_OP50
1st biol. Repeat	N2	Rilmenidine	1	29.7272	0	0	20	Walhalla	UVkilled_OP50
1st biol. Repeat	N2	Rilmenidine	1	29.8731	0	0	20	Walhalla	UVkilled_OP50
1st biol. Repeat	N2	Rilmenidine	1	29.8731	0	0	20	Walhalla	UVkilled_OP50
1st biol. Repeat	N2	Rilmenidine	1	29.8939	0	0	20	Walhalla	UVkilled_OP50
1st biol. Repeat	N2	Rilmenidine	1	30.0189	0	0	20	Walhalla	UVkilled_OP50
1st biol. Repeat	N2	Rilmenidine	1	30.1022	1	0	20	Walhalla	UVkilled_OP50
1st biol. Repeat	N2	Rilmenidine	1	30.1439	0	0	20	Walhalla	UVkilled_OP50
1st biol. Repeat	N2	Rilmenidine	1	30.1856	0	0	20	Walhalla	UVkilled_OP50
1st biol. Repeat	N2	Rilmenidine	1	30.4564	0	0	20	Walhalla	UVkilled_OP50
1st biol. Repeat	N2	Rilmenidine	1	30.4564	0	0	20	Walhalla	UVkilled_OP50
1st biol. Repeat	N2	Rilmenidine	1	30.6647	0	0	20	Walhalla	UVkilled_OP50
1st biol. Repeat	N2	Rilmenidine	1	30.6647	0	0	20	Walhalla	UVkilled_OP50
1st biol. Repeat	N2	Rilmenidine	1	30.8939	0	0	20	Walhalla	UVkilled_OP50
1st biol. Repeat	N2	Rilmenidine	1	31.0189	0	0	20	Walhalla	UVkilled_OP50
1st biol. Repeat	N2	Rilmenidine	1	32.2272	0	0	20	Walhalla	UVkilled_OP50
1st biol. Repeat	N2	Rilmenidine	1	32.3522	0	0	20	Walhalla	UVkilled_OP50
1st biol. Repeat	N2	Rilmenidine	1	32.6022	0	0	20	Walhalla	UVkilled_OP50
1st biol. Repeat	N2	Rilmenidine	1	32.7689	0	0	20	Walhalla	UVkilled_OP50
1st biol. Repeat	N2	Rilmenidine	1	33.1439	0	0	20	Walhalla	UVkilled_OP50
1st biol. Repeat	N2	Rilmenidine	1	33.6022	0	0	20	Walhalla	UVkilled_OP50
1st biol. Repeat	N2	Rilmenidine	1	33.8522	0	0	20	Walhalla	UVkilled_OP50
1st biol. Repeat	N2	Rilmenidine	1	34.0189	0	0	20	Walhalla	UVkilled_OP50
1st biol. Repeat	N2	Rilmenidine	1	36.1022	0	0	20	Walhalla	UVkilled_OP50
1st biol. Repeat	N2	Rilmenidine	1	37.9356	0	0	20	Walhalla	UVkilled_OP50
1st biol. Repeat	N2	Rilmenidine	1	41.2689	0	0	20	Walhalla	UVkilled_OP50
2nd biol. Repeat	N2	Rilmenidine	1	12.6991	0	0	20	olive	UVkilled_OP50
2nd biol. Repeat	N2	Rilmenidine	1	12.7824	0	0	20	olive	UVkilled_OP50
2nd biol. Repeat	N2	Rilmenidine	1	13.6157	0	0	20	olive	UVkilled_OP50
2nd biol. Repeat	N2	Rilmenidine	1	15.2824	0	0	20	olive	UVkilled_OP50
2nd biol. Repeat	N2	Rilmenidine	1	15.8657	0	0	20	olive	UVkilled_OP50
2nd biol. Repeat	N2	Rilmenidine	1	18.6157	0	0	20	olive	UVkilled_OP50
2nd biol. Repeat	N2	Rilmenidine	1	19.1991	0	0	20	olive	UVkilled_OP50
2nd biol. Repeat	N2	Rilmenidine	1	19.1991	0	0	20	olive	UVkilled_OP50
2nd biol. Repeat	N2	Rilmenidine	1	19.3657	0	0	20	olive	UVkilled_OP50
2nd biol. Repeat	N2	Rilmenidine	1	19.8657	0	0	20	olive	UVkilled_OP50
2nd biol. Repeat	N2	Rilmenidine	1	20.0324	0	0	20	olive	UVkilled_OP50
2nd biol. Repeat	N2	Rilmenidine	1	20.0324	0	0	20	olive	UVkilled_OP50
2nd biol. Repeat	N2	Rilmenidine	1	20.2824	0	0	20	olive	UVkilled_OP50
2nd biol. Repeat	N2	Rilmenidine	1	20.6157	0	0	20	olive	UVkilled_OP50
2nd biol. Repeat	N2	Rilmenidine	1	20.7824	0	0	20	olive	UVkilled_OP50
2nd biol. Repeat	N2	Rilmenidine	1	20.9491	0	0	20	olive	UVkilled_OP50
2nd biol. Repeat	N2	Rilmenidine	1	21.2824	0	0	20	olive	UVkilled_OP50
2nd biol. Repeat	N2	Rilmenidine	1	21.3657	0	0	20	olive	UVkilled_OP50
2nd biol. Repeat	N2	Rilmenidine	1	21.6157	0	0	20	olive	UVkilled_OP50
2nd biol. Repeat	N2	Rilmenidine	1	22.4491	0	0	20	olive	UVkilled_OP50
2nd biol. Repeat	N2	Rilmenidine	1	22.8657	0	0	20	olive	UVkilled_OP50
2nd biol. Repeat	N2	Rilmenidine	1	23.3657	0	0	20	olive	UVkilled_OP50
2nd biol. Repeat	N2	Rilmenidine	1	23.5324	0	0	20	olive	UVkilled_OP50
2nd biol. Repeat	N2	Rilmenidine	1	23.7824	0	0	20	olive	UVkilled_OP50
2nd biol. Repeat	N2	Rilmenidine	1	23.9491	0	0	20	olive	UVkilled_OP50
2nd biol. Repeat	N2	Rilmenidine	1	25.4491	0	0	20	olive	UVkilled_OP50
2nd biol. Repeat	N2	Rilmenidine	1	27.4491	0	0	20	olive	UVkilled_OP50
2nd biol. Repeat	N2	Rilmenidine	1	28.2824	0	0	20	olive	UVkilled_OP50
2nd biol. Repeat	N2	Rilmenidine	1	7.99073	0	0	20	olive	UVkilled_OP50
2nd biol. Repeat	N2	Rilmenidine	1	10.7407	0	0	20	olive	UVkilled_OP50
2nd biol. Repeat	N2	Rilmenidine	1	12.0741	0	0	20	olive	UVkilled_OP50
2nd biol. Repeat	N2	Rilmenidine	1	12.4907	0	0	20	olive	UVkilled_OP50
2nd biol. Repeat	N2	Rilmenidine	1	15.7407	0	0	20	olive	UVkilled_OP50
2nd biol. Repeat	N2	Rilmenidine	1	17.5741	0	0	20	olive	UVkilled_OP50
2nd biol. Repeat	N2	Rilmenidine	1	18.4074	0	0	20	olive	UVkilled_OP50
2nd biol. Repeat	N2	Rilmenidine	1	19.6574	0	0	20	olive	UVkilled_OP50
2nd biol. Repeat	N2	Rilmenidine	1	20.4907	0	0	20	olive	UVkilled_OP50
2nd biol. Repeat	N2	Rilmenidine	1	22.1574	0	0	20	olive	UVkilled_OP50
2nd biol. Repeat	N2	Rilmenidine	1	23.2407	0	0	20	olive	UVkilled_OP50
2nd biol. Repeat	N2	Rilmenidine	1	23.5741	0	0	20	olive	UVkilled_OP50
2nd biol. Repeat	N2	Rilmenidine	1	23.9074	0	0	20	olive	UVkilled_OP50
2nd biol. Repeat	N2	Rilmenidine	1	28.9907	0	0	20	olive	UVkilled_OP50
2nd biol. Repeat	TG38	DMSO	1	7.82406	0	0	20	olive	UVkilled_OP50
2nd biol. Repeat	TG38	DMSO	1	8.57406	0	0	20	olive	UVkilled_OP50
2nd biol. Repeat	TG38	DMSO	1	10.5741	0	0	20	olive	UVkilled_OP50
2nd biol. Repeat	TG38	DMSO	1	11.5741	0	0	20	olive	UVkilled_OP50
2nd biol. Repeat	TG38	DMSO	1	11.9907	0	0	20	olive	UVkilled_OP50
2nd biol. Repeat	TG38	DMSO	1	12.3241	0	0	20	olive	UVkilled_OP50
2nd biol. Repeat	TG38	DMSO	1	12.4074	0	0	20	olive	UVkilled_OP50
2nd biol. Repeat	TG38	DMSO	1	12.9907	0	0	20	olive	UVkilled_OP50
2nd biol. Repeat	TG38	DMSO	1	13.0741	0	0	20	olive	UVkilled_OP50
2nd biol. Repeat	TG38	DMSO	1	13.2407	0	0	20	olive	UVkilled_OP50
2nd biol. Repeat	TG38	DMSO	1	13.4074	0	0	20	olive	UVkilled_OP50
2nd biol. Repeat	TG38	DMSO	1	13.8241	0	0	20	olive	UVkilled_OP50
2nd biol. Repeat	TG38	DMSO	1	13.9074	0	0	20	olive	UVkilled_OP50
2nd biol. Repeat	TG38	DMSO	1	13.9907	0	0	20	olive	UVkilled_OP50
2nd biol. Repeat	TG38	DMSO	1	14.5741	0	0	20	olive	UVkilled_OP50
2nd biol. Repeat	TG38	DMSO	1	14.6574	0	0	20	olive	UVkilled_OP50
2nd biol. Repeat	TG38	DMSO	1	14.9074	0	0	20	olive	UVkilled_OP50
2nd biol. Repeat	TG38	DMSO	1	15.2407	0	0	20	olive	UVkilled_OP50
2nd biol. Repeat	TG38	DMSO	1	15.3241	0	0	20	olive	UVkilled_OP50
2nd biol. Repeat	TG38	DMSO	1	15.4074	0	0	20	olive	UVkilled_OP50
2nd biol. Repeat	TG38	DMSO	1	15.9907	0	0	20	olive	UVkilled_OP50
2nd biol. Repeat	TG38	DMSO	1	16.2407	0	0	20	olive	UVkilled_OP50
2nd biol. Repeat	TG38	DMSO	1	16.4074	0	0	20	olive	UVkilled_OP50
2nd biol. Repeat	TG38	DMSO	1	16.6574	0	0	20	olive	UVkilled_OP50
2nd biol. Repeat	TG38	DMSO	1	16.9074	0	0	20	olive	UVkilled_OP50
2nd biol. Repeat	TG38	DMSO	1	17.1574	0	0	20	olive	UVkilled_OP50
2nd biol. Repeat	TG38	DMSO	1	17.4907	0	0	20	olive	UVkilled_OP50
2nd biol. Repeat	TG38	DMSO	1	17.7407	0	0	20	olive	UVkilled_OP50
2nd biol. Repeat	TG38	DMSO	1	18.2407	0	0	20	olive	UVkilled_OP50
2nd biol. Repeat	TG38	Rilmenidine	1	8.57406	0	0	20	olive	UVkilled_OP50
2nd biol. Repeat	TG38	Rilmenidine	1	10.4074	0	0	20	olive	UVkilled_OP50
2nd biol. Repeat	TG38	Rilmenidine	1	11.5741	0	0	20	olive	UVkilled_OP50
2nd biol. Repeat	TG38	Rilmenidine	1	11.9074	0	0	20	olive	UVkilled_OP50
2nd biol. Repeat	TG38	Rilmenidine	1	12.8241	0	0	20	olive	UVkilled_OP50
2nd biol. Repeat	TG38	Rilmenidine	1	13.1574	0	0	20	olive	UVkilled_OP50
2nd biol. Repeat	TG38	Rilmenidine	1	13.4074	0	0	20	olive	UVkilled_OP50
2nd biol. Repeat	TG38	Rilmenidine	1	13.4907	0	0	20	olive	UVkilled_OP50
2nd biol. Repeat	TG38	Rilmenidine	1	13.4907	0	0	20	olive	UVkilled_OP50
2nd biol. Repeat	TG38	Rilmenidine	1	13.7407	0	0	20	olive	UVkilled_OP50
2nd biol. Repeat	TG38	Rilmenidine	1	14.1574	0	0	20	olive	UVkilled_OP50
2nd biol. Repeat	TG38	Rilmenidine	1	14.4074	0	0	20	olive	UVkilled_OP50
2nd biol. Repeat	TG38	Rilmenidine	1	14.4907	0	0	20	olive	UVkilled_OP50
2nd biol. Repeat	TG38	Rilmenidine	1	14.5741	0	0	20	olive	UVkilled_OP50
2nd biol. Repeat	TG38	Rilmenidine	1	14.6574	0	0	20	olive	UVkilled_OP50
2nd biol. Repeat	TG38	Rilmenidine	1	14.6574	0	0	20	olive	UVkilled_OP50
2nd biol. Repeat	TG38	Rilmenidine	1	14.7407	0	0	20	olive	UVkilled_OP50
2nd biol. Repeat	TG38	Rilmenidine	1	15.0741	0	0	20	olive	UVkilled_OP50
2nd biol. Repeat	TG38	Rilmenidine	1	15.0741	0	0	20	olive	UVkilled_OP50
2nd biol. Repeat	TG38	Rilmenidine	1	15.4074	0	0	20	olive	UVkilled_OP50
2nd biol. Repeat	TG38	Rilmenidine	1	15.5741	0	0	20	olive	UVkilled_OP50
2nd biol. Repeat	TG38	Rilmenidine	1	15.6574	0	0	20	olive	UVkilled_OP50
2nd biol. Repeat	TG38	Rilmenidine	1	15.7407	0	0	20	olive	UVkilled_OP50
2nd biol. Repeat	TG38	Rilmenidine	1	15.8241	0	0	20	olive	UVkilled_OP50
2nd biol. Repeat	TG38	Rilmenidine	1	15.8241	0	0	20	olive	UVkilled_OP50
2nd biol. Repeat	TG38	Rilmenidine	1	15.9074	0	0	20	olive	UVkilled_OP50
2nd biol. Repeat	TG38	Rilmenidine	1	16.1574	0	0	20	olive	UVkilled_OP50
2nd biol. Repeat	TG38	Rilmenidine	1	16.1574	0	0	20	olive	UVkilled_OP50
2nd biol. Repeat	TG38	Rilmenidine	1	16.2407	0	0	20	olive	UVkilled_OP50
2nd biol. Repeat	TG38	Rilmenidine	1	16.3241	0	0	20	olive	UVkilled_OP50
2nd biol. Repeat	TG38	Rilmenidine	1	16.6574	0	0	20	olive	UVkilled_OP50
2nd biol. Repeat	TG38	Rilmenidine	1	16.6574	0	0	20	olive	UVkilled_OP50
2nd biol. Repeat	TG38	Rilmenidine	1	16.7407	0	0	20	olive	UVkilled_OP50
2nd biol. Repeat	TG38	Rilmenidine	1	16.8241	0	0	20	olive	UVkilled_OP50
2nd biol. Repeat	TG38	Rilmenidine	1	16.8241	0	0	20	olive	UVkilled_OP50
2nd biol. Repeat	TG38	Rilmenidine	1	16.9074	0	0	20	olive	UVkilled_OP50
2nd biol. Repeat	TG38	Rilmenidine	1	16.9074	0	0	20	olive	UVkilled_OP50
2nd biol. Repeat	TG38	Rilmenidine	1	17.1574	0	0	20	olive	UVkilled_OP50
2nd biol. Repeat	TG38	Rilmenidine	1	17.1574	0	0	20	olive	UVkilled_OP50
2nd biol. Repeat	TG38	Rilmenidine	1	17.1574	0	0	20	olive	UVkilled_OP50
2nd biol. Repeat	TG38	Rilmenidine	1	17.3241	0	0	20	olive	UVkilled_OP50
2nd biol. Repeat	TG38	Rilmenidine	1	17.4907	0	0	20	olive	UVkilled_OP50
2nd biol. Repeat	TG38	Rilmenidine	1	17.4907	0	0	20	olive	UVkilled_OP50
2nd biol. Repeat	TG38	Rilmenidine	1	17.7407	0	0	20	olive	UVkilled_OP50
2nd biol. Repeat	TG38	Rilmenidine	1	17.9074	0	0	20	olive	UVkilled_OP50
2nd biol. Repeat	TG38	Rilmenidine	1	18.3241	0	0	20	olive	UVkilled_OP50
2nd biol. Repeat	TG38	Rilmenidine	1	18.4074	0	0	20	olive	UVkilled_OP50
2nd biol. Repeat	TG38	Rilmenidine	1	18.4074	0	0	20	olive	UVkilled_OP50
2nd biol. Repeat	TG38	Rilmenidine	1	18.4907	0	0	20	olive	UVkilled_OP50
2nd biol. Repeat	TG38	Rilmenidine	1	18.5741	0	0	20	olive	UVkilled_OP50
2nd biol. Repeat	TG38	Rilmenidine	1	19.5741	0	0	20	olive	UVkilled_OP50
2nd biol. Repeat	TG38	Rilmenidine	1	20.4907	0	0	20	olive	UVkilled_OP50
2nd biol. Repeat	TG38	Rilmenidine	1	20.6574	0	0	20	olive	UVkilled_OP50
2nd biol. Repeat	TG38	Rilmenidine	1	20.9074	0	0	20	olive	UVkilled_OP50
2nd biol. Repeat	TG38	Rilmenidine	1	20.9074	0	0	20	olive	UVkilled_OP50
2nd biol. Repeat	TG38	Rilmenidine	1	21.1574	0	0	20	olive	UVkilled_OP50
2nd biol. Repeat	TG38	Rilmenidine	1	24.2407	0	0	20	olive	UVkilled_OP50
2nd biol. Repeat	DA1116	DMSO	1	8.24073	0	0	20	olive	UVkilled_OP50
2nd biol. Repeat	DA1116	DMSO	1	11.5741	0	0	20	olive	UVkilled_OP50
2nd biol. Repeat	DA1116	DMSO	1	13.4074	0	0	20	olive	UVkilled_OP50
2nd biol. Repeat	DA1116	DMSO	1	13.7407	0	0	20	olive	UVkilled_OP50
2nd biol. Repeat	DA1116	DMSO	1	13.7407	0	0	20	olive	UVkilled_OP50
2nd biol. Repeat	DA1116	DMSO	1	14.2407	0	0	20	olive	UVkilled_OP50
2nd biol. Repeat	DA1116	DMSO	1	14.4907	0	0	20	olive	UVkilled_OP50
2nd biol. Repeat	DA1116	DMSO	1	14.7407	0	0	20	olive	UVkilled_OP50
2nd biol. Repeat	DA1116	DMSO	1	18.5741	0	0	20	olive	UVkilled_OP50
2nd biol. Repeat	DA1116	DMSO	1	19.4907	0	0	20	olive	UVkilled_OP50
2nd biol. Repeat	DA1116	DMSO	1	20.4907	0	0	20	olive	UVkilled_OP50
2nd biol. Repeat	DA1116	DMSO	1	20.6574	0	0	20	olive	UVkilled_OP50
2nd biol. Repeat	DA1116	DMSO	1	20.9907	0	0	20	olive	UVkilled_OP50
2nd biol. Repeat	DA1116	DMSO	1	21.0741	0	0	20	olive	UVkilled_OP50
2nd biol. Repeat	DA1116	DMSO	1	21.4074	0	0	20	olive	UVkilled_OP50
2nd biol. Repeat	DA1116	DMSO	1	21.4907	0	0	20	olive	UVkilled_OP50
2nd biol. Repeat	DA1116	DMSO	1	22.1574	0	0	20	olive	UVkilled_OP50
2nd biol. Repeat	DA1116	DMSO	1	22.6574	0	0	20	olive	UVkilled_OP50
2nd biol. Repeat	DA1116	DMSO	1	23.1574	0	0	20	olive	UVkilled_OP50
2nd biol. Repeat	DA1116	DMSO	1	23.6574	0	0	20	olive	UVkilled_OP50
2nd biol. Repeat	DA1116	DMSO	1	23.9074	0	0	20	olive	UVkilled_OP50
2nd biol. Repeat	DA1116	DMSO	1	27.4074	0	0	20	olive	UVkilled_OP50
2nd biol. Repeat	DA1116	Rilmenidine	1	16.1782	0	0	20	olive	UVkilled_OP50
2nd biol. Repeat	DA1116	Rilmenidine	1	16.3449	0	0	20	olive	UVkilled_OP50
2nd biol. Repeat	DA1116	Rilmenidine	1	17.5949	0	0	20	olive	UVkilled_OP50
2nd biol. Repeat	DA1116	Rilmenidine	1	17.9282	0	0	20	olive	UVkilled_OP50
2nd biol. Repeat	DA1116	Rilmenidine	1	18.6782	0	0	20	olive	UVkilled_OP50
2nd biol. Repeat	DA1116	Rilmenidine	1	19.7616	0	0	20	olive	UVkilled_OP50
2nd biol. Repeat	DA1116	Rilmenidine	1	20.6782	0	0	20	olive	UVkilled_OP50
2nd biol. Repeat	DA1116	Rilmenidine	1	20.8449	0	0	20	olive	UVkilled_OP50
2nd biol. Repeat	DA1116	Rilmenidine	1	21.6782	0	0	20	olive	UVkilled_OP50
2nd biol. Repeat	DA1116	Rilmenidine	1	22.0949	0	0	20	olive	UVkilled_OP50
2nd biol. Repeat	DA1116	Rilmenidine	1	23.2616	0	0	20	olive	UVkilled_OP50
2nd biol. Repeat	DA1116	Rilmenidine	1	24.5949	0	0	20	olive	UVkilled_OP50
2nd biol. Repeat	DA1116	Rilmenidine	1	25.0949	0	0	20	olive	UVkilled_OP50
2nd biol. Repeat	GR1307	Rilmenidine	1	10.6782	0	0	20	olive	UVkilled_OP50
2nd biol. Repeat	GR1307	Rilmenidine	1	11.1782	0	0	20	olive	UVkilled_OP50
2nd biol. Repeat	GR1307	Rilmenidine	1	11.3449	0	0	20	olive	UVkilled_OP50
2nd biol. Repeat	GR1307	Rilmenidine	1	11.4282	0	0	20	olive	UVkilled_OP50
2nd biol. Repeat	GR1307	Rilmenidine	1	12.0116	0	0	20	olive	UVkilled_OP50
2nd biol. Repeat	GR1307	Rilmenidine	1	12.6782	0	0	20	olive	UVkilled_OP50
2nd biol. Repeat	GR1307	Rilmenidine	1	12.8449	0	0	20	olive	UVkilled_OP50
2nd biol. Repeat	GR1307	Rilmenidine	1	13.3449	0	0	20	olive	UVkilled_OP50
2nd biol. Repeat	GR1307	Rilmenidine	1	13.5949	0	0	20	olive	UVkilled_OP50
2nd biol. Repeat	GR1307	Rilmenidine	1	13.9282	0	0	20	olive	UVkilled_OP50
2nd biol. Repeat	GR1307	Rilmenidine	1	14.3449	0	0	20	olive	UVkilled_OP50
2nd biol. Repeat	GR1307	Rilmenidine	1	14.6782	0	0	20	olive	UVkilled_OP50
2nd biol. Repeat	GR1307	Rilmenidine	1	14.8449	0	0	20	olive	UVkilled_OP50
2nd biol. Repeat	GR1307	Rilmenidine	1	14.8449	0	0	20	olive	UVkilled_OP50
2nd biol. Repeat	GR1307	Rilmenidine	1	14.9282	0	0	20	olive	UVkilled_OP50
2nd biol. Repeat	GR1307	Rilmenidine	1	15.0116	0	0	20	olive	UVkilled_OP50
2nd biol. Repeat	GR1307	Rilmenidine	1	15.0949	0	0	20	olive	UVkilled_OP50
2nd biol. Repeat	GR1307	Rilmenidine	1	15.2616	0	0	20	olive	UVkilled_OP50
2nd biol. Repeat	GR1307	Rilmenidine	1	15.4282	0	0	20	olive	UVkilled_OP50
2nd biol. Repeat	GR1307	Rilmenidine	1	15.7616	0	0	20	olive	UVkilled_OP50
2nd biol. Repeat	GR1307	Rilmenidine	1	16.0116	0	0	20	olive	UVkilled_OP50
2nd biol. Repeat	GR1307	Rilmenidine	1	16.3449	0	0	20	olive	UVkilled_OP50
2nd biol. Repeat	GR1307	Rilmenidine	1	16.4282	0	0	20	olive	UVkilled_OP50
2nd biol. Repeat	GR1307	Rilmenidine	1	16.7616	0	0	20	olive	UVkilled_OP50
2nd biol. Repeat	GR1307	Rilmenidine	1	17.0116	0	0	20	olive	UVkilled_OP50
2nd biol. Repeat	GR1307	Rilmenidine	1	17.1782	0	0	20	olive	UVkilled_OP50
2nd biol. Repeat	GR1307	Rilmenidine	1	17.3449	0	0	20	olive	UVkilled_OP50
2nd biol. Repeat	GR1307	Rilmenidine	1	17.5116	0	0	20	olive	UVkilled_OP50
2nd biol. Repeat	GR1307	Rilmenidine	1	17.9282	0	0	20	olive	UVkilled_OP50
2nd biol. Repeat	GR1307	Rilmenidine	1	18.4282	0	0	20	olive	UVkilled_OP50
2nd biol. Repeat	GR1307	Rilmenidine	1	18.5116	0	0	20	olive	UVkilled_OP50
2nd biol. Repeat	GR1307	Rilmenidine	1	18.6782	0	0	20	olive	UVkilled_OP50
2nd biol. Repeat	GR1307	Rilmenidine	1	19.0949	0	0	20	olive	UVkilled_OP50
2nd biol. Repeat	GR1307	Rilmenidine	1	20.0116	0	0	20	olive	UVkilled_OP50
2nd biol. Repeat	GR1307	Rilmenidine	1	20.0116	0	0	20	olive	UVkilled_OP50
2nd biol. Repeat	GR1307	Rilmenidine	1	20.0949	0	0	20	olive	UVkilled_OP50
2nd biol. Repeat	GR1307	Rilmenidine	1	20.1782	0	0	20	olive	UVkilled_OP50
2nd biol. Repeat	GR1307	DMSO	1	8.42823	0	0	20	olive	UVkilled_OP50
2nd biol. Repeat	GR1307	DMSO	1	8.8449	0	0	20	olive	UVkilled_OP50
2nd biol. Repeat	GR1307	DMSO	1	9.26156	0	0	20	olive	UVkilled_OP50
2nd biol. Repeat	GR1307	DMSO	1	10.8449	0	0	20	olive	UVkilled_OP50
2nd biol. Repeat	GR1307	DMSO	1	11.0116	0	0	20	olive	UVkilled_OP50
2nd biol. Repeat	GR1307	DMSO	1	11.9282	0	0	20	olive	UVkilled_OP50
2nd biol. Repeat	GR1307	DMSO	1	12.5116	0	0	20	olive	UVkilled_OP50
2nd biol. Repeat	GR1307	DMSO	1	13.4282	0	0	20	olive	UVkilled_OP50
2nd biol. Repeat	GR1307	DMSO	1	13.8449	0	0	20	olive	UVkilled_OP50
2nd biol. Repeat	GR1307	DMSO	1	13.9282	0	0	20	olive	UVkilled_OP50
2nd biol. Repeat	GR1307	DMSO	1	14.1782	0	0	20	olive	UVkilled_OP50
2nd biol. Repeat	GR1307	DMSO	1	14.1782	0	0	20	olive	UVkilled_OP50
2nd biol. Repeat	GR1307	DMSO	1	14.2616	0	0	20	olive	UVkilled_OP50
2nd biol. Repeat	GR1307	DMSO	1	14.4282	0	0	20	olive	UVkilled_OP50
2nd biol. Repeat	GR1307	DMSO	1	14.4282	0	0	20	olive	UVkilled_OP50
2nd biol. Repeat	GR1307	DMSO	1	14.5116	0	0	20	olive	UVkilled_OP50
2nd biol. Repeat	GR1307	DMSO	1	14.9282	0	0	20	olive	UVkilled_OP50
2nd biol. Repeat	GR1307	DMSO	1	15.2616	0	0	20	olive	UVkilled_OP50
2nd biol. Repeat	GR1307	DMSO	1	15.2616	0	0	20	olive	UVkilled_OP50
2nd biol. Repeat	GR1307	DMSO	1	15.5116	0	0	20	olive	UVkilled_OP50
2nd biol. Repeat	GR1307	DMSO	1	15.8449	0	0	20	olive	UVkilled_OP50
2nd biol. Repeat	GR1307	DMSO	1	16.4282	0	0	20	olive	UVkilled_OP50
2nd biol. Repeat	GR1307	DMSO	1	16.5116	0	0	20	olive	UVkilled_OP50
2nd biol. Repeat	GR1307	DMSO	1	16.5116	0	0	20	olive	UVkilled_OP50
2nd biol. Repeat	GR1307	DMSO	1	16.5949	0	0	20	olive	UVkilled_OP50
2nd biol. Repeat	GR1307	DMSO	1	16.5949	0	0	20	olive	UVkilled_OP50
2nd biol. Repeat	GR1307	DMSO	1	17.2616	0	0	20	olive	UVkilled_OP50
2nd biol. Repeat	GR1307	DMSO	1	17.3449	0	0	20	olive	UVkilled_OP50
2nd biol. Repeat	GR1307	DMSO	1	17.5949	0	0	20	olive	UVkilled_OP50
2nd biol. Repeat	GR1307	DMSO	1	18.0949	0	0	20	olive	UVkilled_OP50
2nd biol. Repeat	GR1307	DMSO	1	30.7616	0	0	20	olive	UVkilled_OP50
2nd biol. Repeat	N2	DMSO	1	12.2199	0	0	20	olive	UVkilled_OP50
2nd biol. Repeat	N2	DMSO	1	12.5532	0	0	20	olive	UVkilled_OP50
2nd biol. Repeat	N2	DMSO	1	12.5532	0	0	20	olive	UVkilled_OP50
2nd biol. Repeat	N2	DMSO	1	12.9699	0	0	20	olive	UVkilled_OP50
[truncated: 6,542 more rows]

## Sheet: 20180326_rilmenidine_N2_DR
ID	Strain	Condition.1	Censored	Age_at_Death	Device
N2_200uM	N2	200uM	0	26.7454	Andromeda
N2_200uM	N2	200uM	0	31.4954	Andromeda
N2_200uM	N2	200uM	0	30.4537	Andromeda
N2_200uM	N2	200uM	0	23.6204	Andromeda
N2_200uM	N2	200uM	0	25.9537	Andromeda
N2_200uM	N2	200uM	0	39.2037	Andromeda
N2_200uM	N2	200uM	0	26.9121	Andromeda
N2_200uM	N2	200uM	0	33.7871	Andromeda
N2_200uM	N2	200uM	0	27.9537	Andromeda
N2_200uM	N2	200uM	0	30.2454	Andromeda
N2_200uM	N2	200uM	0	18.5787	Andromeda
N2_200uM	N2	200uM	0	32.2871	Andromeda
N2_200uM	N2	200uM	0	34.2037	Andromeda
N2_200uM	N2	200uM	0	32.4954	Andromeda
N2_200uM	N2	200uM	0	31.2871	Andromeda
N2_200uM	N2	200uM	0	31.9954	Andromeda
N2_200uM	N2	200uM	0	30.4121	Andromeda
N2_200uM	N2	200uM	0	38.4954	Andromeda
N2_200uM	N2	200uM	0	28.9121	Andromeda
N2_200uM	N2	200uM	0	31.7871	Andromeda
N2_200uM	N2	200uM	0	28.6621	Andromeda
N2_200uM	N2	200uM	0	26.8704	Andromeda
N2_200uM	N2	200uM	0	28.0787	Andromeda
N2_200uM	N2	200uM	0	25.1621	Andromeda
N2_200uM	N2	200uM	0	28.0371	Andromeda
N2_200uM	N2	200uM	0	20.4954	Andromeda
N2_200uM	N2	200uM	0	29.7454	Andromeda
N2_200uM	N2	200uM	0	25.4121	Andromeda
N2_200uM	N2	200uM	0	26.2454	Andromeda
N2_200uM	N2	200uM	0	28.7871	Andromeda
N2_200uM	N2	200uM	0	27.7454	Andromeda
N2_200uM	N2	200uM	0	24.3287	Andromeda
N2_200uM	N2	200uM	0	30.4537	Andromeda
N2_200uM	N2	200uM	0	27.7871	Andromeda
N2_200uM	N2	200uM	0	26.9954	Andromeda
N2_200uM	N2	200uM	0	31.4954	Andromeda
N2_200uM	N2	200uM	0	20.8287	Andromeda
N2_200uM	N2	200uM	0	21.7454	Andromeda
N2_200uM	N2	200uM	0	20.7454	Andromeda
N2_200uM	N2	200uM	0	20.6204	Andromeda
N2_200uM	N2	200uM	0	19.3704	Andromeda
N2_200uM	N2	200uM	0	19.2871	Andromeda
N2_200uM	N2	200uM	0	19.7037	Andromeda
N2_200uM	N2	200uM	0	19.3287	Andromeda
N2_200uM	N2	200uM	0	19.1204	Andromeda
N2_200uM	N2	200uM	0	17.1204	Andromeda
N2_200uM	N2	200uM	0	17.1204	Andromeda
N2_200uM	N2	200uM	0	16.9121	Andromeda
N2_200uM	N2	200uM	0	30.1204	Andromeda
N2_200uM	N2	200uM	0	28.6204	Andromeda
N2_200uM	N2	200uM	0	32.9121	Andromeda
N2_200uM	N2	200uM	0	17.2037	Andromeda
N2_200uM	N2	200uM	0	32.3704	Andromeda
N2_200uM	N2	200uM	1	9.84957	Andromeda
N2_200uM	N2	200uM	1	9.84957	Andromeda
N2_200uM	N2	200uM	1	9.84957	Andromeda
N2_200uM	N2	200uM	1	11.3912	Andromeda
N2_200uM	N2	200uM	1	17.9746	Andromeda
N2_200uM	N2	200uM	1	18.0996	Andromeda
eat-2_200uM	eat-2	200uM	0	28.86	Andromeda
eat-2_200uM	eat-2	200uM	0	25.86	Andromeda
eat-2_200uM	eat-2	200uM	0	29.485	Andromeda
eat-2_200uM	eat-2	200uM	0	33.4017	Andromeda
eat-2_200uM	eat-2	200uM	0	22.985	Andromeda
eat-2_200uM	eat-2	200uM	0	28.2767	Andromeda
eat-2_200uM	eat-2	200uM	0	29.4017	Andromeda
eat-2_200uM	eat-2	200uM	0	32.8183	Andromeda
eat-2_200uM	eat-2	200uM	0	26.86	Andromeda
eat-2_200uM	eat-2	200uM	0	28.235	Andromeda
eat-2_200uM	eat-2	200uM	0	21.235	Andromeda
eat-2_200uM	eat-2	200uM	0	19.4433	Andromeda
eat-2_200uM	eat-2	200uM	0	24.4433	Andromeda
eat-2_200uM	eat-2	200uM	0	26.36	Andromeda
eat-2_200uM	eat-2	200uM	0	24.5267	Andromeda
eat-2_200uM	eat-2	200uM	0	30.4433	Andromeda
eat-2_200uM	eat-2	200uM	0	23.6517	Andromeda
eat-2_200uM	eat-2	200uM	0	26.3183	Andromeda
eat-2_200uM	eat-2	200uM	0	26.4017	Andromeda
eat-2_200uM	eat-2	200uM	0	27.5267	Andromeda
eat-2_200uM	eat-2	200uM	0	25.9017	Andromeda
eat-2_200uM	eat-2	200uM	0	24.8183	Andromeda
eat-2_200uM	eat-2	200uM	0	27.2767	Andromeda
eat-2_200uM	eat-2	200uM	0	28.5267	Andromeda
eat-2_200uM	eat-2	200uM	0	17.61	Andromeda
eat-2_200uM	eat-2	200uM	0	25.61	Andromeda
eat-2_200uM	eat-2	200uM	0	26.485	Andromeda
eat-2_200uM	eat-2	200uM	0	17.3183	Andromeda
eat-2_200uM	eat-2	200uM	0	25.9017	Andromeda
eat-2_200uM	eat-2	200uM	0	25.5267	Andromeda
eat-2_200uM	eat-2	200uM	0	22.235	Andromeda
eat-2_200uM	eat-2	200uM	0	16.985	Andromeda
eat-2_200uM	eat-2	200uM	0	19.86	Andromeda
eat-2_200uM	eat-2	200uM	0	29.0267	Andromeda
eat-2_200uM	eat-2	200uM	0	17.7767	Andromeda
eat-2_200uM	eat-2	200uM	0	16.7767	Andromeda
eat-2_200uM	eat-2	200uM	1	12.1725	Andromeda
eat-2_200uM	eat-2	200uM	1	12.1725	Andromeda
eat-2_200uM	eat-2	200uM	1	12.1725	Andromeda
eat-2_200uM	eat-2	200uM	1	12.1725	Andromeda
eat-2_200uM	eat-2	200uM	1	12.1725	Andromeda
eat-2_200uM	eat-2	200uM	1	12.1725	Andromeda
eat-2_200uM	eat-2	200uM	1	12.1725	Andromeda
eat-2_200uM	eat-2	200uM	1	12.1725	Andromeda
eat-2_200uM	eat-2	200uM	1	12.1725	Andromeda
eat-2_200uM	eat-2	200uM	1	12.1725	Andromeda
eat-2_200uM	eat-2	200uM	1	12.1725	Andromeda
eat-2_200uM	eat-2	200uM	1	12.1725	Andromeda
eat-2_200uM	eat-2	200uM	1	12.1725	Andromeda
eat-2_200uM	eat-2	200uM	1	12.1725	Andromeda
eat-2_200uM	eat-2	200uM	1	12.1725	Andromeda
eat-2_200uM	eat-2	200uM	1	12.1725	Andromeda
eat-2_200uM	eat-2	200uM	1	12.1725	Andromeda
eat-2_200uM	eat-2	200uM	1	12.1725	Andromeda
eat-2_200uM	eat-2	200uM	1	12.1725	Andromeda
eat-2_200uM	eat-2	200uM	1	12.1725	Andromeda
eat-2_200uM	eat-2	200uM	1	12.1725	Andromeda
eat-2_200uM	eat-2	200uM	1	12.1725	Andromeda
eat-2_200uM	eat-2	200uM	1	12.1725	Andromeda
eat-2_200uM	eat-2	200uM	1	12.1725	Andromeda
eat-2_200uM	eat-2	200uM	1	12.1725	Andromeda
eat-2_200uM	eat-2	200uM	1	12.1725	Andromeda
eat-2_200uM	eat-2	200uM	1	12.1725	Andromeda
eat-2_200uM	eat-2	200uM	1	12.1725	Andromeda
eat-2_200uM	eat-2	200uM	1	12.1725	Andromeda
eat-2_200uM	eat-2	200uM	1	12.1725	Andromeda
eat-2_200uM	eat-2	200uM	1	12.1725	Andromeda
eat-2_200uM	eat-2	200uM	1	14.0683	Andromeda
eat-2_200uM	eat-2	200uM	1	14.0683	Andromeda
eat-2_200uM	eat-2	200uM	1	14.0683	Andromeda
eat-2_200uM	eat-2	200uM	1	15.9642	Andromeda
eat-2_200uM	eat-2	200uM	1	15.9642	Andromeda
eat-2_200uM	eat-2	200uM	1	15.9642	Andromeda
eat-2_200uM	eat-2	200uM	1	16.0058	Andromeda
eat-2_200uM	eat-2	200uM	1	16.0058	Andromeda
eat-2_200uM	eat-2	200uM	1	16.0058	Andromeda
eat-2_200uM	eat-2	200uM	1	16.0058	Andromeda
eat-2_200uM	eat-2	200uM	1	16.0058	Andromeda
eat-2_200uM	eat-2	200uM	1	16.0058	Andromeda
eat-2_200uM	eat-2	200uM	1	16.0058	Andromeda
eat-2_200uM	eat-2	200uM	1	17.8808	Andromeda
eat-2_200uM	eat-2	200uM	1	17.8808	Andromeda
eat-2_200uM	eat-2	200uM	1	19.5058	Andromeda
eat-2_200uM	eat-2	200uM	1	25.3808	Andromeda
eat-2_DMSO	eat-2	DMSO	0	27.6829	Andromeda
eat-2_DMSO	eat-2	DMSO	0	28.9746	Andromeda
eat-2_DMSO	eat-2	DMSO	0	26.7246	Andromeda
eat-2_DMSO	eat-2	DMSO	0	25.3912	Andromeda
eat-2_DMSO	eat-2	DMSO	0	24.4329	Andromeda
eat-2_DMSO	eat-2	DMSO	0	21.6829	Andromeda
eat-2_DMSO	eat-2	DMSO	0	21.2662	Andromeda
eat-2_DMSO	eat-2	DMSO	0	16.7246	Andromeda
eat-2_DMSO	eat-2	DMSO	0	26.9329	Andromeda
eat-2_DMSO	eat-2	DMSO	1	7.03707	Andromeda
eat-2_DMSO	eat-2	DMSO	1	7.03707	Andromeda
eat-2_DMSO	eat-2	DMSO	1	7.03707	Andromeda
eat-2_DMSO	eat-2	DMSO	1	7.03707	Andromeda
eat-2_DMSO	eat-2	DMSO	1	8.24541	Andromeda
eat-2_DMSO	eat-2	DMSO	1	8.24541	Andromeda
eat-2_DMSO	eat-2	DMSO	1	8.24541	Andromeda
eat-2_DMSO	eat-2	DMSO	1	11.4537	Andromeda
eat-2_DMSO	eat-2	DMSO	1	17.5787	Andromeda
eat-2_DMSO	eat-2	DMSO	1	17.8704	Andromeda
eat-2_DMSO	eat-2	DMSO	1	19.1621	Andromeda
eat-2_DMSO	eat-2	DMSO	1	21.9121	Andromeda
N2_DMSO	N2	DMSO	0	31.3808	Andromeda
N2_DMSO	N2	DMSO	0	22.8808	Andromeda
N2_DMSO	N2	DMSO	0	31.7142	Andromeda
N2_DMSO	N2	DMSO	0	34.5058	Andromeda
N2_DMSO	N2	DMSO	0	31.7975	Andromeda
N2_DMSO	N2	DMSO	0	32.1725	Andromeda
N2_DMSO	N2	DMSO	0	32.4642	Andromeda
N2_DMSO	N2	DMSO	0	33.0892	Andromeda
N2_DMSO	N2	DMSO	0	22.0058	Andromeda
N2_DMSO	N2	DMSO	0	28.5892	Andromeda
N2_DMSO	N2	DMSO	0	33.5475	Andromeda
N2_DMSO	N2	DMSO	0	30.7975	Andromeda
N2_DMSO	N2	DMSO	0	28.4642	Andromeda
N2_DMSO	N2	DMSO	0	26.7975	Andromeda
N2_DMSO	N2	DMSO	0	17.6725	Andromeda
N2_DMSO	N2	DMSO	0	30.0475	Andromeda
N2_DMSO	N2	DMSO	0	33.3808	Andromeda
N2_DMSO	N2	DMSO	0	26.2975	Andromeda
N2_DMSO	N2	DMSO	0	30.5058	Andromeda
N2_DMSO	N2	DMSO	0	30.1725	Andromeda
N2_DMSO	N2	DMSO	0	23.4642	Andromeda
N2_DMSO	N2	DMSO	0	24.7975	Andromeda
N2_DMSO	N2	DMSO	0	24.7142	Andromeda
N2_DMSO	N2	DMSO	0	22.7142	Andromeda
N2_DMSO	N2	DMSO	0	18.8392	Andromeda
N2_DMSO	N2	DMSO	0	20.9225	Andromeda
N2_DMSO	N2	DMSO	0	19.4225	Andromeda
N2_DMSO	N2	DMSO	0	20.4642	Andromeda
N2_DMSO	N2	DMSO	0	18.1308	Andromeda
N2_DMSO	N2	DMSO	0	18.5058	Andromeda
N2_DMSO	N2	DMSO	0	21.0475	Andromeda
N2_DMSO	N2	DMSO	0	18.2558	Andromeda
N2_DMSO	N2	DMSO	0	18.0058	Andromeda
N2_DMSO	N2	DMSO	0	19.1308	Andromeda
N2_DMSO	N2	DMSO	0	18.2558	Andromeda
N2_DMSO	N2	DMSO	0	18.1725	Andromeda
N2_DMSO	N2	DMSO	0	18.2142	Andromeda
N2_DMSO	N2	DMSO	0	19.5058	Andromeda
N2_DMSO	N2	DMSO	0	18.3808	Andromeda
N2_DMSO	N2	DMSO	0	21.7975	Andromeda
N2_DMSO	N2	DMSO	0	18.0892	Andromeda
N2_DMSO	N2	DMSO	0	30.0475	Andromeda
N2_DMSO	N2	DMSO	0	29.6725	Andromeda
N2_DMSO	N2	DMSO	1	12.9433	Andromeda
N2_DMSO	N2	DMSO	1	12.9433	Andromeda
N2_DMSO	N2	DMSO	1	12.9433	Andromeda
N2_DMSO	N2	DMSO	1	12.9433	Andromeda
N2_DMSO	N2	DMSO	1	12.9433	Andromeda
N2_DMSO	N2	DMSO	1	12.9433	Andromeda
N2_DMSO	N2	DMSO	1	12.9433	Andromeda
N2_DMSO	N2	DMSO	1	12.9433	Andromeda
N2_DMSO	N2	DMSO	1	12.9433	Andromeda
N2_DMSO	N2	DMSO	1	12.9433	Andromeda
N2_DMSO	N2	DMSO	1	12.9433	Andromeda
N2_DMSO	N2	DMSO	1	12.9433	Andromeda
N2_DMSO	N2	DMSO	1	12.9433	Andromeda
N2_DMSO	N2	DMSO	1	12.9433	Andromeda
N2_DMSO	N2	DMSO	1	12.9433	Andromeda
N2_DMSO	N2	DMSO	1	12.9433	Andromeda
N2_DMSO	N2	DMSO	1	12.9433	Andromeda
N2_DMSO	N2	DMSO	1	12.9433	Andromeda
N2_DMSO	N2	DMSO	1	12.9433	Andromeda
N2_DMSO	N2	DMSO	1	12.9433	Andromeda
N2_DMSO	N2	DMSO	1	12.9433	Andromeda
N2_DMSO	N2	DMSO	1	12.9433	Andromeda
N2_DMSO	N2	DMSO	1	12.9433	Andromeda
N2_DMSO	N2	DMSO	1	12.9433	Andromeda
N2_DMSO	N2	DMSO	1	12.9433	Andromeda
N2_DMSO	N2	DMSO	1	12.9433	Andromeda
N2_DMSO	N2	DMSO	1	12.9433	Andromeda
N2_DMSO	N2	DMSO	1	12.9433	Andromeda
N2_DMSO	N2	DMSO	1	12.9433	Andromeda
N2_DMSO	N2	DMSO	1	15.9433	Andromeda
N2_DMSO	N2	DMSO	1	15.9433	Andromeda
N2_DMSO	N2	DMSO	1	15.9433	Andromeda
N2_DMSO	N2	DMSO	1	15.9433	Andromeda
N2_DMSO	N2	DMSO	1	15.9433	Andromeda
N2_DMSO	N2	DMSO	1	15.9433	Andromeda
N2_DMSO	N2	DMSO	1	15.9433	Andromeda
N2_DMSO	N2	DMSO	1	15.9433	Andromeda
N2_DMSO	N2	DMSO	1	15.9433	Andromeda
N2_DMSO	N2	DMSO	1	15.9433	Andromeda
N2_DMSO	N2	DMSO	1	15.9433	Andromeda
N2_DMSO	N2	DMSO	1	15.9433	Andromeda
N2_DMSO	N2	DMSO	1	15.9433	Andromeda
N2_DMSO	N2	DMSO	1	15.9433	Andromeda
N2_DMSO	N2	DMSO	1	15.9433	Andromeda
N2_DMSO	N2	DMSO	1	15.985	Andromeda
N2_DMSO	N2	DMSO	1	15.985	Andromeda
N2_DMSO	N2	DMSO	1	15.985	Andromeda
N2_DMSO	N2	DMSO	1	15.985	Andromeda
N2_DMSO	N2	DMSO	1	15.985	Andromeda
N2_DMSO	N2	DMSO	1	15.985	Andromeda
N2_DMSO	N2	DMSO	1	15.985	Andromeda
N2_DMSO	N2	DMSO	1	15.985	Andromeda
N2_DMSO	N2	DMSO	1	15.985	Andromeda
N2_DMSO	N2	DMSO	1	15.985	Andromeda
N2_DMSO	N2	DMSO	1	15.985	Andromeda
N2_DMSO	N2	DMSO	1	19.1517	Andromeda
N2_DMSO	N2	DMSO	1	20.36	Andromeda
N2_DMSO	N2	DMSO	1	20.6517	Andromeda
N2_ctr	N2	ctr	0	22.4012	Hubble
N2_ctr	N2	ctr	0	20.5678	Hubble
N2_ctr	N2	ctr	0	26.4012	Hubble
N2_ctr	N2	ctr	0	15.9428	Hubble
N2_ctr	N2	ctr	0	26.0678	Hubble
N2_ctr	N2	ctr	0	18.3178	Hubble
N2_ctr	N2	ctr	0	28.2345	Hubble
N2_ctr	N2	ctr	0	21.4428	Hubble
N2_ctr	N2	ctr	0	27.2762	Hubble
N2_ctr	N2	ctr	0	25.3178	Hubble
N2_ctr	N2	ctr	0	26.2762	Hubble
N2_ctr	N2	ctr	0	27.9428	Hubble
N2_ctr	N2	ctr	0	25.6095	Hubble
N2_ctr	N2	ctr	0	19.5678	Hubble
N2_ctr	N2	ctr	0	28.2762	Hubble
N2_ctr	N2	ctr	0	23.8595	Hubble
N2_ctr	N2	ctr	0	28.2762	Hubble
N2_ctr	N2	ctr	0	24.1095	Hubble
N2_ctr	N2	ctr	0	21.6512	Hubble
N2_ctr	N2	ctr	0	24.6512	Hubble
N2_ctr	N2	ctr	0	23.9012	Hubble
N2_ctr	N2	ctr	0	25.0262	Hubble
N2_ctr	N2	ctr	0	26.0262	Hubble
N2_ctr	N2	ctr	0	19.4845	Hubble
N2_ctr	N2	ctr	0	19.9845	Hubble
N2_ctr	N2	ctr	0	18.6095	Hubble
N2_ctr	N2	ctr	0	20.9845	Hubble
N2_ctr	N2	ctr	0	14.9428	Hubble
N2_ctr	N2	ctr	0	17.3595	Hubble
N2_ctr	N2	ctr	0	17.1512	Hubble
N2_ctr	N2	ctr	0	18.0678	Hubble
N2_ctr	N2	ctr	1	28.1303	Hubble
N2_ctr	N2	ctr	1	28.172	Hubble
N2_ctr	N2	ctr	1	28.172	Hubble
N2_ctr	N2	ctr	1	28.172	Hubble
N2_ctr	N2	ctr	1	28.1303	Hubble
N2_ctr	N2	ctr	1	28.172	Hubble
N2_ctr	N2	ctr	1	28.172	Hubble
N2_ctr	N2	ctr	1	28.172	Hubble
N2_ctr	N2	ctr	1	6.38032	Hubble
N2_ctr	N2	ctr	1	6.38032	Hubble
N2_ctr	N2	ctr	1	6.92199	Hubble
N2_ctr	N2	ctr	1	6.92199	Hubble
N2_ctr	N2	ctr	1	7.35949	Hubble
N2_ctr	N2	ctr	1	7.35949	Hubble
N2_ctr	N2	ctr	1	13.8803	Hubble
N2_ctr	N2	ctr	1	14.547	Hubble
N2_ctr	N2	ctr	1	14.8803	Hubble
N2_ctr	N2	ctr	1	15.2553	Hubble
N2_ctr	N2	ctr	1	15.7137	Hubble
N2_ctr	N2	ctr	1	15.7137	Hubble
N2_ctr	N2	ctr	1	15.7137	Hubble
N2_ctr	N2	ctr	1	15.7553	Hubble
N2_ctr	N2	ctr	1	16.0053	Hubble
N2_ctr	N2	ctr	1	16.0887	Hubble
N2_ctr	N2	ctr	1	24.172	Hubble
N2_ctr	N2	ctr	1	26.047	Hubble
eat-2_400uM	eat-2	400uM	0	27.0678	Hubble
eat-2_400uM	eat-2	400uM	0	33.0678	Hubble
eat-2_400uM	eat-2	400uM	0	28.0678	Hubble
eat-2_400uM	eat-2	400uM	0	27.7762	Hubble
eat-2_400uM	eat-2	400uM	0	28.2762	Hubble
eat-2_400uM	eat-2	400uM	0	27.9428	Hubble
eat-2_400uM	eat-2	400uM	0	28.2345	Hubble
eat-2_400uM	eat-2	400uM	0	32.5262	Hubble
eat-2_400uM	eat-2	400uM	0	26.6928	Hubble
eat-2_400uM	eat-2	400uM	0	28.0262	Hubble
eat-2_400uM	eat-2	400uM	0	26.9012	Hubble
eat-2_400uM	eat-2	400uM	0	32.4012	Hubble
eat-2_400uM	eat-2	400uM	0	32.6095	Hubble
eat-2_400uM	eat-2	400uM	0	27.1095	Hubble
eat-2_400uM	eat-2	400uM	0	25.8178	Hubble
eat-2_400uM	eat-2	400uM	0	32.2762	Hubble
eat-2_400uM	eat-2	400uM	0	26.0262	Hubble
eat-2_400uM	eat-2	400uM	0	25.8595	Hubble
eat-2_400uM	eat-2	400uM	0	25.7762	Hubble
eat-2_400uM	eat-2	400uM	0	25.8178	Hubble
eat-2_400uM	eat-2	400uM	0	26.9845	Hubble
eat-2_400uM	eat-2	400uM	0	24.7762	Hubble
eat-2_400uM	eat-2	400uM	0	23.6512	Hubble
eat-2_400uM	eat-2	400uM	0	24.8178	Hubble
eat-2_400uM	eat-2	400uM	0	25.1512	Hubble
eat-2_400uM	eat-2	400uM	0	26.1512	Hubble
eat-2_400uM	eat-2	400uM	0	26.0262	Hubble
eat-2_400uM	eat-2	400uM	0	22.8595	Hubble
eat-2_400uM	eat-2	400uM	0	22.4428	Hubble
eat-2_400uM	eat-2	400uM	0	22.7345	Hubble
eat-2_400uM	eat-2	400uM	0	10.9845	Hubble
eat-2_400uM	eat-2	400uM	0	20.7762	Hubble
eat-2_400uM	eat-2	400uM	0	33.5262	Hubble
eat-2_400uM	eat-2	400uM	0	20.5678	Hubble
eat-2_400uM	eat-2	400uM	0	22.4845	Hubble
eat-2_400uM	eat-2	400uM	0	18.9845	Hubble
eat-2_400uM	eat-2	400uM	0	24.4428	Hubble
eat-2_400uM	eat-2	400uM	0	19.3178	Hubble
eat-2_400uM	eat-2	400uM	0	17.8178	Hubble
eat-2_400uM	eat-2	400uM	0	14.1928	Hubble
eat-2_400uM	eat-2	400uM	0	25.2345	Hubble
eat-2_400uM	eat-2	400uM	0	21.9012	Hubble
eat-2_400uM	eat-2	400uM	0	33.5262	Hubble
eat-2_400uM	eat-2	400uM	0	24.0678	Hubble
eat-2_400uM	eat-2	400uM	1	6.67199	Hubble
eat-2_400uM	eat-2	400uM	1	6.67199	Hubble
eat-2_400uM	eat-2	400uM	1	6.67199	Hubble
eat-2_400uM	eat-2	400uM	1	6.79699	Hubble
eat-2_400uM	eat-2	400uM	1	6.88032	Hubble
eat-2_400uM	eat-2	400uM	1	6.88032	Hubble
eat-2_400uM	eat-2	400uM	1	7.58866	Hubble
eat-2_400uM	eat-2	400uM	1	7.69282	Hubble
eat-2_400uM	eat-2	400uM	1	10.2137	Hubble
eat-2_400uM	eat-2	400uM	1	10.2137	Hubble
eat-2_400uM	eat-2	400uM	1	10.2137	Hubble
eat-2_400uM	eat-2	400uM	1	10.2137	Hubble
eat-2_400uM	eat-2	400uM	1	12.047	Hubble
eat-2_400uM	eat-2	400uM	1	12.047	Hubble
eat-2_400uM	eat-2	400uM	1	12.047	Hubble
eat-2_400uM	eat-2	400uM	1	12.047	Hubble
eat-2_400uM	eat-2	400uM	1	12.5887	Hubble
eat-2_400uM	eat-2	400uM	1	12.5887	Hubble
eat-2_400uM	eat-2	400uM	1	12.8803	Hubble
eat-2_400uM	eat-2	400uM	1	12.8803	Hubble
eat-2_400uM	eat-2	400uM	1	12.922	Hubble
eat-2_400uM	eat-2	400uM	1	14.297	Hubble
eat-2_400uM	eat-2	400uM	1	15.3803	Hubble
eat-2_400uM	eat-2	400uM	1	15.3803	Hubble
eat-2_400uM	eat-2	400uM	1	16.2553	Hubble
eat-2_400uM	eat-2	400uM	1	16.6303	Hubble
eat-2_400uM	eat-2	400uM	1	17.672	Hubble
eat-2_400uM	eat-2	400uM	1	27.7553	Hubble
N2_400uM	N2	400uM	0	9.98449	Hubble
N2_400uM	N2	400uM	0	9.44282	Hubble
N2_400uM	N2	400uM	0	12.3595	Hubble
N2_400uM	N2	400uM	0	12.2762	Hubble
N2_400uM	N2	400uM	0	11.8595	Hubble
N2_400uM	N2	400uM	0	11.9428	Hubble
N2_400uM	N2	400uM	0	10.9012	Hubble
N2_400uM	N2	400uM	0	10.4428	Hubble
N2_400uM	N2	400uM	0	13.0262	Hubble
N2_400uM	N2	400uM	0	14.4012	Hubble
N2_400uM	N2	400uM	1	4.88032	Hubble
N2_400uM	N2	400uM	1	5.19282	Hubble
N2_400uM	N2	400uM	1	5.19282	Hubble
N2_400uM	N2	400uM	1	5.19282	Hubble
N2_400uM	N2	400uM	1	5.19282	Hubble
N2_400uM	N2	400uM	1	5.19282	Hubble
N2_400uM	N2	400uM	1	5.19282	Hubble
N2_400uM	N2	400uM	1	6.98449	Hubble
N2_400uM	N2	400uM	1	6.98449	Hubble
N2_400uM	N2	400uM	1	12.047	Hubble
N2_400uM	N2	400uM	1	4.88032	Hubble
N2_400uM	N2	400uM	1	5.19282	Hubble
N2_400uM	N2	400uM	1	5.19282	Hubble
N2_400uM	N2	400uM	1	5.19282	Hubble
N2_400uM	N2	400uM	1	5.19282	Hubble
N2_400uM	N2	400uM	1	5.19282	Hubble
N2_400uM	N2	400uM	1	5.19282	Hubble
N2_400uM	N2	400uM	1	6.98449	Hubble
N2_400uM	N2	400uM	1	6.98449	Hubble
N2_400uM	N2	400uM	1	12.047	Hubble
N2_400uM	N2	400uM	1	4.88032	Hubble
N2_400uM	N2	400uM	1	5.19282	Hubble
N2_400uM	N2	400uM	1	5.19282	Hubble
N2_400uM	N2	400uM	1	5.19282	Hubble
N2_400uM	N2	400uM	1	5.19282	Hubble
N2_400uM	N2	400uM	1	5.19282	Hubble
N2_400uM	N2	400uM	1	5.19282	Hubble
N2_400uM	N2	400uM	1	6.98449	Hubble
N2_400uM	N2	400uM	1	6.98449	Hubble
N2_400uM	N2	400uM	1	6.98449	Hubble
N2_400uM	N2	400uM	1	6.98449	Hubble
N2_400uM	N2	400uM	1	6.98449	Hubble
N2_400uM	N2	400uM	1	6.98449	Hubble
N2_400uM	N2	400uM	1	6.98449	Hubble
N2_400uM	N2	400uM	1	6.98449	Hubble
N2_400uM	N2	400uM	1	8.92199	Hubble
N2_400uM	N2	400uM	1	8.92199	Hubble
N2_400uM	N2	400uM	1	8.92199	Hubble
eat-2_400uM	eat-2	400uM	0	24.5574	Hubble
eat-2_400uM	eat-2	400uM	0	26.8491	Hubble
eat-2_400uM	eat-2	400uM	0	27.5574	Hubble
eat-2_400uM	eat-2	400uM	0	26.7241	Hubble
eat-2_400uM	eat-2	400uM	0	23.2241	Hubble
eat-2_400uM	eat-2	400uM	0	26.3907	Hubble
eat-2_400uM	eat-2	400uM	0	25.8074	Hubble
eat-2_400uM	eat-2	400uM	0	25.8491	Hubble
eat-2_400uM	eat-2	400uM	0	25.2241	Hubble
eat-2_400uM	eat-2	400uM	0	26.0991	Hubble
eat-2_400uM	eat-2	400uM	0	24.7657	Hubble
eat-2_400uM	eat-2	400uM	0	21.7657	Hubble
eat-2_400uM	eat-2	400uM	0	24.7657	Hubble
eat-2_400uM	eat-2	400uM	0	24.5157	Hubble
eat-2_400uM	eat-2	400uM	0	24.6407	Hubble
eat-2_400uM	eat-2	400uM	0	23.8491	Hubble
eat-2_400uM	eat-2	400uM	0	28.2657	Hubble
eat-2_400uM	eat-2	400uM	0	24.3074	Hubble
eat-2_400uM	eat-2	400uM	0	26.0574	Hubble
eat-2_400uM	eat-2	400uM	0	23.8907	Hubble
eat-2_400uM	eat-2	400uM	0	24.1407	Hubble
eat-2_400uM	eat-2	400uM	0	22.9741	Hubble
eat-2_400uM	eat-2	400uM	0	22.9324	Hubble
eat-2_400uM	eat-2	400uM	0	27.9324	Hubble
eat-2_400uM	eat-2	400uM	0	18.9324	Hubble
eat-2_400uM	eat-2	400uM	0	21.5991	Hubble
eat-2_400uM	eat-2	400uM	0	23.3907	Hubble
eat-2_400uM	eat-2	400uM	0	24.1407	Hubble
eat-2_400uM	eat-2	400uM	0	22.0991	Hubble
eat-2_400uM	eat-2	400uM	0	21.7657	Hubble
eat-2_400uM	eat-2	400uM	0	18.4741	Hubble
eat-2_400uM	eat-2	400uM	0	21.8907	Hubble
eat-2_400uM	eat-2	400uM	0	21.3491	Hubble
eat-2_400uM	eat-2	400uM	0	22.3907	Hubble
eat-2_400uM	eat-2	400uM	0	20.4324	Hubble
eat-2_400uM	eat-2	400uM	0	21.9741	Hubble
eat-2_400uM	eat-2	400uM	0	19.6824	Hubble
eat-2_400uM	eat-2	400uM	0	21.6407	Hubble
eat-2_400uM	eat-2	400uM	0	18.5157	Hubble
eat-2_400uM	eat-2	400uM	0	18.3907	Hubble
eat-2_400uM	eat-2	400uM	0	20.4741	Hubble
eat-2_400uM	eat-2	400uM	0	25.8491	Hubble
eat-2_400uM	eat-2	400uM	0	25.0991	Hubble
eat-2_400uM	eat-2	400uM	0	24.5574	Hubble
eat-2_400uM	eat-2	400uM	1	8.49491	Hubble
eat-2_400uM	eat-2	400uM	1	8.61991	Hubble
eat-2_400uM	eat-2	400uM	1	14.5782	Hubble
eat-2_400uM	eat-2	400uM	1	16.8282	Hubble
eat-2_400uM	eat-2	400uM	1	16.8282	Hubble
eat-2_400uM	eat-2	400uM	1	16.8282	Hubble
eat-2_400uM	eat-2	400uM	1	17.4116	Hubble
eat-2_400uM	eat-2	400uM	1	17.4949	Hubble
eat-2_400uM	eat-2	400uM	1	17.4949	Hubble
eat-2_400uM	eat-2	400uM	1	17.5782	Hubble
eat-2_400uM	eat-2	400uM	1	17.6199	Hubble
eat-2_400uM	eat-2	400uM	1	17.6199	Hubble
eat-2_400uM	eat-2	400uM	1	18.7866	Hubble
eat-2_400uM	eat-2	400uM	1	22.4116	Hubble
eat-2_400uM	eat-2	400uM	1	25.4949	Hubble
N2_300uM	N2	300uM	0	32.5053	Hubble
N2_300uM	N2	300uM	0	17.3387	Hubble
N2_300uM	N2	300uM	0	17.2553	Hubble
N2_300uM	N2	300uM	0	27.9637	Hubble
N2_300uM	N2	300uM	0	24.047	Hubble
N2_300uM	N2	300uM	0	21.672	Hubble
N2_300uM	N2	300uM	0	23.7553	Hubble
N2_300uM	N2	300uM	0	27.8387	Hubble
N2_300uM	N2	300uM	0	26.5053	Hubble
N2_300uM	N2	300uM	0	18.297	Hubble
N2_300uM	N2	300uM	0	14.3387	Hubble
N2_300uM	N2	300uM	0	20.172	Hubble
N2_300uM	N2	300uM	0	19.2137	Hubble
N2_300uM	N2	300uM	0	17.6303	Hubble
N2_300uM	N2	300uM	0	14.8803	Hubble
N2_300uM	N2	300uM	0	19.172	Hubble
N2_300uM	N2	300uM	0	9.04699	Hubble
N2_300uM	N2	300uM	1	20.3178	Hubble
N2_300uM	N2	300uM	1	20.3178	Hubble
N2_300uM	N2	300uM	1	7.52616	Hubble
N2_300uM	N2	300uM	1	7.52616	Hubble
N2_300uM	N2	300uM	1	7.65116	Hubble
N2_300uM	N2	300uM	1	7.65116	Hubble
N2_300uM	N2	300uM	1	7.65116	Hubble
N2_300uM	N2	300uM	1	7.65116	Hubble
N2_300uM	N2	300uM	1	10.2345	Hubble
N2_300uM	N2	300uM	1	10.2345	Hubble
N2_300uM	N2	300uM	1	20.3178	Hubble
N2_300uM	N2	300uM	1	20.3595	Hubble
N2_300uM	N2	300uM	1	20.6095	Hubble
N2_300uM	N2	300uM	1	21.6928	Hubble
N2_300uM	N2	300uM	1	22.0262	Hubble
eat-2_200uM	eat-2	200uM	0	22.422	Hubble
eat-2_200uM	eat-2	200uM	0	23.6303	Hubble
eat-2_200uM	eat-2	200uM	0	33.6303	Hubble
eat-2_200uM	eat-2	200uM	0	28.172	Hubble
eat-2_200uM	eat-2	200uM	0	25.922	Hubble
eat-2_200uM	eat-2	200uM	0	25.0887	Hubble
eat-2_200uM	eat-2	200uM	0	27.2553	Hubble
eat-2_200uM	eat-2	200uM	0	19.8387	Hubble
eat-2_200uM	eat-2	200uM	0	27.0887	Hubble
eat-2_200uM	eat-2	200uM	0	27.5053	Hubble
eat-2_200uM	eat-2	200uM	0	28.047	Hubble
eat-2_200uM	eat-2	200uM	0	22.3803	Hubble
eat-2_200uM	eat-2	200uM	0	24.297	Hubble
eat-2_200uM	eat-2	200uM	0	23.3803	Hubble
eat-2_200uM	eat-2	200uM	0	32.797	Hubble
eat-2_200uM	eat-2	200uM	0	25.047	Hubble
eat-2_200uM	eat-2	200uM	0	23.2553	Hubble
eat-2_200uM	eat-2	200uM	0	12.8387	Hubble
eat-2_200uM	eat-2	200uM	0	21.7553	Hubble
eat-2_200uM	eat-2	200uM	0	21.0053	Hubble
eat-2_200uM	eat-2	200uM	0	19.2553	Hubble
eat-2_200uM	eat-2	200uM	0	19.0887	Hubble
eat-2_200uM	eat-2	200uM	0	20.922	Hubble
eat-2_200uM	eat-2	200uM	0	18.2553	Hubble
eat-2_200uM	eat-2	200uM	0	18.172	Hubble
eat-2_200uM	eat-2	200uM	0	18.3803	Hubble
eat-2_200uM	eat-2	200uM	0	17.8387	Hubble
eat-2_200uM	eat-2	200uM	0	21.7137	Hubble
eat-2_200uM	eat-2	200uM	0	19.8387	Hubble
eat-2_200uM	eat-2	200uM	0	22.5053	Hubble
eat-2_200uM	eat-2	200uM	0	21.5053	Hubble
eat-2_200uM	eat-2	200uM	1	6.23449	Hubble
eat-2_200uM	eat-2	200uM	1	6.23449	Hubble
eat-2_200uM	eat-2	200uM	1	6.56782	Hubble
eat-2_200uM	eat-2	200uM	1	6.56782	Hubble
eat-2_200uM	eat-2	200uM	1	6.56782	Hubble
eat-2_200uM	eat-2	200uM	1	7.00532	Hubble
eat-2_200uM	eat-2	200uM	1	7.00532	Hubble
eat-2_200uM	eat-2	200uM	1	7.00532	Hubble
eat-2_200uM	eat-2	200uM	1	7.52616	Hubble
eat-2_200uM	eat-2	200uM	1	7.52616	Hubble
eat-2_200uM	eat-2	200uM	1	7.52616	Hubble
eat-2_200uM	eat-2	200uM	1	7.52616	Hubble
eat-2_200uM	eat-2	200uM	1	6.23449	Hubble
eat-2_200uM	eat-2	200uM	1	6.23449	Hubble
eat-2_200uM	eat-2	200uM	1	6.56782	Hubble
eat-2_200uM	eat-2	200uM	1	6.56782	Hubble
eat-2_200uM	eat-2	200uM	1	6.56782	Hubble
eat-2_200uM	eat-2	200uM	1	7.00532	Hubble
eat-2_200uM	eat-2	200uM	1	7.00532	Hubble
eat-2_200uM	eat-2	200uM	1	7.00532	Hubble
eat-2_200uM	eat-2	200uM	1	7.52616	Hubble
eat-2_200uM	eat-2	200uM	1	7.52616	Hubble
eat-2_200uM	eat-2	200uM	1	7.52616	Hubble
eat-2_200uM	eat-2	200uM	1	7.52616	Hubble
eat-2_200uM	eat-2	200uM	1	6.23449	Hubble
eat-2_200uM	eat-2	200uM	1	6.23449	Hubble
eat-2_200uM	eat-2	200uM	1	6.56782	Hubble
eat-2_200uM	eat-2	200uM	1	6.56782	Hubble
eat-2_200uM	eat-2	200uM	1	6.56782	Hubble
eat-2_200uM	eat-2	200uM	1	7.00532	Hubble
eat-2_200uM	eat-2	200uM	1	7.00532	Hubble
eat-2_200uM	eat-2	200uM	1	7.00532	Hubble
eat-2_200uM	eat-2	200uM	1	7.52616	Hubble
eat-2_200uM	eat-2	200uM	1	7.52616	Hubble
eat-2_200uM	eat-2	200uM	1	7.52616	Hubble
eat-2_200uM	eat-2	200uM	1	7.52616	Hubble
eat-2_200uM	eat-2	200uM	1	8.27616	Hubble
eat-2_200uM	eat-2	200uM	1	8.27616	Hubble
eat-2_200uM	eat-2	200uM	1	8.27616	Hubble
eat-2_200uM	eat-2	200uM	1	8.27616	Hubble
eat-2_200uM	eat-2	200uM	1	8.27616	Hubble
eat-2_200uM	eat-2	200uM	1	8.27616	Hubble
eat-2_200uM	eat-2	200uM	1	8.48449	Hubble
eat-2_200uM	eat-2	200uM	1	8.48449	Hubble
eat-2_200uM	eat-2	200uM	1	8.48449	Hubble
eat-2_200uM	eat-2	200uM	1	8.48449	Hubble
eat-2_200uM	eat-2	200uM	1	8.48449	Hubble
eat-2_200uM	eat-2	200uM	1	14.1512	Hubble
eat-2_200uM	eat-2	200uM	1	14.1512	Hubble
eat-2_200uM	eat-2	200uM	1	14.4845	Hubble
eat-2_200uM	eat-2	200uM	1	14.4845	Hubble
eat-2_200uM	eat-2	200uM	1	16.3387	Hubble
eat-2_200uM	eat-2	200uM	1	16.3387	Hubble
eat-2_200uM	eat-2	200uM	1	16.3387	Hubble
eat-2_200uM	eat-2	200uM	1	16.3387	Hubble
eat-2_200uM	eat-2	200uM	1	17.7762	Hubble
eat-2_200uM	eat-2	200uM	1	17.7762	Hubble
eat-2_200uM	eat-2	200uM	1	17.8178	Hubble
eat-2_200uM	eat-2	200uM	1	17.8595	Hubble
eat-2_200uM	eat-2	200uM	1	19.4845	Hubble
eat-2_200uM	eat-2	200uM	1	19.4845	Hubble
eat-2_200uM	eat-2	200uM	1	19.8595	Hubble
eat-2_200uM	eat-2	200uM	1	19.8595	Hubble
eat-2_200uM	eat-2	200uM	1	20.3595	Hubble
eat-2_200uM	eat-2	200uM	1	22.9428	Hubble
eat-2_200uM	eat-2	200uM	1	24.8178	Hubble
eat-2_200uM	eat-2	200uM	1	24.8595	Hubble
N2_ctr	N2	ctr	0	17.6199	Hubble
N2_ctr	N2	ctr	0	28.1616	Hubble
N2_ctr	N2	ctr	0	32.6199	Hubble
N2_ctr	N2	ctr	0	27.4532	Hubble
N2_ctr	N2	ctr	0	17.2866	Hubble
N2_ctr	N2	ctr	0	27.3282	Hubble
N2_ctr	N2	ctr	0	28.2866	Hubble
N2_ctr	N2	ctr	0	28.2449	Hubble
N2_ctr	N2	ctr	0	22.2449	Hubble
N2_ctr	N2	ctr	0	28.0366	Hubble
N2_ctr	N2	ctr	0	16.2449	Hubble
N2_ctr	N2	ctr	0	28.2866	Hubble
N2_ctr	N2	ctr	0	27.4532	Hubble
N2_ctr	N2	ctr	0	32.2032	Hubble
N2_ctr	N2	ctr	0	27.5782	Hubble
N2_ctr	N2	ctr	0	28.0366	Hubble
N2_ctr	N2	ctr	0	12.2449	Hubble
N2_ctr	N2	ctr	0	26.7032	Hubble
N2_ctr	N2	ctr	0	25.8699	Hubble
N2_ctr	N2	ctr	0	25.2032	Hubble
N2_ctr	N2	ctr	0	25.8282	Hubble
N2_ctr	N2	ctr	0	25.3282	Hubble
N2_ctr	N2	ctr	0	19.5782	Hubble
N2_ctr	N2	ctr	0	17.3699	Hubble
N2_ctr	N2	ctr	0	26.5366	Hubble
N2_ctr	N2	ctr	0	22.4949	Hubble
N2_ctr	N2	ctr	0	18.2032	Hubble
N2_ctr	N2	ctr	0	22.5782	Hubble
N2_ctr	N2	ctr	0	19.8699	Hubble
N2_ctr	N2	ctr	0	16.4116	Hubble
N2_ctr	N2	ctr	0	17.2032	Hubble
N2_ctr	N2	ctr	0	18.0782	Hubble
N2_ctr	N2	ctr	0	13.1616	Hubble
N2_ctr	N2	ctr	0	16.0782	Hubble
N2_ctr	N2	ctr	0	16.1616	Hubble
N2_ctr	N2	ctr	0	16.8699	Hubble
N2_ctr	N2	ctr	0	18.8282	Hubble
N2_ctr	N2	ctr	0	21.2866	Hubble
N2_ctr	N2	ctr	0	18.9949	Hubble
N2_ctr	N2	ctr	0	26.3699	Hubble
N2_ctr	N2	ctr	0	28.0366	Hubble
N2_ctr	N2	ctr	0	21.1199	Hubble
N2_ctr	N2	ctr	0	14.9116	Hubble
N2_ctr	N2	ctr	0	14.6616	Hubble
N2_ctr	N2	ctr	1	5.39074	Hubble
N2_ctr	N2	ctr	1	5.39074	Hubble
N2_ctr	N2	ctr	1	5.39074	Hubble
N2_ctr	N2	ctr	1	5.93241	Hubble
N2_ctr	N2	ctr	1	6.30741	Hubble
N2_ctr	N2	ctr	1	14.5991	Hubble
N2_ctr	N2	ctr	1	14.5991	Hubble
N2_ctr	N2	ctr	1	14.5991	Hubble
N2_ctr	N2	ctr	1	14.5991	Hubble
N2_ctr	N2	ctr	1	14.5991	Hubble
N2_ctr	N2	ctr	1	14.6824	Hubble
N2_ctr	N2	ctr	1	14.7241	Hubble
N2_ctr	N2	ctr	1	14.7657	Hubble
N2_ctr	N2	ctr	1	14.8074	Hubble
N2_ctr	N2	ctr	1	14.8074	Hubble
N2_ctr	N2	ctr	1	14.8074	Hubble
N2_ctr	N2	ctr	1	15.1407	Hubble
N2_ctr	N2	ctr	1	15.1407	Hubble
N2_ctr	N2	ctr	1	15.5574	Hubble
N2_ctr	N2	ctr	1	18.4324	Hubble
N2_ctr	N2	ctr	1	18.6824	Hubble
N2_400uM	N2	400uM	0	32.9116	Hubble
N2_400uM	N2	400uM	0	20.7866	Hubble
N2_400uM	N2	400uM	0	27.9532	Hubble
N2_400uM	N2	400uM	0	24.1616	Hubble
N2_400uM	N2	400uM	0	25.9532	Hubble
N2_400uM	N2	400uM	0	28.2866	Hubble
N2_400uM	N2	400uM	0	32.7032	Hubble
N2_400uM	N2	400uM	0	35.0366	Hubble
N2_400uM	N2	400uM	0	32.2032	Hubble
N2_400uM	N2	400uM	0	34.7449	Hubble
N2_400uM	N2	400uM	0	26.9949	Hubble
N2_400uM	N2	400uM	0	28.1616	Hubble
N2_400uM	N2	400uM	0	27.5366	Hubble
N2_400uM	N2	400uM	0	28.2449	Hubble
N2_400uM	N2	400uM	0	26.0782	Hubble
N2_400uM	N2	400uM	0	18.4949	Hubble
N2_400uM	N2	400uM	0	27.7449	Hubble
N2_400uM	N2	400uM	0	25.3699	Hubble
N2_400uM	N2	400uM	0	17.5782	Hubble
N2_400uM	N2	400uM	0	22.2449	Hubble
N2_400uM	N2	400uM	0	26.4949	Hubble
N2_400uM	N2	400uM	0	26.9116	Hubble
N2_400uM	N2	400uM	0	26.2449	Hubble
N2_400uM	N2	400uM	0	25.5782	Hubble
N2_400uM	N2	400uM	0	25.6199	Hubble
N2_400uM	N2	400uM	0	21.0366	Hubble
N2_400uM	N2	400uM	0	18.2449	Hubble
N2_400uM	N2	400uM	0	22.9949	Hubble
N2_400uM	N2	400uM	0	20.0782	Hubble
N2_400uM	N2	400uM	0	17.1199	Hubble
N2_400uM	N2	400uM	0	23.8282	Hubble
N2_400uM	N2	400uM	0	33.0366	Hubble
N2_400uM	N2	400uM	0	27.0782	Hubble
N2_400uM	N2	400uM	0	27.8282	Hubble
N2_400uM	N2	400uM	0	28.2449	Hubble
N2_400uM	N2	400uM	0	24.0366	Hubble
N2_400uM	N2	400uM	1	5.64074	Hubble
N2_400uM	N2	400uM	1	5.64074	Hubble
N2_400uM	N2	400uM	1	10.3074	Hubble
N2_400uM	N2	400uM	1	14.1407	Hubble
N2_400uM	N2	400uM	1	14.1407	Hubble
N2_400uM	N2	400uM	1	14.1407	Hubble
N2_400uM	N2	400uM	1	14.1407	Hubble
N2_400uM	N2	400uM	1	14.1407	Hubble
N2_400uM	N2	400uM	1	14.2657	Hubble
N2_400uM	N2	400uM	1	14.2657	Hubble
N2_400uM	N2	400uM	1	14.2657	Hubble
N2_400uM	N2	400uM	1	14.4324	Hubble
N2_400uM	N2	400uM	1	14.4324	Hubble
N2_400uM	N2	400uM	1	15.0991	Hubble
N2_400uM	N2	400uM	1	15.0991	Hubble
N2_400uM	N2	400uM	1	15.5991	Hubble
N2_400uM	N2	400uM	1	15.5991	Hubble
N2_400uM	N2	400uM	1	15.5991	Hubble
N2_400uM	N2	400uM	1	15.5991	Hubble
N2_400uM	N2	400uM	1	16.2241	Hubble
N2_400uM	N2	400uM	1	16.2241	Hubble
N2_400uM	N2	400uM	1	16.2241	Hubble
N2_400uM	N2	400uM	1	16.3491	Hubble
N2_400uM	N2	400uM	1	16.3491	Hubble
N2_400uM	N2	400uM	1	16.3491	Hubble
N2_400uM	N2	400uM	1	16.3907	Hubble
N2_400uM	N2	400uM	1	17.7241	Hubble
N2_400uM	N2	400uM	1	17.7241	Hubble
N2_400uM	N2	400uM	1	18.4741	Hubble
N2_400uM	N2	400uM	1	18.4741	Hubble
N2_400uM	N2	400uM	1	20.0574	Hubble
eat-2_ctr	eat-2	ctr	0	24.1199	Hubble
eat-2_ctr	eat-2	ctr	0	33.1616	Hubble
eat-2_ctr	eat-2	ctr	0	34.2449	Hubble
eat-2_ctr	eat-2	ctr	0	28.2866	Hubble
eat-2_ctr	eat-2	ctr	0	28.0782	Hubble
eat-2_ctr	eat-2	ctr	0	33.6616	Hubble
eat-2_ctr	eat-2	ctr	0	28.1199	Hubble
eat-2_ctr	eat-2	ctr	0	33.8699	Hubble
eat-2_ctr	eat-2	ctr	0	33.6199	Hubble
eat-2_ctr	eat-2	ctr	0	27.2032	Hubble
eat-2_ctr	eat-2	ctr	0	27.9949	Hubble
eat-2_ctr	eat-2	ctr	0	33.0782	Hubble
eat-2_ctr	eat-2	ctr	0	32.9949	Hubble
eat-2_ctr	eat-2	ctr	0	34.0366	Hubble
eat-2_ctr	eat-2	ctr	0	27.7866	Hubble
eat-2_ctr	eat-2	ctr	0	33.0782	Hubble
eat-2_ctr	eat-2	ctr	0	26.1616	Hubble
eat-2_ctr	eat-2	ctr	0	27.4532	Hubble
eat-2_ctr	eat-2	ctr	0	27.9949	Hubble
eat-2_ctr	eat-2	ctr	0	28.0366	Hubble
eat-2_ctr	eat-2	ctr	0	26.3282	Hubble
eat-2_ctr	eat-2	ctr	0	26.7449	Hubble
eat-2_ctr	eat-2	ctr	0	24.8282	Hubble
eat-2_ctr	eat-2	ctr	0	25.5782	Hubble
eat-2_ctr	eat-2	ctr	0	17.9116	Hubble
eat-2_ctr	eat-2	ctr	0	25.3282	Hubble
eat-2_ctr	eat-2	ctr	0	27.9949	Hubble
eat-2_ctr	eat-2	ctr	0	24.4116	Hubble
eat-2_ctr	eat-2	ctr	0	19.7866	Hubble
eat-2_ctr	eat-2	ctr	0	24.1616	Hubble
eat-2_ctr	eat-2	ctr	0	28.2032	Hubble
eat-2_ctr	eat-2	ctr	0	13.2032	Hubble
eat-2_ctr	eat-2	ctr	1	6.09907	Hubble
eat-2_ctr	eat-2	ctr	1	6.09907	Hubble
eat-2_ctr	eat-2	ctr	1	6.09907	Hubble
eat-2_ctr	eat-2	ctr	1	6.09907	Hubble
eat-2_ctr	eat-2	ctr	1	6.97407	Hubble
eat-2_ctr	eat-2	ctr	1	6.97407	Hubble
eat-2_ctr	eat-2	ctr	1	6.97407	Hubble
eat-2_ctr	eat-2	ctr	1	6.97407	Hubble
eat-2_ctr	eat-2	ctr	1	6.97407	Hubble
eat-2_ctr	eat-2	ctr	1	6.97407	Hubble
eat-2_ctr	eat-2	ctr	1	6.97407	Hubble
eat-2_ctr	eat-2	ctr	1	7.01574	Hubble
eat-2_ctr	eat-2	ctr	1	7.84907	Hubble
eat-2_ctr	eat-2	ctr	1	7.84907	Hubble
eat-2_ctr	eat-2	ctr	1	7.84907	Hubble
eat-2_ctr	eat-2	ctr	1	7.84907	Hubble
eat-2_ctr	eat-2	ctr	1	11.9741	Hubble
eat-2_ctr	eat-2	ctr	1	11.9741	Hubble
eat-2_ctr	eat-2	ctr	1	11.9741	Hubble
eat-2_ctr	eat-2	ctr	1	16.5157	Hubble
eat-2_ctr	eat-2	ctr	1	16.5157	Hubble
eat-2_ctr	eat-2	ctr	1	16.5574	Hubble
eat-2_ctr	eat-2	ctr	1	16.5574	Hubble
eat-2_ctr	eat-2	ctr	1	17.8907	Hubble
eat-2_ctr	eat-2	ctr	1	18.0157	Hubble
eat-2_ctr	eat-2	ctr	1	18.0157	Hubble
N2_400uM	N2	400uM	0	39.1951	Jakku
N2_400uM	N2	400uM	0	30.6118	Jakku
N2_400uM	N2	400uM	0	33.1535	Jakku
N2_400uM	N2	400uM	0	30.7368	Jakku
N2_400uM	N2	400uM	0	31.8618	Jakku
N2_400uM	N2	400uM	0	27.3618	Jakku
N2_400uM	N2	400uM	0	30.2785	Jakku
N2_400uM	N2	400uM	0	27.9868	Jakku
N2_400uM	N2	400uM	0	30.3618	Jakku
N2_400uM	N2	400uM	0	28.5702	Jakku
N2_400uM	N2	400uM	0	26.0285	Jakku
N2_400uM	N2	400uM	0	25.3202	Jakku
N2_400uM	N2	400uM	0	25.6118	Jakku
N2_400uM	N2	400uM	0	31.7785	Jakku
N2_400uM	N2	400uM	0	27.0702	Jakku
N2_400uM	N2	400uM	0	27.4452	Jakku
N2_400uM	N2	400uM	0	25.1952	Jakku
N2_400uM	N2	400uM	0	24.8618	Jakku
N2_400uM	N2	400uM	0	25.3202	Jakku
N2_400uM	N2	400uM	0	24.1952	Jakku
N2_400uM	N2	400uM	0	28.7368	Jakku
N2_400uM	N2	400uM	0	25.8618	Jakku
N2_400uM	N2	400uM	0	25.2368	Jakku
N2_400uM	N2	400uM	0	25.4452	Jakku
N2_400uM	N2	400uM	0	26.5285	Jakku
N2_400uM	N2	400uM	0	28.6535	Jakku
N2_400uM	N2	400uM	0	27.9035	Jakku
N2_400uM	N2	400uM	0	24.8618	Jakku
N2_400uM	N2	400uM	0	17.5702	Jakku
N2_400uM	N2	400uM	0	22.1952	Jakku
N2_400uM	N2	400uM	0	29.0702	Jakku
N2_400uM	N2	400uM	0	22.4868	Jakku
N2_400uM	N2	400uM	0	22.6952	Jakku
N2_400uM	N2	400uM	0	18.9868	Jakku
N2_400uM	N2	400uM	0	20.0702	Jakku
N2_400uM	N2	400uM	0	24.3618	Jakku
N2_400uM	N2	400uM	1	6.75765	Jakku
N2_400uM	N2	400uM	1	6.75765	Jakku
N2_400uM	N2	400uM	1	6.75765	Jakku
N2_400uM	N2	400uM	1	6.75765	Jakku
N2_400uM	N2	400uM	1	7.17432	Jakku
N2_400uM	N2	400uM	1	7.17432	Jakku
N2_400uM	N2	400uM	1	14.5493	Jakku
N2_400uM	N2	400uM	1	18.1743	Jakku
N2_400uM	N2	400uM	1	18.1743	Jakku
N2_400uM	N2	400uM	1	18.2577	Jakku
N2_400uM	N2	400uM	1	20.5077	Jakku
N2_200uM	N2	200uM	0	22.6952	Jakku
N2_200uM	N2	200uM	0	30.6952	Jakku
N2_200uM	N2	200uM	0	30.2785	Jakku
N2_200uM	N2	200uM	0	35.4868	Jakku
N2_200uM	N2	200uM	0	32.7785	Jakku
N2_200uM	N2	200uM	0	34.1951	Jakku
N2_200uM	N2	200uM	0	30.8618	Jakku
N2_200uM	N2	200uM	0	31.0285	Jakku
N2_200uM	N2	200uM	0	31.2368	Jakku
N2_200uM	N2	200uM	0	31.1952	Jakku
N2_200uM	N2	200uM	0	30.1952	Jakku
N2_200uM	N2	200uM	0	29.5702	Jakku
N2_200uM	N2	200uM	0	28.9868	Jakku
N2_200uM	N2	200uM	0	33.1118	Jakku
N2_200uM	N2	200uM	0	17.1118	Jakku
N2_200uM	N2	200uM	0	29.4452	Jakku
N2_200uM	N2	200uM	0	30.9452	Jakku
N2_200uM	N2	200uM	0	25.7368	Jakku
N2_200uM	N2	200uM	0	28.6535	Jakku
N2_200uM	N2	200uM	0	29.2368	Jakku
N2_200uM	N2	200uM	0	30.0285	Jakku
N2_200uM	N2	200uM	0	24.2368	Jakku
N2_200uM	N2	200uM	0	30.4868	Jakku
N2_200uM	N2	200uM	0	23.1118	Jakku
N2_200uM	N2	200uM	0	32.1951	Jakku
N2_200uM	N2	200uM	0	20.6535	Jakku
N2_200uM	N2	200uM	0	16.9452	Jakku
N2_200uM	N2	200uM	0	20.8618	Jakku
N2_200uM	N2	200uM	0	19.3202	Jakku
N2_200uM	N2	200uM	0	22.5285	Jakku
N2_200uM	N2	200uM	0	19.5285	Jakku
N2_200uM	N2	200uM	0	20.6118	Jakku
N2_200uM	N2	200uM	0	20.2368	Jakku
N2_200uM	N2	200uM	0	20.3202	Jakku
N2_200uM	N2	200uM	0	18.9035	Jakku
N2_200uM	N2	200uM	0	29.7368	Jakku
N2_200uM	N2	200uM	0	24.4868	Jakku
N2_200uM	N2	200uM	0	30.3618	Jakku
N2_200uM	N2	200uM	1	11.3827	Jakku
N2_200uM	N2	200uM	1	13.1743	Jakku
N2_200uM	N2	200uM	1	14.0077	Jakku
N2_200uM	N2	200uM	1	14.2993	Jakku
N2_200uM	N2	200uM	1	14.2993	Jakku
N2_200uM	N2	200uM	1	16.091	Jakku
N2_200uM	N2	200uM	1	16.091	Jakku
N2_200uM	N2	200uM	1	16.1327	Jakku
N2_200uM	N2	200uM	1	16.8827	Jakku
N2_200uM	N2	200uM	1	16.966	Jakku
N2_200uM	N2	200uM	1	16.966	Jakku
N2_200uM	N2	200uM	1	17.9243	Jakku
N2_200uM	N2	200uM	1	17.9243	Jakku
N2_200uM	N2	200uM	1	18.2993	Jakku
N2_200uM	N2	200uM	1	18.2993	Jakku
N2_200uM	N2	200uM	1	20.091	Jakku
N2_200uM	N2	200uM	1	20.5493	Jakku
N2_200uM	N2	200uM	1	21.591	Jakku
eat-2_200uM	eat-2	200uM	0	23.6847	Jakku
eat-2_200uM	eat-2	200uM	0	21.3931	Jakku
eat-2_200uM	eat-2	200uM	0	18.7264	Jakku
eat-2_200uM	eat-2	200uM	0	24.6431	Jakku
eat-2_200uM	eat-2	200uM	0	24.4764	Jakku
eat-2_200uM	eat-2	200uM	0	24.6431	Jakku
eat-2_200uM	eat-2	200uM	0	24.1847	Jakku
eat-2_200uM	eat-2	200uM	0	24.4764	Jakku
eat-2_200uM	eat-2	200uM	0	23.4347	Jakku
eat-2_200uM	eat-2	200uM	0	23.0181	Jakku
eat-2_200uM	eat-2	200uM	0	24.6431	Jakku
eat-2_200uM	eat-2	200uM	0	17.2681	Jakku
eat-2_200uM	eat-2	200uM	0	22.5597	Jakku
eat-2_200uM	eat-2	200uM	0	21.8514	Jakku
eat-2_200uM	eat-2	200uM	0	23.3097	Jakku
eat-2_200uM	eat-2	200uM	0	24.4764	Jakku
eat-2_200uM	eat-2	200uM	0	21.1431	Jakku
eat-2_200uM	eat-2	200uM	0	22.2681	Jakku
eat-2_200uM	eat-2	200uM	0	18.4764	Jakku
eat-2_200uM	eat-2	200uM	0	17.8514	Jakku
eat-2_200uM	eat-2	200uM	0	19.9764	Jakku
eat-2_200uM	eat-2	200uM	0	19.5597	Jakku
eat-2_200uM	eat-2	200uM	0	22.9347	Jakku
eat-2_200uM	eat-2	200uM	0	18.3931	Jakku
eat-2_200uM	eat-2	200uM	0	18.9347	Jakku
eat-2_200uM	eat-2	200uM	0	22.1431	Jakku
eat-2_200uM	eat-2	200uM	0	18.5181	Jakku
eat-2_200uM	eat-2	200uM	0	20.1847	Jakku
eat-2_200uM	eat-2	200uM	0	18.5597	Jakku
eat-2_200uM	eat-2	200uM	0	19.1014	Jakku
eat-2_200uM	eat-2	200uM	0	16.3097	Jakku
eat-2_200uM	eat-2	200uM	0	16.7264	Jakku
eat-2_200uM	eat-2	200uM	0	18.4347	Jakku
eat-2_200uM	eat-2	200uM	0	18.7264	Jakku
eat-2_200uM	eat-2	200uM	0	24.6431	Jakku
eat-2_200uM	eat-2	200uM	0	18.9347	Jakku
eat-2_200uM	eat-2	200uM	1	4.20557	Jakku
eat-2_200uM	eat-2	200uM	1	4.20557	Jakku
eat-2_200uM	eat-2	200uM	1	4.20557	Jakku
eat-2_200uM	eat-2	200uM	1	4.20557	Jakku
eat-2_200uM	eat-2	200uM	1	14.4556	Jakku
eat-2_200uM	eat-2	200uM	1	16.6639	Jakku
eat-2_200uM	eat-2	200uM	1	16.7889	Jakku
eat-2_200uM	eat-2	200uM	1	16.8306	Jakku
eat-2_200uM	eat-2	200uM	1	16.8306	Jakku
eat-2_200uM	eat-2	200uM	1	17.4972	Jakku
eat-2_200uM	eat-2	200uM	1	17.5806	Jakku
eat-2_200uM	eat-2	200uM	1	18.7889	Jakku
eat-2_200uM	eat-2	200uM	1	18.7889	Jakku
eat-2_200uM	eat-2	200uM	1	19.5389	Jakku
eat-2_200uM	eat-2	200uM	1	20.1639	Jakku
eat-2_200uM	eat-2	200uM	1	20.1639	Jakku
eat-2_200uM	eat-2	200uM	1	20.4556	Jakku
eat-2_200uM	eat-2	200uM	1	20.4556	Jakku
eat-2_200uM	eat-2	200uM	1	20.5389	Jakku
eat-2_200uM	eat-2	200uM	1	20.7472	Jakku
eat-2_200uM	eat-2	200uM	1	20.8306	Jakku
eat-2_ctr	eat-2	ctr	0	30.091	Jakku
eat-2_ctr	eat-2	ctr	0	28.091	Jakku
eat-2_ctr	eat-2	ctr	0	31.966	Jakku
eat-2_ctr	eat-2	ctr	0	30.4243	Jakku
eat-2_ctr	eat-2	ctr	0	24.216	Jakku
eat-2_ctr	eat-2	ctr	0	32.216	Jakku
eat-2_ctr	eat-2	ctr	0	35.1326	Jakku
eat-2_ctr	eat-2	ctr	0	30.341	Jakku
eat-2_ctr	eat-2	ctr	0	29.341	Jakku
eat-2_ctr	eat-2	ctr	0	32.216	Jakku
eat-2_ctr	eat-2	ctr	0	31.1327	Jakku
eat-2_ctr	eat-2	ctr	0	31.841	Jakku
eat-2_ctr	eat-2	ctr	0	30.5077	Jakku
eat-2_ctr	eat-2	ctr	0	26.3827	Jakku
eat-2_ctr	eat-2	ctr	0	28.9243	Jakku
eat-2_ctr	eat-2	ctr	0	24.716	Jakku
eat-2_ctr	eat-2	ctr	0	26.5493	Jakku
eat-2_ctr	eat-2	ctr	0	32.1743	Jakku
eat-2_ctr	eat-2	ctr	0	28.1327	Jakku
eat-2_ctr	eat-2	ctr	0	27.4243	Jakku
eat-2_ctr	eat-2	ctr	0	33.7993	Jakku
eat-2_ctr	eat-2	ctr	0	29.091	Jakku
eat-2_ctr	eat-2	ctr	0	33.091	Jakku
eat-2_ctr	eat-2	ctr	0	27.1743	Jakku
eat-2_ctr	eat-2	ctr	0	28.5493	Jakku
eat-2_ctr	eat-2	ctr	0	25.966	Jakku
eat-2_ctr	eat-2	ctr	0	27.3827	Jakku
eat-2_ctr	eat-2	ctr	0	41.4243	Jakku
eat-2_ctr	eat-2	ctr	0	28.0493	Jakku
eat-2_ctr	eat-2	ctr	0	26.0077	Jakku
eat-2_ctr	eat-2	ctr	0	29.7993	Jakku
eat-2_ctr	eat-2	ctr	0	29.4243	Jakku
eat-2_ctr	eat-2	ctr	0	33.3826	Jakku
eat-2_ctr	eat-2	ctr	0	21.2993	Jakku
eat-2_ctr	eat-2	ctr	0	29.5493	Jakku
eat-2_ctr	eat-2	ctr	0	26.7577	Jakku
eat-2_ctr	eat-2	ctr	0	26.3827	Jakku
eat-2_ctr	eat-2	ctr	0	26.1327	Jakku
eat-2_ctr	eat-2	ctr	0	28.6327	Jakku
eat-2_ctr	eat-2	ctr	0	31.0493	Jakku
eat-2_ctr	eat-2	ctr	0	27.6327	Jakku
eat-2_ctr	eat-2	ctr	0	22.3827	Jakku
eat-2_ctr	eat-2	ctr	0	21.341	Jakku
eat-2_ctr	eat-2	ctr	0	22.2577	Jakku
eat-2_ctr	eat-2	ctr	0	21.6743	Jakku
eat-2_ctr	eat-2	ctr	0	22.7577	Jakku
eat-2_ctr	eat-2	ctr	0	26.091	Jakku
eat-2_ctr	eat-2	ctr	0	19.841	Jakku
eat-2_ctr	eat-2	ctr	0	18.591	Jakku
eat-2_ctr	eat-2	ctr	0	15.6326	Jakku
eat-2_ctr	eat-2	ctr	0	22.5493	Jakku
eat-2_ctr	eat-2	ctr	0	23.7577	Jakku
eat-2_ctr	eat-2	ctr	0	23.216	Jakku
eat-2_ctr	eat-2	ctr	0	31.3827	Jakku
eat-2_ctr	eat-2	ctr	0	29.841	Jakku
eat-2_ctr	eat-2	ctr	0	23.5077	Jakku
eat-2_ctr	eat-2	ctr	0	29.0077	Jakku
eat-2_ctr	eat-2	ctr	0	31.1743	Jakku
eat-2_ctr	eat-2	ctr	0	27.716	Jakku
eat-2_ctr	eat-2	ctr	0	26.9243	Jakku
eat-2_ctr	eat-2	ctr	0	34.0493	Jakku
eat-2_ctr	eat-2	ctr	0	23.6327	Jakku
eat-2_ctr	eat-2	ctr	0	22.8827	Jakku
eat-2_ctr	eat-2	ctr	0	29.0077	Jakku
eat-2_ctr	eat-2	ctr	0	26.966	Jakku
eat-2_ctr	eat-2	ctr	0	21.3827	Jakku
eat-2_ctr	eat-2	ctr	1	33.7368	Jakku
eat-2_ctr	eat-2	ctr	1	33.7368	Jakku
eat-2_ctr	eat-2	ctr	1	6.27848	Jakku
eat-2_ctr	eat-2	ctr	1	6.27848	Jakku
eat-2_ctr	eat-2	ctr	1	6.27848	Jakku
eat-2_ctr	eat-2	ctr	1	9.92432	Jakku
eat-2_ctr	eat-2	ctr	1	9.92432	Jakku
eat-2_ctr	eat-2	ctr	1	10.4035	Jakku
eat-2_ctr	eat-2	ctr	1	11.4035	Jakku
eat-2_ctr	eat-2	ctr	1	11.4035	Jakku
eat-2_ctr	eat-2	ctr	1	11.4035	Jakku
eat-2_ctr	eat-2	ctr	1	11.4035	Jakku
eat-2_ctr	eat-2	ctr	1	11.4035	Jakku
eat-2_ctr	eat-2	ctr	1	11.4035	Jakku
eat-2_ctr	eat-2	ctr	1	11.4035	Jakku
eat-2_ctr	eat-2	ctr	1	11.4035	Jakku
eat-2_ctr	eat-2	ctr	1	13.091	Jakku
eat-2_ctr	eat-2	ctr	1	13.091	Jakku
eat-2_ctr	eat-2	ctr	1	13.091	Jakku
eat-2_ctr	eat-2	ctr	1	13.091	Jakku
eat-2_ctr	eat-2	ctr	1	13.091	Jakku
eat-2_ctr	eat-2	ctr	1	13.091	Jakku
eat-2_ctr	eat-2	ctr	1	27.7368	Jakku
eat-2_ctr	eat-2	ctr	1	27.7785	Jakku
eat-2_DMSO	eat-2	DMSO	0	32.1326	Jakku
eat-2_DMSO	eat-2	DMSO	0	18.4243	Jakku
eat-2_DMSO	eat-2	DMSO	0	36.4243	Jakku
eat-2_DMSO	eat-2	DMSO	0	29.0077	Jakku
eat-2_DMSO	eat-2	DMSO	0	28.7993	Jakku
eat-2_DMSO	eat-2	DMSO	0	34.466	Jakku
eat-2_DMSO	eat-2	DMSO	0	27.5493	Jakku
eat-2_DMSO	eat-2	DMSO	0	25.7577	Jakku
eat-2_DMSO	eat-2	DMSO	0	29.7993	Jakku
eat-2_DMSO	eat-2	DMSO	0	27.716	Jakku
eat-2_DMSO	eat-2	DMSO	0	32.5076	Jakku
eat-2_DMSO	eat-2	DMSO	0	29.3827	Jakku
eat-2_DMSO	eat-2	DMSO	0	29.9243	Jakku
eat-2_DMSO	eat-2	DMSO	0	21.2993	Jakku
eat-2_DMSO	eat-2	DMSO	0	29.341	Jakku
eat-2_DMSO	eat-2	DMSO	0	31.5493	Jakku
eat-2_DMSO	eat-2	DMSO	0	34.716	Jakku
eat-2_DMSO	eat-2	DMSO	0	34.1326	Jakku
eat-2_DMSO	eat-2	DMSO	0	29.9243	Jakku
eat-2_DMSO	eat-2	DMSO	0	33.3826	Jakku
eat-2_DMSO	eat-2	DMSO	0	30.966	Jakku
eat-2_DMSO	eat-2	DMSO	0	31.0493	Jakku
eat-2_DMSO	eat-2	DMSO	0	31.9243	Jakku
eat-2_DMSO	eat-2	DMSO	0	28.966	Jakku
eat-2_DMSO	eat-2	DMSO	0	27.5493	Jakku
eat-2_DMSO	eat-2	DMSO	0	29.6743	Jakku
eat-2_DMSO	eat-2	DMSO	0	25.5493	Jakku
eat-2_DMSO	eat-2	DMSO	0	26.216	Jakku
eat-2_DMSO	eat-2	DMSO	0	25.091	Jakku
eat-2_DMSO	eat-2	DMSO	0	25.1743	Jakku
eat-2_DMSO	eat-2	DMSO	0	31.1743	Jakku
eat-2_DMSO	eat-2	DMSO	0	28.8827	Jakku
eat-2_DMSO	eat-2	DMSO	0	29.6743	Jakku
eat-2_DMSO	eat-2	DMSO	0	28.091	Jakku
eat-2_DMSO	eat-2	DMSO	0	24.7993	Jakku
eat-2_DMSO	eat-2	DMSO	0	22.091	Jakku
eat-2_DMSO	eat-2	DMSO	0	25.4243	Jakku
eat-2_DMSO	eat-2	DMSO	0	26.216	Jakku
eat-2_DMSO	eat-2	DMSO	0	29.341	Jakku
eat-2_DMSO	eat-2	DMSO	0	27.9243	Jakku
eat-2_DMSO	eat-2	DMSO	0	29.1743	Jakku
eat-2_DMSO	eat-2	DMSO	0	26.591	Jakku
eat-2_DMSO	eat-2	DMSO	0	25.2993	Jakku
eat-2_DMSO	eat-2	DMSO	0	20.7577	Jakku
eat-2_DMSO	eat-2	DMSO	0	28.7577	Jakku
eat-2_DMSO	eat-2	DMSO	0	22.091	Jakku
eat-2_DMSO	eat-2	DMSO	0	22.4243	Jakku
eat-2_DMSO	eat-2	DMSO	0	15.6326	Jakku
eat-2_DMSO	eat-2	DMSO	0	20.5493	Jakku
eat-2_DMSO	eat-2	DMSO	0	18.9243	Jakku
eat-2_DMSO	eat-2	DMSO	0	20.966	Jakku
eat-2_DMSO	eat-2	DMSO	0	25.466	Jakku
eat-2_DMSO	eat-2	DMSO	0	25.3827	Jakku
eat-2_DMSO	eat-2	DMSO	1	5.86182	Jakku
eat-2_DMSO	eat-2	DMSO	1	5.86182	Jakku
eat-2_DMSO	eat-2	DMSO	1	6.02848	Jakku
eat-2_DMSO	eat-2	DMSO	1	6.02848	Jakku
eat-2_DMSO	eat-2	DMSO	1	6.02848	Jakku
eat-2_DMSO	eat-2	DMSO	1	6.23682	Jakku
eat-2_DMSO	eat-2	DMSO	1	6.40348	Jakku
eat-2_DMSO	eat-2	DMSO	1	6.40348	Jakku
eat-2_DMSO	eat-2	DMSO	1	6.40348	Jakku
eat-2_DMSO	eat-2	DMSO	1	19.5702	Jakku
eat-2_DMSO	eat-2	DMSO	1	19.6535	Jakku
eat-2_DMSO	eat-2	DMSO	1	19.6535	Jakku
eat-2_DMSO	eat-2	DMSO	1	19.6535	Jakku
eat-2_DMSO	eat-2	DMSO	1	20.4868	Jakku
eat-2_DMSO	eat-2	DMSO	1	20.5702	Jakku
eat-2_DMSO	eat-2	DMSO	1	20.6952	Jakku
eat-2_DMSO	eat-2	DMSO	1	21.2368	Jakku
N2_200uM	N2	200uM	0	27.2472	Jakku
N2_200uM	N2	200uM	0	19.9556	Jakku
N2_200uM	N2	200uM	0	24.2056	Jakku
N2_200uM	N2	200uM	0	24.9972	Jakku
N2_200uM	N2	200uM	0	32.2889	Jakku
N2_200uM	N2	200uM	0	32.3722	Jakku
N2_200uM	N2	200uM	0	32.8306	Jakku
N2_200uM	N2	200uM	0	23.5389	Jakku
N2_200uM	N2	200uM	0	40.8722	Jakku
N2_200uM	N2	200uM	0	30.8306	Jakku
N2_200uM	N2	200uM	0	40.4556	Jakku
N2_200uM	N2	200uM	0	31.4139	Jakku
N2_200uM	N2	200uM	0	36.7056	Jakku
N2_200uM	N2	200uM	0	34.2889	Jakku
N2_200uM	N2	200uM	0	30.7056	Jakku
N2_200uM	N2	200uM	0	23.9556	Jakku
N2_200uM	N2	200uM	0	27.4972	Jakku
N2_200uM	N2	200uM	0	30.6222	Jakku
N2_200uM	N2	200uM	0	25.4139	Jakku
N2_200uM	N2	200uM	0	32.8722	Jakku
N2_200uM	N2	200uM	0	32.8722	Jakku
N2_200uM	N2	200uM	0	32.1222	Jakku
N2_200uM	N2	200uM	0	30.2889	Jakku
N2_200uM	N2	200uM	0	28.0389	Jakku
N2_200uM	N2	200uM	0	28.0389	Jakku
N2_200uM	N2	200uM	0	32.4556	Jakku
N2_200uM	N2	200uM	0	31.0389	Jakku
N2_200uM	N2	200uM	0	27.0806	Jakku
N2_200uM	N2	200uM	0	27.4556	Jakku
N2_200uM	N2	200uM	0	26.7889	Jakku
N2_200uM	N2	200uM	0	25.6222	Jakku
N2_200uM	N2	200uM	0	26.2056	Jakku
N2_200uM	N2	200uM	0	36.6639	Jakku
N2_200uM	N2	200uM	0	25.2056	Jakku
N2_200uM	N2	200uM	0	27.6222	Jakku
N2_200uM	N2	200uM	0	27.0389	Jakku
N2_200uM	N2	200uM	0	25.9972	Jakku
N2_200uM	N2	200uM	0	25.2472	Jakku
N2_200uM	N2	200uM	0	23.4139	Jakku
N2_200uM	N2	200uM	0	29.2056	Jakku
N2_200uM	N2	200uM	0	29.0806	Jakku
N2_200uM	N2	200uM	0	26.7472	Jakku
N2_200uM	N2	200uM	0	23.9139	Jakku
N2_200uM	N2	200uM	0	28.5806	Jakku
N2_200uM	N2	200uM	0	25.5389	Jakku
N2_200uM	N2	200uM	0	25.9139	Jakku
N2_200uM	N2	200uM	0	25.7472	Jakku
N2_200uM	N2	200uM	0	26.1222	Jakku
N2_200uM	N2	200uM	0	21.9556	Jakku
N2_200uM	N2	200uM	0	28.3722	Jakku
N2_200uM	N2	200uM	0	22.5806	Jakku
N2_200uM	N2	200uM	0	23.8306	Jakku
N2_200uM	N2	200uM	0	24.7056	Jakku
N2_200uM	N2	200uM	0	26.6639	Jakku
N2_200uM	N2	200uM	0	26.9139	Jakku
N2_200uM	N2	200uM	0	21.8306	Jakku
N2_200uM	N2	200uM	0	22.4972	Jakku
N2_200uM	N2	200uM	0	24.0389	Jakku
N2_200uM	N2	200uM	0	21.4972	Jakku
N2_200uM	N2	200uM	0	21.2472	Jakku
N2_200uM	N2	200uM	0	25.7056	Jakku
N2_200uM	N2	200uM	0	20.8306	Jakku
N2_200uM	N2	200uM	0	23.5389	Jakku
N2_200uM	N2	200uM	0	18.2889	Jakku
N2_200uM	N2	200uM	0	18.5806	Jakku
N2_200uM	N2	200uM	0	16.5806	Jakku
N2_200uM	N2	200uM	0	20.4972	Jakku
N2_200uM	N2	200uM	0	15.9556	Jakku
N2_200uM	N2	200uM	0	27.0806	Jakku
N2_200uM	N2	200uM	0	28.4556	Jakku
N2_200uM	N2	200uM	0	26.1222	Jakku
N2_200uM	N2	200uM	0	31.5806	Jakku
N2_200uM	N2	200uM	0	35.3722	Jakku
N2_200uM	N2	200uM	0	22.7889	Jakku
N2_200uM	N2	200uM	0	30.8306	Jakku
N2_200uM	N2	200uM	0	28.2889	Jakku
N2_200uM	N2	200uM	0	25.9972	Jakku
N2_200uM	N2	200uM	0	21.5806	Jakku
N2_300uM	N2	300uM	0	29.8306	Jakku
N2_300uM	N2	300uM	0	29.2889	Jakku
N2_300uM	N2	300uM	0	28.3306	Jakku
N2_300uM	N2	300uM	0	39.5389	Jakku
N2_300uM	N2	300uM	0	35.7472	Jakku
N2_300uM	N2	300uM	0	33.2889	Jakku
N2_300uM	N2	300uM	0	35.9139	Jakku
N2_300uM	N2	300uM	0	30.8722	Jakku
N2_300uM	N2	300uM	0	34.7056	Jakku
N2_300uM	N2	300uM	0	33.2889	Jakku
N2_300uM	N2	300uM	0	31.9972	Jakku
N2_300uM	N2	300uM	0	31.8722	Jakku
N2_300uM	N2	300uM	0	29.9139	Jakku
N2_300uM	N2	300uM	0	30.4972	Jakku
N2_300uM	N2	300uM	0	30.8722	Jakku
N2_300uM	N2	300uM	0	30.2056	Jakku
N2_300uM	N2	300uM	0	32.0806	Jakku
N2_300uM	N2	300uM	0	31.3722	Jakku
N2_300uM	N2	300uM	0	34.1222	Jakku
N2_300uM	N2	300uM	0	31.1222	Jakku
N2_300uM	N2	300uM	0	28.4139	Jakku
N2_300uM	N2	300uM	0	27.0389	Jakku
N2_300uM	N2	300uM	0	30.3306	Jakku
N2_300uM	N2	300uM	0	31.3722	Jakku
N2_300uM	N2	300uM	0	29.4556	Jakku
N2_300uM	N2	300uM	0	28.8306	Jakku
N2_300uM	N2	300uM	0	25.6639	Jakku
N2_300uM	N2	300uM	0	25.7472	Jakku
N2_300uM	N2	300uM	0	28.3722	Jakku
N2_300uM	N2	300uM	0	25.3306	Jakku
N2_300uM	N2	300uM	0	25.2889	Jakku
N2_300uM	N2	300uM	0	31.3306	Jakku
N2_300uM	N2	300uM	0	29.3722	Jakku
N2_300uM	N2	300uM	0	23.8722	Jakku
N2_300uM	N2	300uM	0	26.5389	Jakku
N2_300uM	N2	300uM	0	25.7056	Jakku
N2_300uM	N2	300uM	0	22.8306	Jakku
N2_300uM	N2	300uM	0	25.6222	Jakku
N2_300uM	N2	300uM	0	21.8722	Jakku
N2_300uM	N2	300uM	0	22.2889	Jakku
N2_300uM	N2	300uM	0	24.4972	Jakku
N2_300uM	N2	300uM	0	17.2056	Jakku
N2_300uM	N2	300uM	0	20.9556	Jakku
N2_300uM	N2	300uM	0	20.7889	Jakku
N2_300uM	N2	300uM	0	31.6639	Jakku
N2_300uM	N2	300uM	0	29.9972	Jakku
N2_300uM	N2	300uM	0	26.1222	Jakku
eat-2_ctr	eat-2	ctr	0	23.8402	olive
eat-2_ctr	eat-2	ctr	0	25.2986	olive
eat-2_ctr	eat-2	ctr	0	24.0902	olive
eat-2_ctr	eat-2	ctr	0	30.6319	olive
eat-2_ctr	eat-2	ctr	0	26.1736	olive
eat-2_ctr	eat-2	ctr	0	24.9652	olive
eat-2_ctr	eat-2	ctr	0	29.1319	olive
eat-2_ctr	eat-2	ctr	0	31.7986	olive
eat-2_ctr	eat-2	ctr	0	27.9652	olive
eat-2_ctr	eat-2	ctr	0	28.6736	olive
eat-2_ctr	eat-2	ctr	0	29.2569	olive
eat-2_ctr	eat-2	ctr	0	28.5486	olive
eat-2_ctr	eat-2	ctr	0	28.0902	olive
eat-2_ctr	eat-2	ctr	0	27.7569	olive
eat-2_ctr	eat-2	ctr	0	29.7152	olive
eat-2_ctr	eat-2	ctr	0	27.7152	olive
eat-2_ctr	eat-2	ctr	0	27.5902	olive
eat-2_ctr	eat-2	ctr	0	31.7569	olive
eat-2_ctr	eat-2	ctr	0	26.1736	olive
eat-2_ctr	eat-2	ctr	0	29.8819	olive
eat-2_ctr	eat-2	ctr	0	27.9236	olive
eat-2_ctr	eat-2	ctr	0	25.8402	olive
eat-2_ctr	eat-2	ctr	0	26.7152	olive
eat-2_ctr	eat-2	ctr	0	26.6319	olive
eat-2_ctr	eat-2	ctr	0	28.7152	olive
eat-2_ctr	eat-2	ctr	0	27.7569	olive
eat-2_ctr	eat-2	ctr	0	26.7152	olive
eat-2_ctr	eat-2	ctr	0	28.6736	olive
eat-2_ctr	eat-2	ctr	0	31.8402	olive
eat-2_ctr	eat-2	ctr	0	24.9236	olive
eat-2_ctr	eat-2	ctr	0	25.9236	olive
eat-2_ctr	eat-2	ctr	0	24.1736	olive
eat-2_ctr	eat-2	ctr	0	24.8402	olive
eat-2_ctr	eat-2	ctr	0	27.3402	olive
eat-2_ctr	eat-2	ctr	0	24.8402	olive
eat-2_ctr	eat-2	ctr	0	32.0486	olive
eat-2_ctr	eat-2	ctr	0	29.4652	olive
eat-2_ctr	eat-2	ctr	0	26.1736	olive
eat-2_ctr	eat-2	ctr	0	28.2986	olive
eat-2_ctr	eat-2	ctr	0	27.1319	olive
eat-2_ctr	eat-2	ctr	0	29.2152	olive
eat-2_ctr	eat-2	ctr	0	24.7569	olive
eat-2_ctr	eat-2	ctr	0	25.4236	olive
eat-2_ctr	eat-2	ctr	0	29.4652	olive
eat-2_ctr	eat-2	ctr	0	24.0486	olive
eat-2_ctr	eat-2	ctr	0	29.0902	olive
eat-2_ctr	eat-2	ctr	0	23.8819	olive
eat-2_ctr	eat-2	ctr	0	24.9236	olive
eat-2_ctr	eat-2	ctr	0	29.3402	olive
eat-2_ctr	eat-2	ctr	0	25.5902	olive
eat-2_ctr	eat-2	ctr	0	26.8819	olive
eat-2_ctr	eat-2	ctr	0	24.7152	olive
eat-2_ctr	eat-2	ctr	0	29.4236	olive
eat-2_ctr	eat-2	ctr	0	24.2569	olive
eat-2_ctr	eat-2	ctr	0	24.7152	olive
eat-2_ctr	eat-2	ctr	0	29.5902	olive
eat-2_ctr	eat-2	ctr	0	28.0486	olive
eat-2_ctr	eat-2	ctr	0	28.7986	olive
eat-2_ctr	eat-2	ctr	0	25.7569	olive
eat-2_ctr	eat-2	ctr	0	28.9652	olive
eat-2_ctr	eat-2	ctr	0	23.1736	olive
eat-2_ctr	eat-2	ctr	1	30.1111	olive
eat-2_ctr	eat-2	ctr	1	30.1111	olive
eat-2_ctr	eat-2	ctr	1	30.2777	olive
eat-2_ctr	eat-2	ctr	1	30.5277	olive
eat-2_ctr	eat-2	ctr	1	30.7361	olive
eat-2_ctr	eat-2	ctr	1	31.0694	olive
eat-2_ctr	eat-2	ctr	1	31.2361	olive
eat-2_ctr	eat-2	ctr	1	31.4861	olive
eat-2_ctr	eat-2	ctr	1	31.5694	olive
eat-2_ctr	eat-2	ctr	1	31.6944	olive
eat-2_ctr	eat-2	ctr	1	31.7361	olive
eat-2_ctr	eat-2	ctr	1	31.7361	olive
eat-2_ctr	eat-2	ctr	1	30.1111	olive
eat-2_ctr	eat-2	ctr	1	30.1111	olive
eat-2_ctr	eat-2	ctr	1	30.2777	olive
eat-2_ctr	eat-2	ctr	1	30.5277	olive
eat-2_ctr	eat-2	ctr	1	30.7361	olive
eat-2_ctr	eat-2	ctr	1	31.0694	olive
eat-2_ctr	eat-2	ctr	1	31.2361	olive
eat-2_ctr	eat-2	ctr	1	31.4861	olive
eat-2_ctr	eat-2	ctr	1	31.5694	olive
eat-2_ctr	eat-2	ctr	1	31.6944	olive
eat-2_ctr	eat-2	ctr	1	31.7361	olive
eat-2_ctr	eat-2	ctr	1	31.7361	olive
eat-2_ctr	eat-2	ctr	1	11.2361	olive
eat-2_ctr	eat-2	ctr	1	12.0069	olive
eat-2_ctr	eat-2	ctr	1	12.0069	olive
eat-2_ctr	eat-2	ctr	1	12.0069	olive
eat-2_ctr	eat-2	ctr	1	12.0069	olive
eat-2_ctr	eat-2	ctr	1	12.0069	olive
eat-2_ctr	eat-2	ctr	1	12.0069	olive
eat-2_ctr	eat-2	ctr	1	12.0069	olive
eat-2_ctr	eat-2	ctr	1	12.0069	olive
eat-2_ctr	eat-2	ctr	1	12.0069	olive
eat-2_ctr	eat-2	ctr	1	12.0069	olive
eat-2_ctr	eat-2	ctr	1	12.0069	olive
eat-2_ctr	eat-2	ctr	1	12.0069	olive
eat-2_ctr	eat-2	ctr	1	12.0069	olive
eat-2_ctr	eat-2	ctr	1	12.0069	olive
eat-2_ctr	eat-2	ctr	1	17.1319	olive
eat-2_ctr	eat-2	ctr	1	17.1319	olive
eat-2_ctr	eat-2	ctr	1	17.1319	olive
eat-2_ctr	eat-2	ctr	1	17.1319	olive
eat-2_ctr	eat-2	ctr	1	17.1319	olive
eat-2_ctr	eat-2	ctr	1	17.1319	olive
eat-2_ctr	eat-2	ctr	1	26.5277	olive
N2_200uM	N2	200uM	0	30.3402	olive
N2_200uM	N2	200uM	0	29.7986	olive
N2_200uM	N2	200uM	0	33.3819	olive
N2_200uM	N2	200uM	0	30.7569	olive
N2_200uM	N2	200uM	0	35.0902	olive
N2_200uM	N2	200uM	0	33.0069	olive
N2_200uM	N2	200uM	0	32.0902	olive
N2_200uM	N2	200uM	0	31.7986	olive
N2_200uM	N2	200uM	0	33.0069	olive
N2_200uM	N2	200uM	0	30.7569	olive
N2_200uM	N2	200uM	0	30.4652	olive
N2_200uM	N2	200uM	0	31.2569	olive
N2_200uM	N2	200uM	0	28.1736	olive
N2_200uM	N2	200uM	0	28.6319	olive
N2_200uM	N2	200uM	0	28.0069	olive
N2_200uM	N2	200uM	0	29.3819	olive
N2_200uM	N2	200uM	0	29.3819	olive
N2_200uM	N2	200uM	0	28.7569	olive
N2_200uM	N2	200uM	0	32.3819	olive
N2_200uM	N2	200uM	0	27.1736	olive
N2_200uM	N2	200uM	0	29.0486	olive
N2_200uM	N2	200uM	0	25.0486	olive
N2_200uM	N2	200uM	0	27.1319	olive
N2_200uM	N2	200uM	0	25.6319	olive
N2_200uM	N2	200uM	0	25.3402	olive
N2_200uM	N2	200uM	0	29.9652	olive
N2_200uM	N2	200uM	0	20.1736	olive
N2_200uM	N2	200uM	0	23.9652	olive
N2_200uM	N2	200uM	0	25.5902	olive
N2_200uM	N2	200uM	0	23.8819	olive
N2_200uM	N2	200uM	0	25.9236	olive
N2_200uM	N2	200uM	0	23.9652	olive
N2_200uM	N2	200uM	0	23.7986	olive
N2_200uM	N2	200uM	0	23.3402	olive
N2_200uM	N2	200uM	0	26.5486	olive
N2_200uM	N2	200uM	0	22.8819	olive
N2_200uM	N2	200uM	0	25.5486	olive
N2_200uM	N2	200uM	0	22.2986	olive
N2_200uM	N2	200uM	0	26.1319	olive
N2_200uM	N2	200uM	0	21.7986	olive
N2_200uM	N2	200uM	0	19.3819	olive
N2_200uM	N2	200uM	0	22.7986	olive
N2_200uM	N2	200uM	0	21.7152	olive
N2_200uM	N2	200uM	0	23.4652	olive
N2_200uM	N2	200uM	0	21.7152	olive
N2_200uM	N2	200uM	0	21.7986	olive
N2_200uM	N2	200uM	0	20.2152	olive
N2_200uM	N2	200uM	0	20.1736	olive
N2_200uM	N2	200uM	0	7.42355	olive
N2_200uM	N2	200uM	0	30.1736	olive
N2_200uM	N2	200uM	0	23.3819	olive
N2_200uM	N2	200uM	0	16.2986	olive
N2_200uM	N2	200uM	0	26.3819	olive
N2_200uM	N2	200uM	0	22.6736	olive
N2_200uM	N2	200uM	1	13.5694	olive
N2_200uM	N2	200uM	1	16.6111	olive
N2_200uM	N2	200uM	1	30.3611	olive
N2_DMSO	N2	DMSO	0	33.0694	olive
N2_DMSO	N2	DMSO	0	33.1111	olive
N2_DMSO	N2	DMSO	0	27.1527	olive
N2_DMSO	N2	DMSO	0	18.4444	olive
N2_DMSO	N2	DMSO	0	31.0694	olive
N2_DMSO	N2	DMSO	0	24.9027	olive
N2_DMSO	N2	DMSO	0	27.1527	olive
N2_DMSO	N2	DMSO	0	25.2361	olive
N2_DMSO	N2	DMSO	0	27.2361	olive
N2_DMSO	N2	DMSO	0	26.0277	olive
N2_DMSO	N2	DMSO	0	27.8194	olive
N2_DMSO	N2	DMSO	0	25.6111	olive
N2_DMSO	N2	DMSO	0	25.2777	olive
N2_DMSO	N2	DMSO	0	27.1944	olive
N2_DMSO	N2	DMSO	0	29.6111	olive
N2_DMSO	N2	DMSO	0	25.6527	olive
N2_DMSO	N2	DMSO	0	23.9444	olive
N2_DMSO	N2	DMSO	0	27.6111	olive
N2_DMSO	N2	DMSO	0	27.1944	olive
N2_DMSO	N2	DMSO	0	17.1111	olive
N2_DMSO	N2	DMSO	0	24.7361	olive
N2_DMSO	N2	DMSO	0	17.3611	olive
N2_DMSO	N2	DMSO	0	20.9444	olive
N2_DMSO	N2	DMSO	0	17.2777	olive
N2_DMSO	N2	DMSO	0	22.8194	olive
N2_DMSO	N2	DMSO	0	22.7777	olive
N2_DMSO	N2	DMSO	0	18.4027	olive
N2_DMSO	N2	DMSO	0	18.3611	olive
N2_DMSO	N2	DMSO	0	20.7777	olive
N2_DMSO	N2	DMSO	0	16.1111	olive
N2_DMSO	N2	DMSO	0	16.0694	olive
N2_DMSO	N2	DMSO	0	17.0694	olive
N2_DMSO	N2	DMSO	0	18.2777	olive
N2_DMSO	N2	DMSO	0	17.5694	olive
N2_DMSO	N2	DMSO	0	14.6944	olive
N2_DMSO	N2	DMSO	0	15.0694	olive
N2_DMSO	N2	DMSO	0	6.52772	olive
N2_DMSO	N2	DMSO	1	6.00689	olive
N2_DMSO	N2	DMSO	1	11.8402	olive
N2_DMSO	N2	DMSO	1	11.8402	olive
N2_DMSO	N2	DMSO	1	13.8402	olive
N2_DMSO	N2	DMSO	1	13.8402	olive
N2_DMSO	N2	DMSO	1	15.0486	olive
N2_DMSO	N2	DMSO	1	15.0902	olive
N2_DMSO	N2	DMSO	1	17.3819	olive
N2_DMSO	N2	DMSO	1	17.8402	olive
N2_DMSO	N2	DMSO	1	18.0902	olive
N2_DMSO	N2	DMSO	1	29.4652	olive
N2_400uM	N2	400uM	0	30.4861	olive
N2_400uM	N2	400uM	0	30.9861	olive
N2_400uM	N2	400uM	0	29.7777	olive
N2_400uM	N2	400uM	0	17.9861	olive
N2_400uM	N2	400uM	0	23.7361	olive
N2_400uM	N2	400uM	0	31.1111	olive
N2_400uM	N2	400uM	0	32.0277	olive
N2_400uM	N2	400uM	0	30.1527	olive
N2_400uM	N2	400uM	0	27.2361	olive
N2_400uM	N2	400uM	0	38.6111	olive
N2_400uM	N2	400uM	0	29.5694	olive
N2_400uM	N2	400uM	0	28.9444	olive
N2_400uM	N2	400uM	0	28.8194	olive
N2_400uM	N2	400uM	0	28.6944	olive
N2_400uM	N2	400uM	0	31.9027	olive
N2_400uM	N2	400uM	0	28.2777	olive
N2_400uM	N2	400uM	0	29.9444	olive
N2_400uM	N2	400uM	0	28.4861	olive
N2_400uM	N2	400uM	0	28.7777	olive
N2_400uM	N2	400uM	0	27.0694	olive
N2_400uM	N2	400uM	0	31.4444	olive
N2_400uM	N2	400uM	0	26.7777	olive
N2_400uM	N2	400uM	0	25.5694	olive
N2_400uM	N2	400uM	0	33.7361	olive
N2_400uM	N2	400uM	0	28.2361	olive
N2_400uM	N2	400uM	0	26.4444	olive
N2_400uM	N2	400uM	0	23.9861	olive
N2_400uM	N2	400uM	0	26.7777	olive
N2_400uM	N2	400uM	0	26.4861	olive
N2_400uM	N2	400uM	0	27.3611	olive
N2_400uM	N2	400uM	0	27.3611	olive
N2_400uM	N2	400uM	0	25.4861	olive
N2_400uM	N2	400uM	0	24.4444	olive
N2_400uM	N2	400uM	0	26.7361	olive
N2_400uM	N2	400uM	0	19.6111	olive
N2_400uM	N2	400uM	0	24.6944	olive
N2_400uM	N2	400uM	0	28.8194	olive
N2_400uM	N2	400uM	0	24.4027	olive
N2_400uM	N2	400uM	0	24.6527	olive
N2_400uM	N2	400uM	0	28.1111	olive
N2_400uM	N2	400uM	0	24.3611	olive
N2_400uM	N2	400uM	0	24.9027	olive
N2_400uM	N2	400uM	0	23.6111	olive
N2_400uM	N2	400uM	0	18.1527	olive
N2_400uM	N2	400uM	0	27.2777	olive
N2_400uM	N2	400uM	0	24.2361	olive
N2_400uM	N2	400uM	0	31.9444	olive
N2_400uM	N2	400uM	0	22.5694	olive
N2_400uM	N2	400uM	0	21.2361	olive
N2_400uM	N2	400uM	0	21.9444	olive
N2_400uM	N2	400uM	0	22.3611	olive
N2_400uM	N2	400uM	0	22.0277	olive
N2_400uM	N2	400uM	0	24.6111	olive
N2_400uM	N2	400uM	0	19.5694	olive
N2_400uM	N2	400uM	0	15.2777	olive
N2_400uM	N2	400uM	0	18.8194	olive
N2_400uM	N2	400uM	0	32.1111	olive
N2_400uM	N2	400uM	0	30.2361	olive
N2_400uM	N2	400uM	0	31.8194	olive
N2_400uM	N2	400uM	0	30.5277	olive
N2_400uM	N2	400uM	0	22.4861	olive
N2_400uM	N2	400uM	1	6.13189	olive
N2_400uM	N2	400uM	1	6.13189	olive
N2_400uM	N2	400uM	1	6.13189	olive
N2_400uM	N2	400uM	1	6.13189	olive
N2_400uM	N2	400uM	1	6.31939	olive
N2_400uM	N2	400uM	1	6.31939	olive
N2_400uM	N2	400uM	1	6.31939	olive
N2_400uM	N2	400uM	1	15.7569	olive
N2_400uM	N2	400uM	1	15.7569	olive
N2_400uM	N2	400uM	1	15.7986	olive
N2_300uM	N2	300uM	0	23.559	olive
N2_300uM	N2	300uM	0	29.2673	olive
N2_300uM	N2	300uM	0	28.809	olive
N2_300uM	N2	300uM	0	33.8506	olive
N2_300uM	N2	300uM	0	30.3506	olive
N2_300uM	N2	300uM	0	33.4756	olive
N2_300uM	N2	300uM	0	31.059	olive
N2_300uM	N2	300uM	0	17.3506	olive
N2_300uM	N2	300uM	0	28.809	olive
N2_300uM	N2	300uM	0	28.8506	olive
N2_300uM	N2	300uM	0	29.0173	olive
N2_300uM	N2	300uM	0	29.184	olive
N2_300uM	N2	300uM	0	26.8923	olive
N2_300uM	N2	300uM	0	27.0173	olive
N2_300uM	N2	300uM	0	26.6423	olive
N2_300uM	N2	300uM	0	28.7256	olive
N2_300uM	N2	300uM	0	24.7256	olive
N2_300uM	N2	300uM	0	24.7673	olive
N2_300uM	N2	300uM	0	24.2673	olive
N2_300uM	N2	300uM	0	27.2256	olive
N2_300uM	N2	300uM	0	26.8506	olive
N2_300uM	N2	300uM	0	26.0173	olive
N2_300uM	N2	300uM	0	23.4756	olive
N2_300uM	N2	300uM	0	23.309	olive
N2_300uM	N2	300uM	0	27.9756	olive
N2_300uM	N2	300uM	0	25.184	olive
N2_300uM	N2	300uM	0	22.8506	olive
N2_300uM	N2	300uM	0	23.8923	olive
N2_300uM	N2	300uM	0	17.559	olive
N2_300uM	N2	300uM	0	19.184	olive
N2_300uM	N2	300uM	0	20.559	olive
N2_300uM	N2	300uM	0	22.809	olive
N2_300uM	N2	300uM	0	15.559	olive
N2_300uM	N2	300uM	0	16.559	olive
N2_300uM	N2	300uM	1	13.8715	olive
N2_300uM	N2	300uM	1	14.3715	olive
N2_300uM	N2	300uM	1	18.4548	olive
N2_300uM	N2	300uM	1	18.4965	olive
N2_300uM	N2	300uM	1	18.8298	olive
N2_300uM	N2	300uM	1	20.5798	olive
N2_300uM	N2	300uM	1	21.3715	olive
N2_300uM	N2	300uM	1	21.7465	olive
N2_300uM	N2	300uM	1	23.9965	olive
eat-2_400uM	eat-2	400uM	0	26.5173	olive
eat-2_400uM	eat-2	400uM	0	22.5173	olive
eat-2_400uM	eat-2	400uM	0	26.7256	olive
eat-2_400uM	eat-2	400uM	0	22.4756	olive
eat-2_400uM	eat-2	400uM	0	14.5173	olive
eat-2_400uM	eat-2	400uM	0	21.059	olive
eat-2_400uM	eat-2	400uM	0	26.3923	olive
eat-2_400uM	eat-2	400uM	0	27.809	olive
eat-2_400uM	eat-2	400uM	0	16.1006	olive
eat-2_400uM	eat-2	400uM	0	24.6423	olive
eat-2_400uM	eat-2	400uM	0	27.5173	olive
eat-2_400uM	eat-2	400uM	0	34.434	olive
eat-2_400uM	eat-2	400uM	0	28.059	olive
eat-2_400uM	eat-2	400uM	0	20.4756	olive
eat-2_400uM	eat-2	400uM	0	24.559	olive
eat-2_400uM	eat-2	400uM	0	27.7256	olive
eat-2_400uM	eat-2	400uM	0	27.5173	olive
eat-2_400uM	eat-2	400uM	0	20.184	olive
eat-2_400uM	eat-2	400uM	0	27.184	olive
eat-2_400uM	eat-2	400uM	0	25.2256	olive
eat-2_400uM	eat-2	400uM	0	26.1423	olive
eat-2_400uM	eat-2	400uM	0	28.0173	olive
eat-2_400uM	eat-2	400uM	0	24.6423	olive
eat-2_400uM	eat-2	400uM	0	21.184	olive
eat-2_400uM	eat-2	400uM	0	26.3506	olive
eat-2_400uM	eat-2	400uM	0	26.059	olive
eat-2_400uM	eat-2	400uM	0	20.8506	olive
eat-2_400uM	eat-2	400uM	0	19.1423	olive
eat-2_400uM	eat-2	400uM	0	22.0173	olive
eat-2_400uM	eat-2	400uM	0	20.2673	olive
eat-2_400uM	eat-2	400uM	0	25.9756	olive
eat-2_400uM	eat-2	400uM	0	19.1423	olive
eat-2_400uM	eat-2	400uM	0	15.684	olive
eat-2_400uM	eat-2	400uM	0	18.0173	olive
eat-2_400uM	eat-2	400uM	0	18.8506	olive
eat-2_400uM	eat-2	400uM	1	11.9131	olive
eat-2_400uM	eat-2	400uM	1	12.5381	olive
eat-2_400uM	eat-2	400uM	1	13.7048	olive
eat-2_400uM	eat-2	400uM	1	13.7048	olive
eat-2_400uM	eat-2	400uM	1	13.7881	olive
eat-2_400uM	eat-2	400uM	1	14.2881	olive
eat-2_400uM	eat-2	400uM	1	14.8298	olive
eat-2_400uM	eat-2	400uM	1	14.8298	olive
eat-2_400uM	eat-2	400uM	1	15.0381	olive
eat-2_400uM	eat-2	400uM	1	15.0381	olive
eat-2_400uM	eat-2	400uM	1	15.1631	olive
eat-2_400uM	eat-2	400uM	1	17.1631	olive
eat-2_400uM	eat-2	400uM	1	17.1631	olive
eat-2_400uM	eat-2	400uM	1	17.2048	olive
eat-2_400uM	eat-2	400uM	1	17.9548	olive
eat-2_400uM	eat-2	400uM	1	19.1215	olive
eat-2_400uM	eat-2	400uM	1	19.1631	olive
eat-2_400uM	eat-2	400uM	1	19.5381	olive
eat-2_400uM	eat-2	400uM	1	19.5381	olive
eat-2_400uM	eat-2	400uM	1	23.4965	olive
eat-2_400uM	eat-2	400uM	1	26.3715	olive
eat-2_400uM	eat-2	400uM	1	26.6215	olive
eat-2_200uM	eat-2	200uM	0	20.7256	olive
eat-2_200uM	eat-2	200uM	0	23.6006	olive
eat-2_200uM	eat-2	200uM	0	32.8506	olive
eat-2_200uM	eat-2	200uM	0	23.1006	olive
eat-2_200uM	eat-2	200uM	0	23.9756	olive
eat-2_200uM	eat-2	200uM	0	30.7256	olive
eat-2_200uM	eat-2	200uM	0	29.2256	olive
eat-2_200uM	eat-2	200uM	0	23.3506	olive
eat-2_200uM	eat-2	200uM	0	34.2673	olive
eat-2_200uM	eat-2	200uM	0	31.3506	olive
eat-2_200uM	eat-2	200uM	0	30.809	olive
eat-2_200uM	eat-2	200uM	0	28.1006	olive
eat-2_200uM	eat-2	200uM	0	29.1423	olive
eat-2_200uM	eat-2	200uM	0	20.4756	olive
eat-2_200uM	eat-2	200uM	0	28.8506	olive
eat-2_200uM	eat-2	200uM	0	19.559	olive
eat-2_200uM	eat-2	200uM	0	27.184	olive
eat-2_200uM	eat-2	200uM	0	21.3506	olive
eat-2_200uM	eat-2	200uM	0	27.684	olive
eat-2_200uM	eat-2	200uM	0	27.809	olive
eat-2_200uM	eat-2	200uM	0	19.6006	olive
eat-2_200uM	eat-2	200uM	0	23.2673	olive
eat-2_200uM	eat-2	200uM	0	19.3923	olive
eat-2_200uM	eat-2	200uM	0	20.934	olive
eat-2_200uM	eat-2	200uM	0	17.7673	olive
eat-2_200uM	eat-2	200uM	0	24.3923	olive
eat-2_200uM	eat-2	200uM	0	23.1006	olive
eat-2_200uM	eat-2	200uM	0	21.8923	olive
eat-2_200uM	eat-2	200uM	0	22.8506	olive
eat-2_200uM	eat-2	200uM	0	20.7673	olive
eat-2_200uM	eat-2	200uM	0	21.7673	olive
eat-2_200uM	eat-2	200uM	0	22.3506	olive
eat-2_200uM	eat-2	200uM	0	23.6006	olive
eat-2_200uM	eat-2	200uM	0	25.4756	olive
eat-2_200uM	eat-2	200uM	0	23.434	olive
eat-2_200uM	eat-2	200uM	0	26.8923	olive
eat-2_200uM	eat-2	200uM	0	19.0173	olive
eat-2_200uM	eat-2	200uM	0	18.5173	olive
eat-2_200uM	eat-2	200uM	0	17.7256	olive
eat-2_200uM	eat-2	200uM	1	6.53814	olive
eat-2_200uM	eat-2	200uM	1	6.53814	olive
eat-2_200uM	eat-2	200uM	1	6.53814	olive
eat-2_200uM	eat-2	200uM	1	6.53814	olive
eat-2_200uM	eat-2	200uM	1	6.53814	olive
eat-2_200uM	eat-2	200uM	1	6.53814	olive
eat-2_200uM	eat-2	200uM	1	6.53814	olive
eat-2_200uM	eat-2	200uM	1	6.53814	olive
eat-2_200uM	eat-2	200uM	1	6.53814	olive
eat-2_200uM	eat-2	200uM	1	6.53814	olive
eat-2_200uM	eat-2	200uM	1	6.53814	olive
eat-2_200uM	eat-2	200uM	1	8.66314	olive
eat-2_200uM	eat-2	200uM	1	8.66314	olive
eat-2_200uM	eat-2	200uM	1	8.66314	olive
eat-2_200uM	eat-2	200uM	1	8.66314	olive
eat-2_200uM	eat-2	200uM	1	8.66314	olive
eat-2_200uM	eat-2	200uM	1	8.7673	olive
eat-2_200uM	eat-2	200uM	1	8.7673	olive
eat-2_200uM	eat-2	200uM	1	8.7673	olive
eat-2_200uM	eat-2	200uM	1	8.7673	olive
eat-2_200uM	eat-2	200uM	1	6.53814	olive
eat-2_200uM	eat-2	200uM	1	6.53814	olive
eat-2_200uM	eat-2	200uM	1	6.53814	olive
eat-2_200uM	eat-2	200uM	1	6.53814	olive
eat-2_200uM	eat-2	200uM	1	6.53814	olive
eat-2_200uM	eat-2	200uM	1	6.53814	olive
eat-2_200uM	eat-2	200uM	1	6.53814	olive
eat-2_200uM	eat-2	200uM	1	6.53814	olive
eat-2_200uM	eat-2	200uM	1	6.53814	olive
eat-2_200uM	eat-2	200uM	1	6.53814	olive
eat-2_200uM	eat-2	200uM	1	6.53814	olive
eat-2_200uM	eat-2	200uM	1	8.66314	olive
eat-2_200uM	eat-2	200uM	1	8.66314	olive
eat-2_200uM	eat-2	200uM	1	8.66314	olive
eat-2_200uM	eat-2	200uM	1	8.66314	olive
eat-2_200uM	eat-2	200uM	1	8.66314	olive
eat-2_200uM	eat-2	200uM	1	8.7673	olive
eat-2_200uM	eat-2	200uM	1	8.7673	olive
eat-2_200uM	eat-2	200uM	1	8.7673	olive
eat-2_200uM	eat-2	200uM	1	8.7673	olive
eat-2_200uM	eat-2	200uM	1	6.53814	olive
eat-2_200uM	eat-2	200uM	1	6.53814	olive
eat-2_200uM	eat-2	200uM	1	6.53814	olive
eat-2_200uM	eat-2	200uM	1	6.53814	olive
eat-2_200uM	eat-2	200uM	1	6.53814	olive
eat-2_200uM	eat-2	200uM	1	6.53814	olive
eat-2_200uM	eat-2	200uM	1	6.53814	olive
eat-2_200uM	eat-2	200uM	1	6.53814	olive
eat-2_200uM	eat-2	200uM	1	6.53814	olive
eat-2_200uM	eat-2	200uM	1	6.53814	olive
eat-2_200uM	eat-2	200uM	1	6.53814	olive
eat-2_200uM	eat-2	200uM	1	8.66314	olive
eat-2_200uM	eat-2	200uM	1	8.66314	olive
eat-2_200uM	eat-2	200uM	1	8.66314	olive
eat-2_200uM	eat-2	200uM	1	8.66314	olive
eat-2_200uM	eat-2	200uM	1	8.66314	olive
eat-2_200uM	eat-2	200uM	1	8.7673	olive
eat-2_200uM	eat-2	200uM	1	8.7673	olive
eat-2_200uM	eat-2	200uM	1	8.7673	olive
eat-2_200uM	eat-2	200uM	1	8.7673	olive
eat-2_200uM	eat-2	200uM	1	8.7673	olive
eat-2_200uM	eat-2	200uM	1	8.7673	olive
eat-2_200uM	eat-2	200uM	1	8.7673	olive
eat-2_200uM	eat-2	200uM	1	8.7673	olive
eat-2_200uM	eat-2	200uM	1	8.7673	olive
eat-2_200uM	eat-2	200uM	1	8.7673	olive
eat-2_200uM	eat-2	200uM	1	13.1631	olive
eat-2_200uM	eat-2	200uM	1	13.1631	olive
eat-2_200uM	eat-2	200uM	1	13.1631	olive
eat-2_200uM	eat-2	200uM	1	13.1631	olive
eat-2_200uM	eat-2	200uM	1	13.4548	olive
eat-2_200uM	eat-2	200uM	1	14.4548	olive
eat-2_200uM	eat-2	200uM	1	14.4548	olive
eat-2_200uM	eat-2	200uM	1	14.4548	olive
eat-2_200uM	eat-2	200uM	1	15.2465	olive
eat-2_200uM	eat-2	200uM	1	15.2465	olive
eat-2_200uM	eat-2	200uM	1	15.3715	olive
eat-2_200uM	eat-2	200uM	1	16.0381	olive
eat-2_200uM	eat-2	200uM	1	16.0381	olive
eat-2_200uM	eat-2	200uM	1	16.0381	olive
eat-2_200uM	eat-2	200uM	1	16.0381	olive
eat-2_200uM	eat-2	200uM	1	16.0381	olive
eat-2_200uM	eat-2	200uM	1	19.7048	olive
eat-2_200uM	eat-2	200uM	1	22.0798	olive
eat-2_200uM	eat-2	200uM	1	22.1631	olive
eat-2_200uM	eat-2	200uM	1	22.3298	olive
eat-2_200uM	eat-2	200uM	1	22.4548	olive
eat-2_200uM	eat-2	200uM	1	22.4965	olive
eat-2_200uM	eat-2	200uM	1	27.9131	olive
eat-2_200uM	eat-2	200uM	1	27.9548	olive
eat-2_ctr	eat-2	ctr	0	23.2428	Sculptor
eat-2_ctr	eat-2	ctr	0	27.7845	Sculptor
eat-2_ctr	eat-2	ctr	0	30.4928	Sculptor
eat-2_ctr	eat-2	ctr	0	30.2428	Sculptor
eat-2_ctr	eat-2	ctr	0	29.3261	Sculptor
eat-2_ctr	eat-2	ctr	0	32.7011	Sculptor
eat-2_ctr	eat-2	ctr	0	26.4928	Sculptor
eat-2_ctr	eat-2	ctr	0	25.9511	Sculptor
eat-2_ctr	eat-2	ctr	0	27.0345	Sculptor
eat-2_ctr	eat-2	ctr	0	25.3678	Sculptor
eat-2_ctr	eat-2	ctr	0	22.8678	Sculptor
eat-2_ctr	eat-2	ctr	0	25.9095	Sculptor
eat-2_ctr	eat-2	ctr	0	24.6595	Sculptor
eat-2_ctr	eat-2	ctr	0	27.4511	Sculptor
eat-2_ctr	eat-2	ctr	0	29.1178	Sculptor
eat-2_ctr	eat-2	ctr	0	24.2428	Sculptor
eat-2_ctr	eat-2	ctr	0	27.5345	Sculptor
eat-2_ctr	eat-2	ctr	0	21.2011	Sculptor
eat-2_ctr	eat-2	ctr	0	21.6178	Sculptor
eat-2_ctr	eat-2	ctr	0	26.7845	Sculptor
eat-2_ctr	eat-2	ctr	0	29.9511	Sculptor
eat-2_ctr	eat-2	ctr	0	32.0345	Sculptor
eat-2_ctr	eat-2	ctr	0	19.9928	Sculptor
eat-2_ctr	eat-2	ctr	0	18.4928	Sculptor
eat-2_ctr	eat-2	ctr	0	27.1178	Sculptor
eat-2_ctr	eat-2	ctr	1	12.5553	Sculptor
eat-2_ctr	eat-2	ctr	1	15.472	Sculptor
eat-2_ctr	eat-2	ctr	1	15.6803	Sculptor
eat-2_ctr	eat-2	ctr	1	20.3053	Sculptor
eat-2_ctr	eat-2	ctr	1	20.4303	Sculptor
eat-2_ctr	eat-2	ctr	1	20.5136	Sculptor
eat-2_ctr	eat-2	ctr	1	22.2636	Sculptor
eat-2_ctr	eat-2	ctr	1	23.8053	Sculptor
N2_200uM	N2	200uM	0	27.2428	Sculptor
N2_200uM	N2	200uM	0	25.6595	Sculptor
N2_200uM	N2	200uM	0	26.4511	Sculptor
N2_200uM	N2	200uM	0	26.4095	Sculptor
N2_200uM	N2	200uM	0	26.6595	Sculptor
N2_200uM	N2	200uM	0	25.4511	Sculptor
N2_200uM	N2	200uM	0	25.2428	Sculptor
N2_200uM	N2	200uM	0	24.4511	Sculptor
N2_200uM	N2	200uM	0	25.6595	Sculptor
N2_200uM	N2	200uM	0	26.5345	Sculptor
N2_200uM	N2	200uM	0	24.6595	Sculptor
N2_200uM	N2	200uM	0	23.1595	Sculptor
N2_200uM	N2	200uM	0	22.7428	Sculptor
N2_200uM	N2	200uM	0	22.5345	Sculptor
N2_200uM	N2	200uM	1	25.6386	Sculptor
N2_200uM	N2	200uM	1	25.6386	Sculptor
N2_200uM	N2	200uM	1	25.6386	Sculptor
N2_200uM	N2	200uM	1	25.6386	Sculptor
N2_200uM	N2	200uM	1	21.0553	Sculptor
N2_200uM	N2	200uM	1	21.0553	Sculptor
N2_200uM	N2	200uM	1	21.097	Sculptor
N2_200uM	N2	200uM	1	21.3053	Sculptor
N2_200uM	N2	200uM	1	25.6386	Sculptor
N2_200uM	N2	200uM	1	25.6386	Sculptor
N2_200uM	N2	200uM	1	25.6386	Sculptor
N2_200uM	N2	200uM	1	25.6386	Sculptor
N2_200uM	N2	200uM	1	25.6386	Sculptor
N2_200uM	N2	200uM	1	26.0345	Sculptor
eat-2_ctr	eat-2	ctr	0	29.7428	Sculptor
eat-2_ctr	eat-2	ctr	0	28.0345	Sculptor
eat-2_ctr	eat-2	ctr	0	29.9095	Sculptor
eat-2_ctr	eat-2	ctr	0	22.6595	Sculptor
eat-2_ctr	eat-2	ctr	0	25.4095	Sculptor
eat-2_ctr	eat-2	ctr	0	26.5761	Sculptor
eat-2_ctr	eat-2	ctr	0	19.4095	Sculptor
eat-2_ctr	eat-2	ctr	0	31.0345	Sculptor
eat-2_ctr	eat-2	ctr	0	29.3678	Sculptor
eat-2_ctr	eat-2	ctr	0	22.8678	Sculptor
eat-2_ctr	eat-2	ctr	0	26.2011	Sculptor
eat-2_ctr	eat-2	ctr	0	29.0345	Sculptor
eat-2_ctr	eat-2	ctr	0	24.6595	Sculptor
eat-2_ctr	eat-2	ctr	0	31.3678	Sculptor
eat-2_ctr	eat-2	ctr	0	17.3678	Sculptor
eat-2_ctr	eat-2	ctr	0	27.6178	Sculptor
eat-2_ctr	eat-2	ctr	0	36.7011	Sculptor
eat-2_ctr	eat-2	ctr	0	31.8261	Sculptor
eat-2_ctr	eat-2	ctr	0	30.0345	Sculptor
eat-2_ctr	eat-2	ctr	0	30.9928	Sculptor
eat-2_ctr	eat-2	ctr	0	32.9928	Sculptor
eat-2_ctr	eat-2	ctr	0	24.1595	Sculptor
eat-2_ctr	eat-2	ctr	0	24.7011	Sculptor
eat-2_ctr	eat-2	ctr	0	28.9511	Sculptor
eat-2_ctr	eat-2	ctr	0	20.8678	Sculptor
eat-2_ctr	eat-2	ctr	0	24.0345	Sculptor
eat-2_ctr	eat-2	ctr	0	20.5345	Sculptor
eat-2_ctr	eat-2	ctr	0	17.8678	Sculptor
eat-2_ctr	eat-2	ctr	0	19.9928	Sculptor
eat-2_ctr	eat-2	ctr	0	27.6595	Sculptor
eat-2_ctr	eat-2	ctr	0	22.5345	Sculptor
eat-2_ctr	eat-2	ctr	0	38.5761	Sculptor
eat-2_ctr	eat-2	ctr	0	27.7428	Sculptor
eat-2_ctr	eat-2	ctr	0	32.7845	Sculptor
eat-2_ctr	eat-2	ctr	0	18.3261	Sculptor
eat-2_ctr	eat-2	ctr	0	36.1178	Sculptor
eat-2_ctr	eat-2	ctr	0	27.4928	Sculptor
eat-2_ctr	eat-2	ctr	0	26.9095	Sculptor
eat-2_ctr	eat-2	ctr	0	18.9928	Sculptor
eat-2_ctr	eat-2	ctr	0	16.0761	Sculptor
eat-2_ctr	eat-2	ctr	0	32.2428	Sculptor
eat-2_ctr	eat-2	ctr	0	19.7428	Sculptor
eat-2_ctr	eat-2	ctr	0	34.4095	Sculptor
eat-2_ctr	eat-2	ctr	0	24.2428	Sculptor
eat-2_ctr	eat-2	ctr	0	27.1595	Sculptor
eat-2_ctr	eat-2	ctr	0	29.9095	Sculptor
eat-2_ctr	eat-2	ctr	0	28.6595	Sculptor
eat-2_ctr	eat-2	ctr	0	33.8678	Sculptor
eat-2_ctr	eat-2	ctr	0	30.7428	Sculptor
eat-2_ctr	eat-2	ctr	0	28.8678	Sculptor
eat-2_ctr	eat-2	ctr	0	30.7845	Sculptor
eat-2_ctr	eat-2	ctr	0	25.1595	Sculptor
eat-2_ctr	eat-2	ctr	0	26.8678	Sculptor
eat-2_ctr	eat-2	ctr	0	28.1595	Sculptor
eat-2_ctr	eat-2	ctr	0	27.5345	Sculptor
eat-2_ctr	eat-2	ctr	0	29.6178	Sculptor
eat-2_ctr	eat-2	ctr	0	27.6595	Sculptor
eat-2_ctr	eat-2	ctr	0	19.3261	Sculptor
eat-2_ctr	eat-2	ctr	0	29.8678	Sculptor
eat-2_ctr	eat-2	ctr	0	30.6178	Sculptor
eat-2_ctr	eat-2	ctr	0	23.9928	Sculptor
eat-2_ctr	eat-2	ctr	0	23.0761	Sculptor
eat-2_ctr	eat-2	ctr	0	30.3678	Sculptor
eat-2_ctr	eat-2	ctr	0	32.1178	Sculptor
eat-2_ctr	eat-2	ctr	0	33.8678	Sculptor
eat-2_ctr	eat-2	ctr	0	27.7845	Sculptor
eat-2_ctr	eat-2	ctr	0	28.7011	Sculptor
eat-2_ctr	eat-2	ctr	0	29.6595	Sculptor
eat-2_ctr	eat-2	ctr	0	28.8261	Sculptor
eat-2_ctr	eat-2	ctr	0	27.8678	Sculptor
eat-2_ctr	eat-2	ctr	0	32.9095	Sculptor
eat-2_ctr	eat-2	ctr	1	32.972	Sculptor
eat-2_ctr	eat-2	ctr	1	33.6803	Sculptor
eat-2_ctr	eat-2	ctr	1	33.8053	Sculptor
eat-2_ctr	eat-2	ctr	1	33.8053	Sculptor
eat-2_ctr	eat-2	ctr	1	33.8053	Sculptor
eat-2_ctr	eat-2	ctr	1	33.8053	Sculptor
eat-2_ctr	eat-2	ctr	1	33.8053	Sculptor
eat-2_ctr	eat-2	ctr	1	33.8053	Sculptor
eat-2_ctr	eat-2	ctr	1	33.8053	Sculptor
eat-2_ctr	eat-2	ctr	1	32.972	Sculptor
eat-2_ctr	eat-2	ctr	1	33.6803	Sculptor
eat-2_ctr	eat-2	ctr	1	33.8053	Sculptor
eat-2_ctr	eat-2	ctr	1	33.8053	Sculptor
eat-2_ctr	eat-2	ctr	1	33.8053	Sculptor
eat-2_ctr	eat-2	ctr	1	33.8053	Sculptor
eat-2_ctr	eat-2	ctr	1	33.8053	Sculptor
eat-2_ctr	eat-2	ctr	1	33.8053	Sculptor
eat-2_ctr	eat-2	ctr	1	33.8053	Sculptor
eat-2_ctr	eat-2	ctr	1	22.1386	Sculptor
eat-2_ctr	eat-2	ctr	1	22.1386	Sculptor
eat-2_ctr	eat-2	ctr	1	22.6803	Sculptor
eat-2_ctr	eat-2	ctr	1	22.6803	Sculptor
eat-2_ctr	eat-2	ctr	1	23.0136	Sculptor
eat-2_ctr	eat-2	ctr	1	23.0136	Sculptor
eat-2_ctr	eat-2	ctr	1	23.0136	Sculptor
eat-2_ctr	eat-2	ctr	1	27.6803	Sculptor
eat-2_ctr	eat-2	ctr	1	28.2636	Sculptor
N2_300uM	N2	300uM	0	32.024	Sculptor
N2_300uM	N2	300uM	0	32.3157	Sculptor
N2_300uM	N2	300uM	0	15.5657	Sculptor
N2_300uM	N2	300uM	0	15.149	Sculptor
N2_300uM	N2	300uM	0	30.8574	Sculptor
N2_300uM	N2	300uM	0	30.5657	Sculptor
N2_300uM	N2	300uM	0	23.9407	Sculptor
N2_300uM	N2	300uM	0	22.274	Sculptor
N2_300uM	N2	300uM	0	26.524	Sculptor
N2_300uM	N2	300uM	0	24.649	Sculptor
N2_300uM	N2	300uM	0	25.3574	Sculptor
N2_300uM	N2	300uM	0	29.024	Sculptor
N2_300uM	N2	300uM	0	24.524	Sculptor
N2_300uM	N2	300uM	0	24.1907	Sculptor
N2_300uM	N2	300uM	0	23.1907	Sculptor
N2_300uM	N2	300uM	0	24.4407	Sculptor
N2_300uM	N2	300uM	0	24.024	Sculptor
N2_300uM	N2	300uM	0	24.649	Sculptor
N2_300uM	N2	300uM	0	23.8157	Sculptor
N2_300uM	N2	300uM	0	24.4407	Sculptor
N2_300uM	N2	300uM	0	26.6907	Sculptor
N2_300uM	N2	300uM	0	23.3157	Sculptor
N2_300uM	N2	300uM	0	22.8157	Sculptor
N2_300uM	N2	300uM	0	26.2324	Sculptor
N2_300uM	N2	300uM	0	24.4407	Sculptor
N2_300uM	N2	300uM	0	22.9407	Sculptor
N2_300uM	N2	300uM	0	23.2324	Sculptor
N2_300uM	N2	300uM	0	22.899	Sculptor
N2_300uM	N2	300uM	0	22.7324	Sculptor
N2_300uM	N2	300uM	0	21.3574	Sculptor
N2_300uM	N2	300uM	0	19.5657	Sculptor
N2_300uM	N2	300uM	0	20.774	Sculptor
N2_300uM	N2	300uM	0	21.8574	Sculptor
N2_300uM	N2	300uM	0	20.7324	Sculptor
N2_300uM	N2	300uM	0	22.4824	Sculptor
N2_300uM	N2	300uM	0	18.3574	Sculptor
N2_300uM	N2	300uM	0	24.774	Sculptor
N2_300uM	N2	300uM	0	21.9407	Sculptor
N2_300uM	N2	300uM	0	22.8157	Sculptor
N2_300uM	N2	300uM	1	29.2532	Sculptor
N2_300uM	N2	300uM	1	29.2532	Sculptor
N2_300uM	N2	300uM	1	29.2532	Sculptor
N2_300uM	N2	300uM	1	29.2532	Sculptor
N2_300uM	N2	300uM	1	5.16987	Sculptor
N2_300uM	N2	300uM	1	5.16987	Sculptor
N2_300uM	N2	300uM	1	5.16987	Sculptor
N2_300uM	N2	300uM	1	7.00321	Sculptor
N2_300uM	N2	300uM	1	13.2115	Sculptor
N2_300uM	N2	300uM	1	13.9199	Sculptor
N2_300uM	N2	300uM	1	13.9199	Sculptor
N2_300uM	N2	300uM	1	14.3782	Sculptor
N2_300uM	N2	300uM	1	14.6282	Sculptor
N2_300uM	N2	300uM	1	15.3365	Sculptor
N2_300uM	N2	300uM	1	15.3365	Sculptor
N2_300uM	N2	300uM	1	16.8365	Sculptor
N2_300uM	N2	300uM	1	16.8365	Sculptor
N2_300uM	N2	300uM	1	16.8365	Sculptor
N2_300uM	N2	300uM	1	16.8365	Sculptor
N2_300uM	N2	300uM	1	17.5032	Sculptor
N2_300uM	N2	300uM	1	17.6282	Sculptor
N2_300uM	N2	300uM	1	21.3782	Sculptor
N2_300uM	N2	300uM	1	21.3782	Sculptor
[truncated: 1,171 more rows]
