# Supplementary material for: Rilmenidine extends lifespan and healthspan in Caenorhabditis elegans via a nischarin I1‐imidazoline receptor
Source: Aging Cell. 2023 Jan 20;22(2):e13774. doi: 10.1111/acel.13774 (PMC9924948; doi:10.1111/acel.13774)
Supplement: Supplementary file 3 — Table S3 [file ACEL-22-e13774-s004.xlsx]

## Sheet: GSEA_table_output
Term	Aging: Liver			Aging: Kidney			Interventions: Median lifespan			Interventions: Max lifespan			Interventions: CR			Interventions: GH deficiency			Interventions: Rapamycin			Interventions: Common			Rilmenidine: Liver			Rilmenidine: Kidney
	NES	P.Value	P.Adjusted	NES	P.Value	P.Adjusted	NES	P.Value	P.Adjusted	NES	P.Value	P.Adjusted	NES	P.Value	P.Adjusted	NES	P.Value	P.Adjusted	NES	P.Value	P.Adjusted	NES	P.Value	P.Adjusted	NES	P.Value	P.Adjusted	NES	P.Value	P.Adjusted
GOBP 2 OXOGLUTARATE METABOLIC PROCESS	1.36996	0.104005	0.236375	0.776718	0.776078	0.875241	1.73554	0.00404844	0.182242	1.63983	0.0119415	0.416724	1.96659	0.000573987	0.0373462	1.30962	0.164689	0.899972	-0.687214	0.865192	0.962217	1.76138	0.0151928	0.403124	-0.705479	0.863149	0.985174	NA	NA	NA
GOBP ACETYL COA METABOLIC PROCESS	1.16016	0.239969	0.416885	-1.85807	0.000325969	0.00341973	1.28395	0.145486	0.748266	1.40563	0.0709861	0.623065	1.1469	0.264792	0.675473	1.5519	0.037867	0.787911	-0.924392	0.556159	0.891194	1.42357	0.0650088	0.496966	-1.77348	0.00226899	0.216872	1.67983	0.00784488	0.0879829
GOBP ACTIN CYTOSKELETON REORGANIZATION	1.20725	0.146502	0.299939	1.42272	0.0184742	0.0736221	-0.769395	0.924157	1	-0.799011	0.87006	1	0.942331	0.563046	0.843683	0.817206	0.773039	0.993228	-1.18916	0.160684	0.662942	1.10584	0.204196	0.678513	-0.955782	0.534619	0.958248	-1.09473	0.298469	0.666303
GOBP ACTIN FILAMENT BASED MOVEMENT	1.5795	0.00622183	0.0338028	1.1691	0.169729	0.339281	0.846142	0.759803	1	0.817957	0.79303	1	1.06117	0.325415	0.717666	0.767936	0.880398	0.999695	-1.17623	0.181554	0.687818	0.84016	0.697063	0.954343	0.868058	0.709054	0.964774	-1.79438	0.000433665	0.0111988
GOBP ACTIN FILAMENT BASED PROCESS	1.80497	3.96558e-05	0.00105858	NA	NA	NA	NA	NA	NA	NA	NA	NA	NA	NA	NA	NA	NA	NA	NA	NA	NA	NA	NA	NA	0.975131	0.54714	0.959628	-1.33105	0.00409056	0.0575292
GOBP ACTIN FILAMENT BUNDLE ORGANIZATION	1.42519	0.0176447	0.0690258	1.60308	0.000621059	0.00566269	0.843569	0.796835	1	-1.30594	0.0747762	0.62438	-0.849611	0.802825	0.93905	1.20968	0.157104	0.897158	-1.25208	0.0828912	0.554885	-0.837217	0.592439	0.919789	1.15134	0.195523	0.838811	-1.461	0.0114194	0.114305
GOBP ACTIN FILAMENT ORGANIZATION	1.775	4.00048e-05	0.00105858	1.67744	5.24219e-05	0.000879794	0.960278	0.571698	1	-0.891983	0.844118	1	-0.92205	0.721958	0.908963	0.985588	0.474677	0.958773	-1.03793	0.31347	0.790426	0.734286	0.975069	0.99501	1.06352	0.281935	0.908014	-1.2907	0.0247102	0.186621
GOBP ACTIN FILAMENT POLYMERIZATION	1.79833	0.00011976	0.0021993	1.20821	0.104591	0.244907	-0.908287	0.673027	1	-1.05981	0.304734	0.892871	-0.941206	0.57203	0.847618	0.740906	0.933974	0.999695	-1.05012	0.328761	0.796921	1.21483	0.112207	0.558441	0.736176	0.954705	0.997376	0.724483	0.984367	0.999912
GOBP ACTIN POLYMERIZATION OR DEPOLYMERIZATION	1.78707	0.000159483	0.00263354	1.35843	0.0200838	0.0779253	-0.885891	0.756998	1	-1.01452	0.383308	0.929878	-0.943901	0.574101	0.848604	0.842448	0.772187	0.993228	-1.02307	0.382366	0.826046	1.1503	0.144687	0.606692	0.929175	0.610798	0.959628	0.730753	0.990037	0.999912
GOBP ACTION POTENTIAL	1.80257	0.00076247	0.00767266	-0.977969	0.497757	0.669637	-1.15707	0.1948	0.815234	-1.23317	0.134674	0.735192	0.822282	0.845778	0.950969	-0.731645	0.934513	0.999695	0.839532	0.738729	0.935987	0.958301	0.415706	0.847164	-0.598967	0.99068	0.999116	-1.46732	0.0275613	0.192054
GOBP ACTIVATED T CELL PROLIFERATION	1.828	0.00137324	0.0117811	1.60415	0.0188887	0.0748458	-0.962682	0.4983	0.992877	-1.18107	0.231058	0.813636	-1.30349	0.1283	0.539572	-0.785217	0.76184	0.993228	-1.04062	0.389867	0.826942	-2.6444	0.0101394	0.403124	-0.892348	0.61342	0.959643	NA	NA	NA
GOBP ACTIVATION OF IMMUNE RESPONSE	1.66782	0.000159949	0.00263354	2.56665	4.93072e-05	0.000879794	-1.5817	0.000534402	0.0443435	-1.78963	0.00018952	0.0353833	-1.71556	8.58811e-05	0.0105723	-1.02176	0.350324	0.922797	-1.34637	0.0167901	0.331344	-0.773904	0.72815	0.959991	-0.83269	0.882188	0.987804	-0.941587	0.589944	0.891978
GOBP ACTOMYOSIN STRUCTURE ORGANIZATION	1.3991	0.0195813	0.0743298	1.50566	0.0033981	0.0216373	1.03546	0.376694	0.953287	-0.938315	0.573777	0.987648	1.06929	0.293102	0.693601	1.11468	0.249113	0.904292	-1.33639	0.0362097	0.41881	0.720831	0.958084	0.99258	1.0873	0.28099	0.907931	-1.40371	0.0225519	0.175448
GOBP ACUTE INFLAMMATORY RESPONSE	-1.10268	0.27478	0.456778	2.00165	4.51896e-05	0.000879794	-1.55821	0.00888673	0.309311	-1.7922	0.0025924	0.201667	-0.980062	0.472345	0.798667	-0.836345	0.736465	0.988215	-1.26383	0.116018	0.611883	2.07228	0.0321402	0.441988	-1.45854	0.0275121	0.533132	0.949296	0.537292	0.85357
GOBP ACYLGLYCEROL HOMEOSTASIS	1.38866	0.0678034	0.174134	-1.59698	0.0134952	0.0594881	1.74248	0.00354454	0.166413	-1.27049	0.143874	0.73998	0.932372	0.555568	0.841396	1.04417	0.393972	0.941854	0.909771	0.596177	0.905805	1.40213	0.0717285	0.504472	1.02052	0.418148	0.944389	1.19789	0.208205	0.574965
GOBP ADAPTIVE IMMUNE RESPONSE	1.83689	3.99856e-05	0.00105858	2.70018	5.0226e-05	0.000879794	-1.33317	0.0103562	0.315976	-1.51657	0.000658689	0.0819849	-1.77265	4.36186e-05	0.00628419	-0.85187	0.82652	0.999695	-1.32699	0.0137774	0.311002	-0.919365	0.335384	0.787781	1.25046	0.0575601	0.68712	0.727148	0.99576	0.999912
GOBP ADAPTIVE IMMUNE RESPONSE BASED ON SOMATIC RECOMBINATION OF IMMUNE RECEPTORS BUILT FROM IMMUNOGLOBULIN SUPERFAMILY DOMAINS	1.76866	4.00048e-05	0.00105858	2.6129	4.8998e-05	0.000879794	-1.32072	0.0232219	0.444669	-1.42337	0.0107082	0.400751	-1.81155	4.30015e-05	0.00628419	-0.949093	0.511113	0.958773	-1.28744	0.0374493	0.422965	-1.0711	0.201512	0.674058	1.11828	0.208933	0.857434	-0.742309	0.957046	0.999912
GOBP ADAPTIVE THERMOGENESIS	1.68433	0.000559552	0.00602004	1.20455	0.109772	0.253034	1.07675	0.308733	0.918574	1.09274	0.289248	0.876614	1.3133	0.0512975	0.38652	1.26807	0.11167	0.873847	1.19827	0.158301	0.659052	0.959674	0.397429	0.838594	0.946025	0.566961	0.959628	-1.30732	0.0648677	0.31098
GOBP ADENYLATE CYCLASE MODULATING G PROTEIN COUPLED RECEPTOR SIGNALING PATHWAY	1.5451	0.00606956	0.0332579	1.28358	0.0643713	0.177014	-0.869393	0.781126	1	-1.02268	0.369137	0.929878	0.71929	0.993996	0.999447	0.661892	0.99658	0.999695	-1.10978	0.238877	0.735955	0.805242	0.799741	0.973284	-0.920271	0.60868	0.959628	-1.00983	0.435978	0.783331
GOBP ADHERENS JUNCTION ORGANIZATION	1.21809	0.180622	0.344027	1.54429	0.0183374	0.0732611	-0.447729	0.999362	1	-0.561995	0.991369	1	-0.769575	0.833347	0.947751	-0.800754	0.743609	0.989356	1.17125	0.244228	0.741172	0.653016	0.956613	0.99258	0.932031	0.556426	0.959628	-1.41498	0.0599595	0.298631
GOBP ADP METABOLIC PROCESS	1.80688	0.000279185	0.00371094	1.29884	0.0756147	0.197426	1.24188	0.135707	0.738253	1.16013	0.222087	0.811509	1.75251	0.00192977	0.0795575	1.40284	0.0693985	0.856116	0.942129	0.560753	0.892871	1.3947	0.0646543	0.496966	-1.07302	0.324936	0.927777	-1.02401	0.411503	0.760859
GOBP ADRENAL GLAND DEVELOPMENT	1.26287	0.179615	0.34335	1.59505	0.0226463	0.0846321	1.55973	0.0256275	0.46547	-1.39211	0.0987686	0.669332	0.90786	0.587108	0.856781	0.649956	0.913871	0.999695	-0.893957	0.593837	0.905189	1.12684	0.269394	0.737052	NA	NA	NA	-0.692542	0.880038	0.988258
GOBP AEROBIC RESPIRATION	1.11109	0.219253	0.391304	-0.762305	0.969388	0.990571	2.22959	3.00445e-05	0.0054764	2.21034	2.6894e-05	0.00886816	2.30976	3.76946e-05	0.00628419	2.03609	3.55606e-05	0.00937035	1.94483	2.77809e-05	0.00556457	2.11177	0.0196349	0.403124	-1.66459	0.000393515	0.116594	2.44108	7.02001e-05	0.00344987
GOBP AGING	1.27086	0.0378776	0.117703	1.43537	0.00383313	0.0235049	-0.945575	0.616271	1	-0.906238	0.725174	1	-0.965786	0.537581	0.832975	-1.24362	0.105157	0.873847	0.803833	0.907356	0.97132	1.56093	0.0761485	0.50847	-1.18301	0.114583	0.805897	-1.03058	0.38816	0.738277
GOBP ALCOHOL BIOSYNTHETIC PROCESS	1.77195	0.000160006	0.00263354	-1.02833	0.392326	0.574872	1.29521	0.0758078	0.656766	0.822352	0.804617	1	1.13453	0.210522	0.627536	0.74293	0.922045	0.999695	-0.855113	0.784433	0.94454	-0.794374	0.728723	0.959991	-1.92049	7.85022e-05	0.0581505	0.87411	0.761373	0.962429
GOBP ALCOHOL METABOLIC PROCESS	1.95375	3.9901e-05	0.00105858	-1.14242	0.139184	0.298945	1.55157	0.000277531	0.0295568	1.46846	0.00469727	0.274057	1.29279	0.0271178	0.305653	1.29519	0.051495	0.826937	-1.03358	0.336338	0.803305	1.24439	0.123641	0.583106	-1.39292	0.00681898	0.37217	1.44161	0.00194584	0.0329947
GOBP ALPHA AMINO ACID CATABOLIC PROCESS	1.94392	7.98626e-05	0.00169863	-1.20414	0.150046	0.312192	1.71785	0.00124545	0.0888139	1.45819	0.0347491	0.580354	1.38337	0.0488395	0.378882	1.80828	0.00157158	0.200894	-0.91241	0.626346	0.914413	1.45736	0.0542824	0.487718	-0.83181	0.812205	0.976418	1.63114	0.00305616	0.0460372
GOBP ALPHA AMINO ACID METABOLIC PROCESS	1.59807	0.000519439	0.00578287	-1.32237	0.0296501	0.103999	1.61958	0.000561947	0.0456155	1.38556	0.0304296	0.57444	1.26648	0.063821	0.40935	1.96137	3.54195e-05	0.00937035	-0.85201	0.8564	0.962192	1.30621	0.0912209	0.523577	0.677415	0.998256	0.999844	1.71778	0.000141453	0.00471437
GOBP ALPHA BETA T CELL ACTIVATION	1.79411	0.00023977	0.00337368	2.14764	4.68691e-05	0.000879794	-1.00996	0.408411	0.959435	-1.41494	0.0442535	0.605192	-1.07875	0.286043	0.688203	0.980071	0.471537	0.958773	-1.33635	0.0555377	0.48257	0.809386	0.779292	0.968296	1.30426	0.085041	0.792379	-0.855804	0.723774	0.949683
GOBP ALPHA BETA T CELL DIFFERENTIATION	1.71127	0.00151624	0.0125374	1.97783	4.58631e-05	0.000879794	-0.932738	0.565491	1	-1.2197	0.151029	0.751847	1.24575	0.111451	0.51921	0.8711	0.674905	0.986901	-1.2326	0.141653	0.642783	-0.817905	0.683617	0.949979	1.55984	0.0145768	0.473739	-0.961781	0.520416	0.839054
GOBP ALPHA BETA T CELL PROLIFERATION	1.83004	0.00132738	0.0114777	2.03285	0.000133239	0.00175163	-1.27884	0.144575	0.748266	-1.72679	0.0148882	0.463271	-1.59293	0.0238747	0.286638	-0.752144	0.814389	0.998769	-1.55964	0.0334785	0.408883	1.00374	0.406156	0.844278	1.38896	0.0922533	0.805897	-0.64618	0.925696	0.998615
GOBP ALTERNATIVE MRNA SPLICING VIA SPLICEOSOME	0.685571	0.969899	1	1.42237	0.0337304	0.114618	0.780155	0.841229	1	0.810772	0.77503	1	-0.614445	0.991627	0.999306	1.14172	0.257172	0.904292	1.34551	0.0800734	0.554885	0.84177	0.69434	0.954343	0.785958	0.850608	0.980113	-2.14475	3.15438e-05	0.00269311
GOBP AMEBOIDAL TYPE CELL MIGRATION	1.60121	7.98594e-05	0.00169863	1.56183	5.21349e-05	0.000879794	1.15632	0.130113	0.734741	-0.810782	0.985664	1	1.41757	0.00284753	0.103562	0.826562	0.91739	0.999695	-1.15603	0.0940374	0.573251	1.78107	0.0428122	0.460831	1.04595	0.324432	0.927777	-1.01386	0.426259	0.775055
GOBP AMIDE TRANSPORT	1.52035	0.00219763	0.0159599	1.20812	0.0823466	0.209812	-1.17897	0.10916	0.715031	-1.25177	0.0716413	0.623065	-0.983624	0.481521	0.805142	0.974469	0.491528	0.958773	-1.03511	0.346689	0.803637	0.895799	0.53079	0.901234	1.16213	0.155593	0.828267	1.19042	0.093304	0.378263
GOBP AMINE METABOLIC PROCESS	1.38716	0.0408009	0.123522	1.52704	0.00905419	0.0447315	1.39221	0.0422847	0.559958	1.13999	0.239603	0.823827	0.926325	0.602189	0.860203	0.964064	0.497519	0.958773	-1.13877	0.227403	0.726733	1.22668	0.1127	0.559181	-0.775679	0.880322	0.987654	1.09732	0.272636	0.64348
GOBP AMINO ACID ACTIVATION	-1.70287	0.00326498	0.0208126	-1.95243	7.17489e-05	0.00110576	-1.67415	0.0101503	0.315976	-1.39924	0.0746148	0.62438	1.00014	0.445246	0.783381	-2.13517	0.00156108	0.200894	1.24934	0.162052	0.66466	-1.86291	0.0338789	0.441988	-0.997736	0.456549	0.949223	0.835342	0.755804	0.959493
GOBP AMINO ACID TRANSMEMBRANE TRANSPORT	1.19441	0.172691	0.334927	-1.05614	0.354206	0.54375	1.29027	0.105498	0.708478	1.14017	0.247496	0.825275	1.31852	0.0709677	0.424568	1.70455	0.00646251	0.467983	-1.84764	0.00103926	0.0981119	-1.80983	0.0581105	0.488544	1.58997	0.0112263	0.443513	-0.97502	0.499621	0.824563
GOBP AMP METABOLIC PROCESS	1.60974	0.0182106	0.0703793	-1.3424	0.106162	0.247664	1.19273	0.241586	0.863237	1.08765	0.361307	0.929878	1.53741	0.0370115	0.347692	1.63834	0.0212901	0.710535	-1.21303	0.219548	0.720109	1.28623	0.142125	0.600517	1.18042	0.239823	0.884839	1.52489	0.0362932	0.225966
GOBP AMYLOID BETA CLEARANCE	2.00601	0.000201645	0.00304144	1.37423	0.0812896	0.208492	-0.695925	0.920781	1	-0.755461	0.845088	1	-0.63568	0.958825	0.990753	0.785052	0.770796	0.993228	0.643336	0.935789	0.979465	0.826515	0.70877	0.95548	-0.965424	0.509297	0.954181	0.842203	0.712186	0.942339
GOBP AMYLOID BETA FORMATION	1.65879	0.00766299	0.0397432	1.18324	0.205455	0.385976	-0.909503	0.589429	1	-0.826462	0.729859	1	0.703294	0.916251	0.974651	-0.969622	0.475612	0.958773	-1.05569	0.358482	0.809948	-1.08604	0.26239	0.729821	-0.913711	0.59195	0.959628	0.785185	0.828874	0.977785
GOBP AMYLOID BETA METABOLIC PROCESS	1.65515	0.00585123	0.0325634	1.04158	0.374551	0.559898	-0.945418	0.526337	0.998655	-0.826931	0.743179	1	0.802844	0.797063	0.937336	-1.22935	0.178222	0.902919	-1.01779	0.407857	0.831951	-1.28636	0.0970128	0.532708	-1.15005	0.244719	0.888044	1.0068	0.435166	0.783331
GOBP AMYLOID FIBRIL FORMATION	1.79952	0.00197096	0.0150527	1.32701	0.109478	0.252725	-0.947354	0.520608	0.998655	-0.845083	0.685276	1	1.27681	0.150447	0.56291	-1.0329	0.398147	0.941854	0.704384	0.87624	0.963892	0.903499	0.575053	0.915259	-1.14752	0.260548	0.902364	1.72876	0.00463579	0.0620188
GOBP AMYLOID PRECURSOR PROTEIN CATABOLIC PROCESS	1.58705	0.0112938	0.0517765	1.22565	0.155617	0.319311	-0.934433	0.547081	0.998655	-0.882616	0.634113	1	0.713797	0.922723	0.97943	-0.982383	0.452921	0.955892	-0.960034	0.504248	0.87297	-1.24076	0.118027	0.570116	-1.1551	0.238211	0.884373	0.698532	0.948196	0.999912
GOBP AMYLOID PRECURSOR PROTEIN METABOLIC PROCESS	1.64809	0.00421129	0.0250952	1.49464	0.0171163	0.0704411	-0.939148	0.545159	0.998655	-0.83404	0.752691	1	0.719607	0.935702	0.983974	-0.803507	0.767383	0.993228	-1.14371	0.231987	0.7334	-1.22805	0.11412	0.561673	-0.99347	0.462819	0.949223	0.688283	0.9654	0.999912
GOBP ANATOMICAL STRUCTURE HOMEOSTASIS	1.43786	0.00450648	0.0266065	1.86092	4.97587e-05	0.000879794	-1.19974	0.0797711	0.66215	-1.24541	0.0653295	0.62263	1.13566	0.156694	0.574638	-0.844765	0.799718	0.993881	-1.02395	0.372441	0.822762	1.12365	0.162996	0.629563	-1.06522	0.299862	0.919764	-1.17729	0.142523	0.48479
GOBP ANATOMICAL STRUCTURE MATURATION	1.48112	0.00625997	0.0339524	1.36171	0.0207423	0.0793906	0.883784	0.724607	1	0.898563	0.670595	1	1.26992	0.055543	0.397588	0.803585	0.882849	0.999695	1.02758	0.402909	0.831951	1.04578	0.236157	0.699709	0.951531	0.556018	0.959628	-1.01304	0.428334	0.77656
GOBP ANDROGEN RECEPTOR SIGNALING PATHWAY	1.46656	0.0375125	0.117076	1.3066	0.10792	0.250257	-1.02928	0.394009	0.955299	0.790788	0.782903	1	1.06554	0.351551	0.730797	0.885247	0.615456	0.977509	0.769616	0.813708	0.952508	0.991512	0.421199	0.850906	-0.728304	0.886474	0.987804	-2.0204	3.27837e-05	0.00269311
GOBP ANIMAL ORGAN MORPHOGENESIS	1.42099	0.000158541	0.00263354	NA	NA	NA	NA	NA	NA	NA	NA	NA	NA	NA	NA	NA	NA	NA	NA	NA	NA	NA	NA	NA	0.997589	0.457204	0.949223	NA	NA	NA
GOBP ANION TRANSMEMBRANE TRANSPORT	1.68748	0.000357313	0.00444642	-1.45131	0.00431718	0.0260151	1.22278	0.106982	0.709539	0.98409	0.482166	0.965964	1.28825	0.045475	0.37252	1.4682	0.0168654	0.683992	-1.26289	0.0666715	0.523098	-1.94928	0.0700172	0.504472	1.62536	0.00167971	0.17725	1.19665	0.0987604	0.39272
GOBP ANION TRANSPORT	1.54417	0.000199816	0.00304144	-1.5495	0.000129341	0.00172603	1.00147	0.449276	0.97252	-1.05086	0.281018	0.869363	1.25598	0.0284372	0.308139	1.32388	0.025559	0.765352	-1.23449	0.0381552	0.423726	-1.54805	0.124636	0.583766	1.58731	0.000122589	0.0605386	-0.974592	0.531963	0.849945
GOBP ANTIBACTERIAL HUMORAL RESPONSE	1.84392	0.00109596	0.0100489	1.73977	0.00643682	0.0351312	1.49211	0.0397204	0.540681	1.60534	0.0188246	0.498517	-0.946679	0.522112	0.828479	0.549397	0.993277	0.999695	1.1137	0.331374	0.797718	-0.790636	0.762013	0.964677	NA	NA	NA	NA	NA	NA
GOBP ANTIGEN PROCESSING AND PRESENTATION	2.14373	3.99505e-05	0.00105858	2.49387	4.64684e-05	0.000879794	-1.28576	0.0938005	0.689641	-1.57687	0.021137	0.533387	-1.63746	0.00747854	0.16979	-0.72183	0.914967	0.999695	-1.57403	0.0106312	0.297078	-0.795092	0.745723	0.962731	1.02236	0.408621	0.943496	1.08014	0.303189	0.669805
GOBP ANTIGEN PROCESSING AND PRESENTATION OF ENDOGENOUS ANTIGEN	2.04164	8.12975e-05	0.00170075	2.12704	4.41618e-05	0.000879794	-1.09989	0.33058	0.938696	-1.47156	0.067594	0.623065	-1.83308	0.00564098	0.147764	-0.766928	0.760612	0.993228	-1.38204	0.107688	0.597566	-1.34338	0.10413	0.546544	1.27226	0.17154	0.83505	NA	NA	NA
GOBP ANTIGEN PROCESSING AND PRESENTATION OF ENDOGENOUS PEPTIDE ANTIGEN	2.00116	8.13173e-05	0.00170075	NA	NA	NA	-1.25264	0.195185	0.815234	-1.52411	0.0516577	0.610411	-1.76827	0.0102366	0.198391	-1.14066	0.307344	0.922244	-1.15237	0.279033	0.761655	-1.41638	0.0794529	0.50847	NA	NA	NA	NA	NA	NA
GOBP ANTIGEN PROCESSING AND PRESENTATION OF EXOGENOUS ANTIGEN	2.15722	4.01204e-05	0.00105858	2.31711	4.45553e-05	0.000879794	-0.909893	0.586192	1	-1.28194	0.137036	0.737334	-1.28879	0.141478	0.55719	0.804739	0.738136	0.989356	-1.7197	0.00900229	0.288131	0.602023	0.976137	0.99501	1.25441	0.161441	0.831518	0.819676	0.750254	0.957371
GOBP ANTIGEN PROCESSING AND PRESENTATION OF EXOGENOUS PEPTIDE ANTIGEN	2.18402	4.03584e-05	0.00105858	2.29235	4.44109e-05	0.000879794	-0.954163	0.510884	0.998655	-1.27604	0.148999	0.749815	-1.24709	0.174413	0.591536	0.758504	0.796323	0.993881	-1.7113	0.0118998	0.307896	0.778412	0.788016	0.972662	1.34227	0.107058	0.805897	0.769784	0.813177	0.973294
GOBP ANTIGEN PROCESSING AND PRESENTATION OF EXOGENOUS PEPTIDE ANTIGEN VIA MHC CLASS II	1.91	0.000405104	0.00478352	2.26429	4.41151e-05	0.000879794	-1.00895	0.435563	0.968222	-1.26192	0.175314	0.774007	-0.877634	0.619046	0.870077	0.853383	0.657124	0.982154	-1.66438	0.0183969	0.347354	1.12364	0.283139	0.742914	1.5151	0.0428566	0.647123	0.965113	0.506743	0.828309
GOBP ANTIGEN PROCESSING AND PRESENTATION OF PEPTIDE ANTIGEN	2.1505	4.01816e-05	0.00105858	2.44164	4.50187e-05	0.000879794	-1.33634	0.0915268	0.684892	-1.63653	0.0221089	0.536633	-1.72246	0.00704909	0.16545	-1.02368	0.394977	0.941854	-1.74558	0.00426511	0.212829	-1.04845	0.289493	0.749435	1.3036	0.109563	0.805897	1.14708	0.240047	0.608351
GOBP ANTIGEN PROCESSING AND PRESENTATION OF PEPTIDE ANTIGEN VIA MHC CLASS I	1.90095	0.000562497	0.00602004	2.08613	4.41326e-05	0.000879794	-1.70702	0.010011	0.315976	-1.85246	0.00655104	0.330233	-1.80154	0.00709575	0.165458	-1.56067	0.0454898	0.794899	-1.21491	0.203277	0.708029	-1.22657	0.162757	0.629563	-0.916585	0.580844	0.959628	1.08976	0.334341	0.696092
GOBP ANTIGEN PROCESSING AND PRESENTATION OF PEPTIDE OR POLYSACCHARIDE ANTIGEN VIA MHC CLASS II	1.68104	0.00825176	0.0415183	2.26671	4.4047e-05	0.000879794	-1.02854	0.404731	0.959435	-1.26957	0.158316	0.759837	-1.18772	0.23203	0.645413	0.863501	0.644774	0.979915	-1.65752	0.0191181	0.349631	1.00427	0.418806	0.849478	1.46969	0.0554291	0.68712	0.762189	0.82372	0.976579
GOBP ANTIGEN RECEPTOR MEDIATED SIGNALING PATHWAY	1.99494	3.9968e-05	0.00105858	2.51625	4.72836e-05	0.000879794	-1.10223	0.239404	0.860141	-1.38083	0.0480598	0.605192	-1.56514	0.0046024	0.133569	-0.911526	0.582727	0.968253	-1.6382	0.00226682	0.15836	0.819253	0.757004	0.964138	1.07889	0.304282	0.920506	-0.845404	0.765077	0.963954
GOBP ANTIMICROBIAL HUMORAL RESPONSE	1.94514	0.000160205	0.00263354	2.02106	8.93336e-05	0.0013072	1.30825	0.0988129	0.695362	1.4168	0.0537285	0.612571	-1.18979	0.163831	0.582656	1.02741	0.389753	0.940555	1.23355	0.179156	0.684494	0.955318	0.435338	0.860281	-1.25088	0.159025	0.831518	1.68207	0.0103952	0.108286
GOBP AORTA DEVELOPMENT	1.19098	0.197188	0.365375	1.51154	0.0209657	0.0798351	-0.888184	0.632411	1	-0.89254	0.612845	1	-0.780685	0.830504	0.94747	-0.637003	0.963477	0.999695	0.929896	0.566119	0.89518	-0.742013	0.84884	0.978721	-0.824535	0.736788	0.964837	-1.35035	0.0861007	0.362946
GOBP AORTA MORPHOGENESIS	1.23047	0.191311	0.358428	1.6143	0.0162544	0.0678012	-0.65407	0.93068	1	-0.627289	0.950061	1	0.89435	0.612854	0.867457	0.568586	0.97194	0.999695	-1.10001	0.320985	0.793769	0.998351	0.423715	0.851673	NA	NA	NA	-1.41272	0.0762715	0.341665
GOBP AORTIC VALVE MORPHOGENESIS	1.64109	0.0125394	0.0556535	0.587778	0.972074	0.990571	0.902337	0.602691	1	-0.524215	0.991776	1	1.12866	0.288445	0.690965	0.820187	0.711817	0.986901	1.20333	0.233147	0.7334	-0.527722	0.991705	0.999224	NA	NA	NA	NA	NA	NA
GOBP APOPTOTIC CELL CLEARANCE	1.61715	0.0112224	0.0515234	2.10287	4.47327e-05	0.000879794	-0.990574	0.453063	0.973947	-1.34353	0.101459	0.673458	-0.964928	0.49037	0.809722	0.974836	0.482623	0.958773	-0.940674	0.533726	0.881884	0.872661	0.628755	0.933744	1.33541	0.103846	0.805897	-0.930341	0.563833	0.878624
GOBP APOPTOTIC PROCESS INVOLVED IN DEVELOPMENT	-0.549364	0.975715	1	1.54786	0.024892	0.0912385	0.691811	0.89807	1	0.608743	0.959535	1	-0.965923	0.488682	0.808922	0.533027	0.987083	0.999695	1.09021	0.351813	0.805309	1.03583	0.363309	0.807548	0.907122	0.589745	0.959628	1.3256	0.118889	0.435453
GOBP APOPTOTIC SIGNALING PATHWAY	1.245	0.0205032	0.0767372	1.3048	0.00514893	0.0297408	NA	NA	NA	NA	NA	NA	NA	NA	NA	NA	NA	NA	0.937038	0.656844	0.921726	NA	NA	NA	1.22145	0.0352407	0.589933	1.05808	0.227577	0.595693
GOBP AROMATIC AMINO ACID FAMILY METABOLIC PROCESS	1.31962	0.117282	0.257116	-1.01957	0.438161	0.618862	1.19212	0.230376	0.845911	0.929556	0.562898	0.987648	0.961908	0.508117	0.819496	0.922323	0.560989	0.964176	0.983136	0.489001	0.863581	-0.848018	0.659782	0.947537	-1.05807	0.376135	0.934149	1.94058	0.000473283	0.0120198
GOBP ARTERY DEVELOPMENT	1.5803	0.0077268	0.0400093	1.97721	4.63306e-05	0.000879794	-0.60997	0.997753	1	-0.804136	0.841183	1	0.69843	0.97525	0.995234	-0.653749	0.978849	0.999695	1.33135	0.0824036	0.554885	0.68901	0.960934	0.99258	-0.755441	0.877508	0.987516	-1.18481	0.196074	0.558939
GOBP ARTERY MORPHOGENESIS	1.57375	0.0136662	0.0586468	2.03411	4.53145e-05	0.000879794	0.630082	0.982817	1	-0.537932	0.99908	1	0.939909	0.555682	0.841396	-0.627943	0.977856	0.999695	1.30065	0.115818	0.611883	0.903377	0.560532	0.909318	0.726612	0.886087	0.987804	-1.24875	0.148561	0.491418
GOBP ASPARTATE FAMILY AMINO ACID METABOLIC PROCESS	1.24858	0.141996	0.293078	-1.57628	0.0113795	0.0522889	1.51793	0.0267857	0.469528	1.08837	0.330696	0.918061	1.08489	0.322082	0.715069	1.78259	0.00638565	0.467983	-0.841669	0.723525	0.935765	1.59115	0.0358743	0.447778	-0.737535	0.894452	0.987804	0.810637	0.80492	0.969771
GOBP ASTROCYTE DIFFERENTIATION	1.59208	0.011462	0.0520303	1.53897	0.0165184	0.068738	-0.870422	0.686318	1	-0.878643	0.657716	1	0.816052	0.802871	0.93905	1.13722	0.257565	0.904292	-1.21993	0.168977	0.671084	-0.784758	0.773971	0.966621	0.813382	0.761547	0.967808	0.593082	0.989025	0.999912
GOBP ATP BIOSYNTHETIC PROCESS	1.27024	0.124237	0.267717	1.1337	0.255359	0.443459	1.73039	0.00332989	0.161478	1.86241	0.000852359	0.0936091	1.40313	0.0599985	0.405105	1.74854	0.00842323	0.557385	0.887378	0.636646	0.91628	1.5988	0.0360108	0.447778	-1.5421	0.0181235	0.503041	2.0427	0.000104015	0.00406359
GOBP ATP METABOLIC PROCESS	1.31494	0.0222515	0.0812841	0.855385	0.888146	0.948235	2.04586	2.87431e-05	0.0054764	2.0033	2.56089e-05	0.00886816	2.00414	3.7372e-05	0.00628419	1.93247	3.49699e-05	0.00937035	1.78798	2.65576e-05	0.00556457	1.8083	0.0366356	0.448475	-1.66179	0.000118301	0.0605386	1.9131	7.83883e-05	0.00354246
GOBP ATP SYNTHESIS COUPLED ELECTRON TRANSPORT	-1.09956	0.278067	0.461283	-0.516165	0.999718	0.999718	2.20964	3.23426e-05	0.0054764	2.15004	2.9417e-05	0.00886816	2.27002	3.79824e-05	0.00628419	2.10751	3.6622e-05	0.00937035	2.0862	3.02682e-05	0.00556457	2.24065	0.0218554	0.403124	-2.02349	3.91068e-05	0.0387685	2.44996	5.64844e-05	0.00341729
GOBP ATP SYNTHESIS COUPLED PROTON TRANSPORT	0.55789	0.981577	1	0.931904	0.554637	0.714952	1.76175	0.00327857	0.161195	1.88301	0.000322799	0.0502222	1.41728	0.0820867	0.456742	1.3854	0.105974	0.873847	1.27523	0.171188	0.672442	1.48039	0.0553369	0.487718	-1.92166	0.000472199	0.116594	1.98229	0.00028397	0.00815551
GOBP AUTOPHAGOSOME MATURATION	-1.4696	0.0260481	0.0919007	-1.44304	0.0304289	0.105772	-1.16741	0.213653	0.84332	-1.18014	0.195736	0.79385	-1.74217	0.0059554	0.151173	-1.7583	0.016526	0.683992	0.745418	0.867649	0.962217	-1.06695	0.261164	0.729821	-1.29471	0.0984454	0.805897	-0.684362	0.95133	0.999912
GOBP AXIS SPECIFICATION	1.0398	0.387287	0.57831	1.6218	0.0067233	0.0362983	1.105	0.293755	0.910915	0.87888	0.656353	1	0.805307	0.834649	0.947751	-1.22582	0.161505	0.899972	1.61536	0.0108947	0.302025	-0.875997	0.557864	0.909318	1.12787	0.270752	0.906321	-1.04716	0.383674	0.736894
GOBP AXON DEVELOPMENT	1.83938	3.98645e-05	0.00105858	1.40812	0.00182055	0.0131283	0.732218	0.998047	1	-0.835853	0.959442	1	1.01368	0.401061	0.762072	-0.808445	0.935253	0.999695	0.881396	0.772764	0.940749	0.818622	0.781347	0.969596	-0.921273	0.680852	0.961661	-0.878313	0.787584	0.966926
GOBP B CELL ACTIVATION	1.7418	3.99584e-05	0.00105858	2.26592	4.86192e-05	0.000879794	-1.01445	0.394032	0.955299	-1.22934	0.0934392	0.661353	-1.47789	0.00520408	0.142811	1.01018	0.413938	0.947744	-1.19591	0.101646	0.586856	-0.792006	0.680455	0.949373	-1.097	0.257401	0.901127	-1.37367	0.0309814	0.205185
GOBP B CELL DIFFERENTIATION	1.51756	0.00819083	0.0414352	2.0889	4.65528e-05	0.000879794	-1.09862	0.26058	0.884268	-1.43922	0.0407836	0.605192	-0.936008	0.574291	0.848604	0.731145	0.936063	0.999695	-1.01091	0.411643	0.831951	0.859675	0.647909	0.944051	-0.921504	0.608422	0.959628	-1.55764	0.0106756	0.110765
GOBP B CELL HOMEOSTASIS	1.69102	0.00728487	0.0383414	1.7779	0.00395257	0.0240258	1.01437	0.441243	0.971299	0.831222	0.701305	1	-1.03846	0.393814	0.757319	-1.17526	0.254126	0.904292	-1.52014	0.0465966	0.466785	0.710798	0.876416	0.980366	1.34154	0.121854	0.805897	-0.491197	0.988972	0.999912
GOBP B CELL MEDIATED IMMUNITY	1.51045	0.00742901	0.0389718	2.67128	4.66309e-05	0.000879794	-1.53738	0.00837738	0.297915	-1.68116	0.00365199	0.243509	-1.94315	4.25224e-05	0.00628419	-1.17332	0.179937	0.902919	-1.07665	0.295892	0.777235	-1.45479	0.0885115	0.520333	0.956571	0.537381	0.958248	-0.734634	0.919879	0.997104
GOBP B CELL PROLIFERATION	1.6144	0.00901731	0.0444613	1.8496	0.000454277	0.00438296	0.855587	0.712302	1	-0.717653	0.941982	1	-1.41313	0.0443859	0.369943	1.16615	0.219347	0.902947	-1.64191	0.00957647	0.290875	0.942382	0.470688	0.882046	-1.27007	0.143768	0.816858	-0.699618	0.900492	0.993383
GOBP B CELL RECEPTOR SIGNALING PATHWAY	2.17265	4.01913e-05	0.00105858	2.5379	4.53803e-05	0.000879794	-0.646583	0.97409	1	-1.39442	0.0763095	0.628754	-1.73189	0.00628798	0.155039	1.13321	0.270866	0.905713	-1.70692	0.00675003	0.277386	0.870527	0.633587	0.936459	-0.764471	0.813499	0.976418	0.61671	0.968509	0.999912
GOBP BEHAVIOR	1.52904	0.000359669	0.00444642	1.27672	0.015103	0.0641511	1.24977	0.0417438	0.558679	1.14108	0.168511	0.765327	NA	NA	NA	-0.84003	0.891205	0.999695	-1.07333	0.226406	0.725616	NA	NA	NA	1.06927	0.2708	0.906321	-1.03335	0.377572	0.732037
GOBP BIOLOGICAL PROCESS INVOLVED IN INTERACTION WITH HOST	1.14267	0.180477	0.344027	1.639	0.00047808	0.0045872	-1.16918	0.143201	0.748266	-1.4008	0.0310391	0.57444	-1.48872	0.00862732	0.183416	-0.87052	0.693033	0.986901	0.8574	0.760578	0.938587	-0.946515	0.315955	0.772672	-1.05508	0.333451	0.927777	-1.11424	0.247525	0.616157
GOBP BIOLOGICAL PROCESS INVOLVED IN INTRASPECIES INTERACTION BETWEEN ORGANISMS	0.803137	0.746121	0.878748	-0.856796	0.681972	0.80958	0.705877	0.894924	1	0.722806	0.869128	1	-0.644152	0.963024	0.992042	-0.726097	0.852539	0.999695	-0.81371	0.736474	0.935987	0.918343	0.54252	0.904907	-1.34476	0.117835	0.805897	-1.70417	0.00606775	0.0745848
GOBP BIOLOGICAL PROCESS INVOLVED IN SYMBIOTIC INTERACTION	1.23688	0.0599306	0.159152	1.67053	9.86145e-05	0.00135156	-1.11963	0.175863	0.786972	-1.2861	0.0481916	0.605192	-1.37055	0.0154402	0.231546	-0.882457	0.691303	0.986901	0.863368	0.785266	0.94454	0.934529	0.426706	0.853837	-1.02483	0.385306	0.934344	-0.977323	0.513785	0.832255
GOBP BLOOD VESSEL ENDOTHELIAL CELL MIGRATION	1.49023	0.0100638	0.047994	0.979071	0.494503	0.667225	1.44462	0.0237984	0.451082	0.832072	0.773806	1	1.17431	0.171995	0.591536	0.803464	0.815568	0.998769	1.33155	0.0675569	0.524392	2.22913	0.0163361	0.403124	0.970554	0.50575	0.954181	-0.938902	0.572202	0.883176
GOBP BLOOD VESSEL MORPHOGENESIS	1.87309	3.97772e-05	0.00105858	1.87069	5.50055e-05	0.000879794	NA	NA	NA	NA	NA	NA	NA	NA	NA	NA	NA	NA	0.929032	0.678208	0.926877	NA	NA	NA	-1.15343	0.102067	0.805897	-1.03252	0.374478	0.73003
GOBP BODY MORPHOGENESIS	1.02321	0.415743	0.607478	1.78271	0.00161038	0.0119086	1.04818	0.387749	0.953287	0.865407	0.664342	1	1.12514	0.274885	0.681227	0.924601	0.554697	0.964176	-0.913062	0.577971	0.900872	1.48826	0.0485992	0.473723	0.904253	0.599788	0.959628	-1.0617	0.374924	0.73003
GOBP BONE CELL DEVELOPMENT	1.04748	0.384628	0.575682	1.73159	0.00479659	0.0282682	0.735467	0.846096	1	0.896808	0.612066	1	-1.10347	0.310101	0.707893	1.36097	0.110256	0.873847	-1.43625	0.0724057	0.53678	1.23363	0.16354	0.629563	-1.32072	0.117987	0.805897	-0.85945	0.672763	0.93463
GOBP BONE DEVELOPMENT	1.37651	0.0203129	0.0763821	1.48911	0.00295014	0.0192783	0.939083	0.593402	1	0.872992	0.732009	1	0.952962	0.567061	0.844416	0.904998	0.639986	0.979906	-0.980319	0.491789	0.864516	0.936924	0.434607	0.860281	1.11617	0.227662	0.873684	-0.888561	0.706141	0.940603
GOBP BONE REMODELING	1.52067	0.016796	0.0666837	1.36228	0.0546386	0.159119	1.41702	0.0449091	0.563687	1.66359	0.00777889	0.349956	1.26331	0.112105	0.51921	-0.827503	0.735019	0.98796	-1.0944	0.291811	0.772365	0.963294	0.435476	0.860281	-1.22948	0.165462	0.83505	-1.11797	0.284687	0.653194
GOBP BONE RESORPTION	1.49449	0.0267313	0.0935889	1.19068	0.189045	0.365222	1.43192	0.0476491	0.571664	1.6819	0.0090314	0.366557	1.26414	0.128504	0.539572	-1.26533	0.149069	0.891915	-1.32463	0.100974	0.586856	0.620177	0.981005	0.995367	-1.07853	0.342594	0.929368	-1.14226	0.266733	0.638884
GOBP BRANCHED CHAIN AMINO ACID CATABOLIC PROCESS	1.4687	0.0532837	0.146698	-1.3786	0.0855244	0.215386	1.10021	0.346373	0.944056	1.08721	0.3632	0.929878	1.58371	0.0288252	0.309881	1.54709	0.0395495	0.794861	1.24936	0.194889	0.702128	1.34204	0.115633	0.564869	0.988887	0.469888	0.951659	1.73598	0.0060107	0.0741802
GOBP BRANCHED CHAIN AMINO ACID METABOLIC PROCESS	1.54936	0.0269998	0.0941168	-1.41292	0.0651355	0.178495	1.10529	0.332905	0.941004	1.09844	0.344115	0.923743	1.64195	0.0179165	0.249225	1.68284	0.0154249	0.673096	1.10227	0.338715	0.803334	1.4881	0.0529898	0.48673	0.833305	0.708699	0.964774	1.93459	0.000385654	0.0103053
GOBP BRANCHING MORPHOGENESIS OF AN EPITHELIAL TUBE	1.16304	0.184365	0.349301	1.563	0.0027298	0.0181888	0.599914	0.998947	1	-0.603432	0.999637	1	1.16812	0.1621	0.581939	-0.867603	0.68748	0.986901	1.02418	0.414665	0.831951	0.873645	0.610156	0.927674	-1.10135	0.275732	0.907931	-1.11563	0.261968	0.632387
GOBP CALCIUM ION TRANSPORT	1.61285	0.000358995	0.00444642	1.46176	0.00185185	0.0132716	0.633217	1	1	-0.740021	0.997842	1	0.826707	0.957006	0.990337	-0.727314	0.994962	0.999695	0.920542	0.655862	0.921726	1.51993	0.0737962	0.504917	1.15976	0.149937	0.818164	-0.879788	0.749698	0.957297
GOBP CALCIUM ION TRANSPORT INTO CYTOSOL	1.58804	0.00602097	0.0330482	1.54071	0.00606824	0.0338713	0.564235	0.999627	1	-0.775233	0.924572	1	-0.813252	0.876856	0.960755	-0.643057	0.994132	0.999695	-0.872644	0.717308	0.935765	-0.658007	0.976599	0.99501	1.22925	0.151405	0.823322	-0.828471	0.772024	0.965245
GOBP CALCIUM MEDIATED SIGNALING	1.46542	0.0133045	0.0577671	1.63936	0.000565211	0.00522183	-0.89243	0.729709	1	-0.98075	0.458282	0.955613	0.791049	0.939395	0.985058	0.776882	0.908888	0.999695	-1.26296	0.0808012	0.554885	0.999422	0.312237	0.770077	-0.799146	0.866981	0.985426	-1.22891	0.130278	0.456493
GOBP CAMERA TYPE EYE DEVELOPMENT	1.37678	0.0157546	0.0637984	0.948991	0.609944	0.758727	1.1102	0.222844	0.845911	1.04194	0.366257	0.929878	1.04349	0.32784	0.719771	-0.849153	0.792969	0.993881	1.03024	0.3917	0.827712	-1.45152	0.159954	0.626997	-1.16234	0.158819	0.831518	-1.1133	0.232958	0.600125
GOBP CAMERA TYPE EYE MORPHOGENESIS	1.52855	0.0139669	0.0594337	0.636664	0.996648	0.998658	1.03332	0.389842	0.953287	1.1739	0.201321	0.797172	1.10174	0.263453	0.674774	-0.810765	0.78464	0.993881	1.32143	0.0824909	0.554885	-2.08556	0.0580054	0.488544	-1.28932	0.0998981	0.805897	-1.32433	0.0772267	0.344938
GOBP CANONICAL WNT SIGNALING PATHWAY	1.17415	0.119894	0.260995	1.36774	0.00990444	0.0475823	0.983585	0.491417	0.989557	0.914938	0.65567	1	1.21892	0.0713592	0.424568	-1.27592	0.0903857	0.866546	-1.03497	0.341924	0.803334	0.826874	0.741605	0.961287	0.888083	0.760122	0.967046	-1.04847	0.352732	0.708957
GOBP CARBOHYDRATE BIOSYNTHETIC PROCESS	1.58521	0.00123359	0.0108993	1.05515	0.312696	0.503522	1.33634	0.0387495	0.534979	1.34	0.0498182	0.605192	1.32609	0.0367736	0.347692	1.00514	0.426712	0.948959	0.97252	0.51556	0.876472	1.20739	0.117208	0.568912	1.03878	0.364473	0.931063	-0.907399	0.655861	0.926404
GOBP CARBOHYDRATE CATABOLIC PROCESS	1.7275	0.000199362	0.00304144	1.21597	0.104963	0.245359	1.01979	0.413478	0.959458	1.06231	0.339481	0.923251	1.69464	0.000867074	0.0501118	0.992388	0.446674	0.952196	0.783143	0.883087	0.966966	1.14206	0.155576	0.621471	-1.01835	0.408932	0.943496	-0.963184	0.530773	0.848629
GOBP CARBOHYDRATE DERIVATIVE BIOSYNTHETIC PROCESS	1.02752	0.347111	0.536597	-1.4551	0.00015624	0.00191614	0.939755	0.653501	1	0.94974	0.610073	1	NA	NA	NA	1.03042	0.359676	0.927743	-0.91458	0.825066	0.953252	NA	NA	NA	0.988853	0.489314	0.954181	1.35876	0.00138392	0.0257745
GOBP CARBOHYDRATE DERIVATIVE CATABOLIC PROCESS	1.53257	0.00351213	0.0220369	1.53481	0.00316441	0.0204483	0.916497	0.627365	1	0.943691	0.559197	0.987648	1.47585	0.0131569	0.218415	1.17763	0.192914	0.902919	-0.851283	0.817066	0.952908	1.34863	0.0775799	0.50847	0.758509	0.941649	0.995045	1.42149	0.0135938	0.129331
GOBP CARBOHYDRATE HOMEOSTASIS	1.37986	0.0142135	0.060052	-1.01476	0.417347	0.599184	0.872868	0.759158	1	0.948587	0.565531	0.987648	1.10338	0.222843	0.634138	-0.833656	0.802258	0.993881	0.868846	0.754597	0.937342	0.901157	0.523882	0.899618	-1.01013	0.42696	0.944389	-1.00827	0.440773	0.785229
GOBP CARBOHYDRATE METABOLIC PROCESS	1.57144	7.9564e-05	0.00169863	0.973194	0.558123	0.717322	1.16347	0.10222	0.696515	1.15858	0.126852	0.723391	NA	NA	NA	1.03226	0.353248	0.926435	-0.846511	0.977531	0.992602	NA	NA	NA	1.05257	0.289098	0.91495	1.14635	0.0707858	0.325636
GOBP CARBOXYLIC ACID TRANSPORT	1.66216	0.000199912	0.00304144	-1.70908	3.3728e-05	0.000879794	1.23824	0.0834033	0.665983	1.04027	0.371395	0.929878	1.16155	0.134486	0.548357	1.46796	0.0124195	0.673096	-1.45609	0.0065694	0.275125	-1.89042	0.073067	0.504917	1.41129	0.0151084	0.473739	-0.893753	0.70448	0.94055
GOBP CARDIAC ATRIUM DEVELOPMENT	1.26304	0.163053	0.323478	1.64707	0.0137867	0.0604107	-1.12726	0.281018	0.90464	-1.25765	0.162019	0.765257	1.03988	0.391884	0.756921	-1.73067	0.0186896	0.683992	-1.3224	0.130883	0.638372	0.659214	0.940803	0.992043	0.680842	0.893868	0.987804	-0.874553	0.638271	0.917231
GOBP CARDIAC ATRIUM MORPHOGENESIS	1.13821	0.288758	0.473374	1.621	0.020589	0.0788906	-0.845542	0.673731	1	-0.8254	0.703003	1	1.06832	0.360747	0.735049	-1.58124	0.0398828	0.794861	-1.45087	0.0766454	0.549217	0.770274	0.793203	0.973284	-0.786825	0.762905	0.967808	NA	NA	NA
GOBP CARDIAC CHAMBER DEVELOPMENT	1.40821	0.0224845	0.081669	1.29822	0.0503543	0.150286	-0.961054	0.528018	0.998655	-0.990534	0.430389	0.945254	0.948776	0.563423	0.843683	-1.28551	0.101977	0.873847	0.776836	0.886049	0.967347	0.834373	0.717454	0.95801	-0.898621	0.667877	0.961661	-1.20934	0.14572	0.486736
GOBP CARDIAC CHAMBER MORPHOGENESIS	1.53731	0.0104154	0.0490859	1.19033	0.149833	0.312121	-0.959005	0.51954	0.998655	-1.00645	0.40169	0.931293	0.850159	0.781059	0.932545	-1.24595	0.13256	0.891577	0.806496	0.81428	0.952539	0.787687	0.823074	0.975279	-0.857306	0.732471	0.964837	-0.822471	0.785995	0.966926
GOBP CARDIAC CONDUCTION	1.57963	0.0143166	0.0603597	-0.998405	0.456199	0.634561	0.752672	0.883185	1	-0.675542	0.969742	1	1.19409	0.166717	0.585822	-0.890541	0.612604	0.977509	0.679659	0.929028	0.976826	0.861103	0.650269	0.944163	-0.611177	0.977895	0.998779	-1.29016	0.115468	0.429061
GOBP CARDIAC MUSCLE CELL ACTION POTENTIAL	1.38097	0.0714544	0.180754	-0.786536	0.846705	0.925344	0.859712	0.690212	1	0.748227	0.860946	1	1.26552	0.119142	0.525269	0.838248	0.708602	0.986901	-0.60907	0.978063	0.992602	0.930038	0.503777	0.894259	-0.78995	0.800822	0.976418	-1.6211	0.00923279	0.0992041
GOBP CARDIAC MUSCLE CONTRACTION	1.72853	0.00115713	0.010372	0.860902	0.758759	0.866147	0.84474	0.764095	1	0.89617	0.644341	1	1.29961	0.0679571	0.419438	0.83407	0.7656	0.993228	0.727051	0.912891	0.972564	1.1447	0.159092	0.62546	-0.550159	0.998273	0.999844	-1.36487	0.0567354	0.29204
GOBP CARDIAC SEPTUM MORPHOGENESIS	1.54262	0.0168593	0.0668524	1.07401	0.322987	0.513448	-0.974836	0.477809	0.986252	-0.953805	0.501111	0.967879	0.789177	0.837359	0.948337	-1.12429	0.259498	0.904292	1.1488	0.253797	0.750443	-0.74013	0.854141	0.978823	-0.872066	0.674742	0.961661	-0.798949	0.796681	0.966926
GOBP CARDIAC VENTRICLE DEVELOPMENT	1.50231	0.0149248	0.0618644	1.15951	0.18052	0.353618	0.665511	0.985833	1	-0.707126	0.977994	1	1.00368	0.433615	0.781942	-1.2615	0.124609	0.874034	0.994168	0.467028	0.856682	0.879658	0.599484	0.923049	0.891804	0.663578	0.961661	-1.21454	0.158319	0.510932
GOBP CATECHOLAMINE SECRETION	1.56763	0.0280951	0.0965676	1.18501	0.230895	0.416256	1.05878	0.379528	0.953287	0.793521	0.770151	1	-0.952052	0.515006	0.825148	0.531493	0.99464	0.999695	-0.683868	0.894337	0.970479	0.863262	0.647947	0.944051	NA	NA	NA	-0.738646	0.8273	0.977053
GOBP CATION TRANSMEMBRANE TRANSPORT	1.28323	0.0128567	0.056583	NA	NA	NA	NA	NA	NA	NA	NA	NA	NA	NA	NA	NA	NA	NA	0.934873	0.663846	0.923831	NA	NA	NA	-1.11438	0.156999	0.831518	1.21132	0.0215803	0.170479
GOBP CD4 POSITIVE ALPHA BETA T CELL ACTIVATION	1.42546	0.0374203	0.117039	1.78296	0.00054605	0.00507888	-0.830965	0.786459	1	-1.32276	0.0944817	0.661353	-1.60946	0.00940546	0.190197	1.06458	0.337719	0.922797	-1.20843	0.165776	0.66636	0.822326	0.740886	0.961287	1.43002	0.0473445	0.654878	-1.30135	0.118152	0.435291
GOBP CD4 POSITIVE ALPHA BETA T CELL DIFFERENTIATION	1.3851	0.0576606	0.155156	1.89672	0.000136227	0.00175485	-0.84046	0.743474	1	-1.20819	0.168295	0.765327	-1.33867	0.0797938	0.450193	1.10134	0.295329	0.915569	-1.12859	0.254895	0.750443	0.678171	0.959777	0.99258	1.54172	0.0250745	0.533132	-1.24748	0.165776	0.515925
GOBP CD8 POSITIVE ALPHA BETA T CELL ACTIVATION	1.78218	0.00283895	0.0188601	2.16115	4.41151e-05	0.000879794	-1.05286	0.384811	0.953287	-1.53482	0.0489654	0.605192	-1.15472	0.264612	0.675473	0.912696	0.575402	0.965006	-1.44885	0.0812752	0.554885	0.909863	0.565703	0.910232	NA	NA	NA	NA	NA	NA
GOBP CELL ACTIVATION INVOLVED IN IMMUNE RESPONSE	1.7147	7.98722e-05	0.00169863	2.27533	4.8998e-05	0.000879794	-0.944512	0.611262	1	-1.18146	0.121097	0.712668	-1.39409	0.0116544	0.207281	1.2082	0.122015	0.874034	-1.44048	0.00587441	0.253325	-1.45672	0.15265	0.616412	1.04288	0.349821	0.930813	-0.921294	0.630207	0.913707
GOBP CELL ADHESION MEDIATED BY INTEGRIN	1.39413	0.0506949	0.142427	1.67524	0.00206384	0.0143532	-0.729104	0.944683	1	-1.12145	0.241109	0.824453	0.901134	0.641286	0.876167	0.760253	0.855233	0.999695	-1.20295	0.169073	0.671084	1.01145	0.345925	0.797098	-0.79026	0.805179	0.976418	-0.796833	0.796741	0.966926
GOBP CELL CELL ADHESION	1.76912	3.97298e-05	0.00105858	NA	NA	NA	NA	NA	NA	NA	NA	NA	NA	NA	NA	NA	NA	NA	NA	NA	NA	NA	NA	NA	1.17534	0.0738774	0.740368	0.867574	0.960477	0.999912
GOBP CELL CELL ADHESION VIA PLASMA MEMBRANE ADHESION MOLECULES	1.13086	0.222836	0.395274	1.64863	0.00038157	0.00379717	1.17031	0.172532	0.780276	-0.915688	0.622273	1	0.944399	0.592409	0.856858	0.647362	0.99923	0.999695	-1.11038	0.237751	0.735955	0.866933	0.624257	0.933407	1.04023	0.373813	0.934023	1.14663	0.189121	0.547241
GOBP CELL CELL RECOGNITION	0.949638	0.532359	0.718191	1.57169	0.0224132	0.083941	1.10748	0.310772	0.92026	1.0871	0.337345	0.921707	-1.30908	0.110825	0.51921	-0.819966	0.723668	0.986901	-0.776383	0.78581	0.94454	1.07877	0.280304	0.742914	1.0851	0.339542	0.927777	0.984898	0.474561	0.807937
GOBP CELL CELL SIGNALING BY WNT	1.20533	0.0616613	0.162	1.33102	0.00647384	0.0351312	0.891455	0.777673	1	0.879844	0.77332	1	1.07385	0.244618	0.658898	-1.08579	0.232926	0.902947	-1.00953	0.406888	0.831951	-0.761078	0.759837	0.964677	0.978066	0.51232	0.954181	-1.02511	0.397087	0.74651
GOBP CELL CHEMOTAXIS	1.57586	0.00111563	0.0101262	2.25529	4.8998e-05	0.000879794	-0.86779	0.851554	1	-1.05932	0.287223	0.875624	-1.00612	0.420763	0.775403	0.907772	0.660232	0.982921	0.846072	0.812748	0.952157	1.34783	0.0975656	0.533554	-0.874367	0.758657	0.96663	-0.711245	0.978928	0.999912
GOBP CELL CYCLE CHECKPOINT SIGNALING	-1.39204	0.0184583	0.0711646	-1.01927	0.4081	0.588333	-1.4748	0.0103361	0.315976	-1.13774	0.193982	0.79293	-0.986143	0.462586	0.791199	-1.21287	0.146053	0.891915	0.949687	0.561789	0.893593	0.787661	0.836454	0.978721	-1.13232	0.208279	0.857269	-1.24495	0.100874	0.394888
GOBP CELL DEATH IN RESPONSE TO HYDROGEN PEROXIDE	1.60308	0.0191456	0.0731095	0.79459	0.762629	0.868619	0.890269	0.617487	1	0.937344	0.552015	0.987648	1.45915	0.0597312	0.405105	0.516029	0.98567	0.999695	-1.514	0.0532859	0.47725	-0.717152	0.855808	0.979531	NA	NA	NA	1.4343	0.0716243	0.327045
GOBP CELL DEATH IN RESPONSE TO OXIDATIVE STRESS	1.43038	0.0289156	0.0986459	1.08034	0.304158	0.496662	0.794306	0.838589	1	0.817406	0.780971	1	1.4284	0.0348059	0.341623	-1.2027	0.17615	0.902919	-0.911793	0.615691	0.911607	-0.847712	0.62551	0.933407	-1.16225	0.211569	0.858737	1.13741	0.220219	0.588463
GOBP CELL DIFFERENTIATION INVOLVED IN KIDNEY DEVELOPMENT	1.2284	0.174322	0.337057	1.66548	0.00463173	0.0275766	0.829034	0.736664	1	0.613054	0.975164	1	0.875026	0.668907	0.890552	-0.77961	0.796313	0.993881	-0.843821	0.703824	0.935765	1.01961	0.36024	0.806345	-0.862333	0.670336	0.961661	-0.981832	0.486677	0.815908
GOBP CELL FATE COMMITMENT	1.64	0.00147781	0.0123473	1.27756	0.0579222	0.165499	0.741638	0.97173	1	0.721213	0.97095	1	1.04516	0.333396	0.720644	-0.984833	0.423356	0.948959	1.28144	0.0835864	0.554885	-1.96228	0.0634066	0.496966	0.681908	0.986047	0.999116	-1.33744	0.0552301	0.287178
GOBP CELL GROWTH	1.14973	0.109227	0.24511	1.30334	0.00930478	0.0455817	1.03442	0.360618	0.948051	0.902461	0.720833	1	1.27698	0.0207024	0.264283	0.922617	0.663894	0.983894	1.1169	0.196608	0.704062	0.868536	0.60393	0.925933	-1.06262	0.277647	0.907931	-1.37671	0.00521424	0.066764
GOBP CELL JUNCTION ASSEMBLY	1.35213	0.0122677	0.0545991	1.11875	0.147459	0.308839	0.926126	0.660979	1	0.715578	0.994747	1	1.05244	0.298426	0.697884	0.75639	0.986832	0.999695	0.870501	0.787976	0.94467	0.858641	0.634805	0.936459	1.04186	0.340028	0.927777	0.893632	0.830038	0.977999
GOBP CELL JUNCTION ORGANIZATION	1.50709	0.0001597	0.00263354	1.5437	5.57227e-05	0.000882192	NA	NA	NA	NA	NA	NA	NA	NA	NA	NA	NA	NA	-0.936518	0.727606	0.935987	NA	NA	NA	0.964722	0.570851	0.959628	-0.960766	0.584155	0.890868
GOBP CELL KILLING	2.071	3.99616e-05	0.00105858	2.39773	4.65528e-05	0.000879794	-1.04984	0.328695	0.938132	-1.39748	0.0447154	0.605192	-1.4746	0.0151915	0.231255	-0.929991	0.541536	0.96312	1.0601	0.351788	0.805309	-0.735407	0.873152	0.980366	-1.08271	0.303363	0.920506	0.978819	0.487856	0.816993
GOBP CELL MATRIX ADHESION	1.39677	0.0119839	0.0538603	1.83674	4.90292e-05	0.000879794	0.892078	0.716592	1	-0.715262	0.997644	1	1.24932	0.0659497	0.413902	0.761937	0.945755	0.999695	-1.173	0.124656	0.631049	1.04045	0.241357	0.706127	1.00967	0.424237	0.944389	-1.16605	0.166043	0.515925
GOBP CELL MATURATION	1.39324	0.0280045	0.0964632	1.3118	0.0498969	0.149235	1.0585	0.343997	0.943643	1.01134	0.426241	0.945121	1.25403	0.0815287	0.454892	0.949921	0.53257	0.961884	-0.915654	0.636645	0.91628	0.992958	0.334893	0.787781	0.970116	0.507931	0.954181	-1.20512	0.155064	0.505628
GOBP CELL MORPHOGENESIS INVOLVED IN DIFFERENTIATION	1.66178	3.9801e-05	0.00105858	NA	NA	NA	NA	NA	NA	NA	NA	NA	NA	NA	NA	NA	NA	NA	-1.02571	0.339693	0.803334	NA	NA	NA	-0.921001	0.735763	0.964837	-1.05712	0.307517	0.673076
GOBP CELL MORPHOGENESIS INVOLVED IN NEURON DIFFERENTIATION	1.7739	4.00529e-05	0.00105858	1.45866	0.000375718	0.00374964	0.765727	0.994153	1	-0.773963	0.998987	1	NA	NA	NA	-0.801197	0.957831	0.999695	-1.01639	0.384069	0.826942	NA	NA	NA	-0.905423	0.747377	0.965361	-1.07951	0.26832	0.64015
GOBP CELL PART MORPHOGENESIS	1.70749	3.98724e-05	0.00105858	1.47145	0.000111043	0.00148755	0.882869	0.834289	1	0.747728	0.994778	1	NA	NA	NA	NA	NA	NA	-1.11087	0.131105	0.638372	NA	NA	NA	-0.912438	0.74951	0.965361	-1.10212	0.21022	0.57679
GOBP CELL RECOGNITION	1.96857	3.99361e-05	0.00105858	2.39763	4.65268e-05	0.000879794	0.894721	0.655052	1	-1.0545	0.319403	0.907139	-1.08311	0.283792	0.68799	-0.795099	0.840844	0.999695	0.946845	0.551304	0.890698	0.853226	0.662793	0.947875	-0.86555	0.712579	0.964837	0.909387	0.632389	0.914508
GOBP CELL REDOX HOMEOSTASIS	1.00575	0.440166	0.633617	1.17059	0.231731	0.41703	1.47581	0.0444755	0.563687	1.42148	0.0629324	0.62263	1.42083	0.0658215	0.413902	1.12962	0.292256	0.914127	0.927439	0.568977	0.895385	1.10697	0.275573	0.741797	0.766025	0.824126	0.977075	1.94515	0.000392465	0.0103081
GOBP CELL SUBSTRATE ADHESION	1.49663	0.000997845	0.00941918	1.93431	5.10621e-05	0.000879794	1.1177	0.19796	0.823879	-0.823017	0.965162	1	1.16659	0.105778	0.504983	-0.933355	0.559323	0.964176	-1.09447	0.199179	0.704062	1.01101	0.269301	0.737052	0.995136	0.461175	0.949223	-0.971704	0.532149	0.849945
GOBP CELL SUBSTRATE JUNCTION ORGANIZATION	1.28992	0.0771563	0.190804	1.73661	0.000466309	0.00448662	1.12843	0.248081	0.869799	0.86003	0.711984	1	1.15294	0.205689	0.625755	-0.8506	0.698742	0.986901	-1.29619	0.0836469	0.554885	0.814006	0.759912	0.964677	-0.696738	0.968244	0.997376	-1.03582	0.390483	0.738964
GOBP CELL SURFACE RECEPTOR SIGNALING PATHWAY INVOLVED IN CELL CELL SIGNALING	1.22141	0.0448268	0.130694	1.34514	0.0046316	0.0275766	1.00719	0.432869	0.968222	0.943269	0.61477	1	NA	NA	NA	-0.972301	0.460847	0.958773	-0.988985	0.485317	0.862751	NA	NA	NA	1.0194	0.39012	0.938005	-1.09908	0.228942	0.596254
GOBP CELLULAR ALDEHYDE METABOLIC PROCESS	1.82156	0.000722195	0.00740713	1.1079	0.276406	0.467114	1.02283	0.415429	0.959458	1.05839	0.363898	0.929878	-1.20903	0.178049	0.591827	1.52801	0.0365599	0.782447	-1.23143	0.162122	0.66466	1.1172	0.227951	0.691265	-1.21083	0.175872	0.83505	1.34012	0.0777586	0.345179
GOBP CELLULAR AMINO ACID BIOSYNTHETIC PROCESS	1.29999	0.0893586	0.211231	-0.932113	0.588659	0.742862	1.45228	0.0344895	0.505034	1.2165	0.172624	0.770107	1.09714	0.291064	0.693125	1.93254	0.00025657	0.0492358	-0.628374	0.986873	0.9941	1.37223	0.0703201	0.504472	-1.00255	0.447445	0.949223	1.45529	0.0269366	0.1907
GOBP CELLULAR AMINO ACID CATABOLIC PROCESS	2.00246	3.99393e-05	0.00105858	-1.19233	0.14914	0.311238	1.84983	0.000156769	0.018293	1.61137	0.00725231	0.342786	1.64855	0.00339879	0.112383	1.93	0.000180904	0.0385727	-0.946983	0.552886	0.890698	1.55472	0.0503946	0.478698	-0.954879	0.551949	0.959628	1.7093	0.000722065	0.01576
GOBP CELLULAR AMINO ACID METABOLIC PROCESS	1.32823	0.0147956	0.0617288	-1.50439	0.000766616	0.00657666	1.44324	0.0047549	0.206451	1.27454	0.0617203	0.621196	1.35189	0.0182179	0.250858	1.25349	0.0906134	0.866546	0.845827	0.83824	0.955651	1.10579	0.173146	0.638564	-0.775725	0.980914	0.998779	1.72432	7.99041e-05	0.00355863
GOBP CELLULAR CARBOHYDRATE BIOSYNTHETIC PROCESS	1.92268	0.000320115	0.00409748	-0.997472	0.457722	0.635646	1.29621	0.106835	0.709539	1.26742	0.131546	0.726618	1.54428	0.0160978	0.236239	0.860221	0.675354	0.986901	0.979516	0.492797	0.864561	1.05982	0.284768	0.74321	-0.849929	0.725552	0.964837	-0.968735	0.508248	0.828565
GOBP CELLULAR CARBOHYDRATE METABOLIC PROCESS	1.62056	0.000159687	0.00263354	-1.02084	0.39508	0.577208	1.28206	0.0463197	0.567075	1.32504	0.0396135	0.599523	1.36917	0.0155614	0.232271	1.0393	0.356714	0.927743	0.93701	0.614592	0.911607	1.07933	0.195265	0.669443	0.995105	0.459649	0.949223	-0.767722	0.962781	0.999912
GOBP CELLULAR COMPONENT DISASSEMBLY	1.02738	0.359357	0.549686	1.2897	0.0119161	0.0541823	-1.07001	0.222186	0.845911	-0.91563	0.778533	1	-1.03308	0.334187	0.720644	-1.03265	0.320829	0.922797	-1.02998	0.336245	0.803305	0.842252	0.696796	0.954343	-0.903491	0.781189	0.97594	-0.80448	0.957558	0.999912
GOBP CELLULAR COMPONENT MORPHOGENESIS	1.75815	3.98042e-05	0.00105858	NA	NA	NA	NA	NA	NA	NA	NA	NA	NA	NA	NA	NA	NA	NA	-1.16368	0.0554417	0.48257	NA	NA	NA	-0.924661	0.718807	0.964837	-1.07884	0.256774	0.625421
GOBP CELLULAR DEFENSE RESPONSE	1.80843	0.00172962	0.0138716	2.03779	0.000133773	0.00175163	-0.986311	0.457557	0.973947	-1.34801	0.0965387	0.665046	-1.17993	0.211063	0.627536	-0.67357	0.927884	0.999695	-0.844011	0.694839	0.933254	-0.897164	0.551411	0.907863	0.788632	0.757712	0.966466	0.873298	0.636506	0.916859
GOBP CELLULAR EXTRAVASATION	1.25787	0.14517	0.297785	2.11771	4.51937e-05	0.000879794	-1.22301	0.161223	0.767797	-1.16853	0.203545	0.799838	-0.851447	0.718972	0.908868	0.993893	0.446925	0.952196	-1.2299	0.161173	0.663107	1.08348	0.255918	0.722559	1.0926	0.325189	0.927777	-0.848919	0.695415	0.939758
GOBP CELLULAR GLUCAN METABOLIC PROCESS	1.81084	0.00080215	0.00793711	-1.04353	0.379036	0.56178	1.33014	0.0927974	0.687511	1.44635	0.0462572	0.605192	1.59571	0.0115313	0.207281	1.45303	0.0574952	0.849016	0.834568	0.736053	0.935987	1.12622	0.21392	0.68409	1.12183	0.267894	0.906321	1.06281	0.33935	0.702699
GOBP CELLULAR GLUCOSE HOMEOSTASIS	1.44335	0.0161355	0.0646385	0.976769	0.500772	0.670721	-0.786796	0.922917	1	0.834137	0.778811	1	0.963461	0.521143	0.828318	-0.936496	0.527143	0.959336	0.844258	0.763379	0.938587	0.973095	0.381562	0.82211	-0.896298	0.678408	0.961661	0.9419	0.590395	0.891978
GOBP CELLULAR HOMEOSTASIS	1.29743	0.00592657	0.0329254	NA	NA	NA	NA	NA	NA	NA	NA	NA	NA	NA	NA	NA	NA	NA	NA	NA	NA	NA	NA	NA	1.06623	0.239839	0.884839	1.16878	0.0374392	0.231957
GOBP CELLULAR KETONE METABOLIC PROCESS	1.27274	0.0479627	0.137651	-1.62311	0.000445266	0.00431995	1.52974	0.00289384	0.148674	1.08678	0.29	0.876614	1.15063	0.161914	0.581939	1.44701	0.023424	0.736896	-0.990803	0.46164	0.854971	1.8041	0.0468053	0.473546	-1.11632	0.214311	0.86395	1.14623	0.159461	0.513115
GOBP CELLULAR LIPID CATABOLIC PROCESS	1.20423	0.0938886	0.219046	-1.67675	0.000204123	0.00231986	1.77666	2.92338e-05	0.0054764	1.34184	0.0420265	0.605192	1.05862	0.309799	0.707893	1.2899	0.0815319	0.866546	-1.28875	0.0455271	0.465318	1.49525	0.0734336	0.504917	-0.858816	0.826114	0.977075	2.09441	7.07264e-05	0.00344987
GOBP CELLULAR METABOLIC COMPOUND SALVAGE	0.80759	0.754837	0.88275	0.710715	0.884946	0.946643	0.97827	0.49213	0.989557	0.838468	0.691585	1	1.88597	0.0016448	0.0713454	0.93444	0.545863	0.964176	-1.03739	0.393574	0.829833	1.00858	0.413258	0.845384	-0.742856	0.848948	0.980113	1.10804	0.306536	0.672847
GOBP CELLULAR MODIFIED AMINO ACID BIOSYNTHETIC PROCESS	1.20334	0.194592	0.361611	-1.41439	0.055678	0.161297	1.3975	0.0728826	0.647961	1.21494	0.198383	0.79534	-1.44236	0.059721	0.405105	1.25878	0.168639	0.902919	0.652201	0.935285	0.979301	1.60637	0.0342868	0.441988	1.37309	0.0837561	0.786904	1.69084	0.00629247	0.0765827
GOBP CELLULAR MODIFIED AMINO ACID CATABOLIC PROCESS	1.85707	0.00113429	0.0101959	-0.945741	0.54154	0.7038	1.50396	0.0389701	0.534979	1.46893	0.0506378	0.605192	1.26694	0.167004	0.585822	1.30133	0.159541	0.899144	-1.59793	0.0303367	0.394474	1.68801	0.0236062	0.404511	-0.883775	0.624616	0.959807	1.3225	0.125398	0.447276
GOBP CELLULAR MODIFIED AMINO ACID METABOLIC PROCESS	1.57142	0.00151075	0.0125374	-1.16836	0.148175	0.30978	1.56688	0.00229809	0.128311	1.41222	0.029263	0.57444	1.13107	0.198572	0.617609	1.49785	0.0190401	0.683992	-1.30414	0.0523932	0.47725	1.61294	0.0583321	0.488544	1.06233	0.317473	0.925981	2.03217	6.73401e-05	0.00344741
GOBP CELLULAR OXIDANT DETOXIFICATION	1.39675	0.0406193	0.123188	1.21136	0.147403	0.308839	-1.02606	0.386514	0.953287	-1.27351	0.118382	0.707546	1.13004	0.238074	0.653952	1.17325	0.212823	0.902947	0.866178	0.695868	0.933413	2.50423	0.00930107	0.403124	-1.01621	0.420706	0.944389	2.14277	5.58223e-05	0.00341729
GOBP CELLULAR RESPIRATION	0.939748	0.620121	0.791517	-0.919295	0.681203	0.809213	2.26135	2.92346e-05	0.0054764	2.21624	2.61049e-05	0.00886816	2.27918	3.75601e-05	0.00628419	2.04638	3.52833e-05	0.00937035	1.85554	2.70314e-05	0.00556457	2.08449	0.0221165	0.403124	-1.4787	0.00345559	0.267034	2.37264	7.49008e-05	0.00352145
GOBP CELLULAR RESPONSE TO AMYLOID BETA	1.7034	0.00597985	0.0330084	1.66519	0.00852983	0.0428707	-1.17114	0.229686	0.845911	-1.58006	0.0341885	0.580354	-0.920088	0.565076	0.843844	-0.858362	0.647479	0.979915	-0.934224	0.542917	0.887712	1.02467	0.374553	0.817512	-1.26739	0.159643	0.831518	-1.27052	0.157182	0.50884
GOBP CELLULAR RESPONSE TO BIOTIC STIMULUS	1.37164	0.0157483	0.0637984	1.95829	4.81812e-05	0.000879794	-0.861167	0.844659	1	-1.15358	0.161689	0.765257	-1.69699	0.000300236	0.0252323	0.872866	0.730781	0.986901	-1.24991	0.0664562	0.523098	0.907577	0.505044	0.894343	1.37018	0.0241505	0.533132	0.786398	0.951706	0.999912
GOBP CELLULAR RESPONSE TO CARBOHYDRATE STIMULUS	1.50849	0.00785855	0.0404949	1.0896	0.269537	0.459474	0.794308	0.867794	1	0.911095	0.618105	1	1.05506	0.331722	0.720644	-1.06697	0.300209	0.922244	-0.898064	0.670042	0.925518	0.784411	0.834168	0.978721	0.902269	0.658272	0.961661	1.04869	0.339451	0.702699
GOBP CELLULAR RESPONSE TO CHEMICAL STRESS	1.42488	0.00315344	0.0203859	0.894685	0.817472	0.90389	1.17149	0.12515	0.734605	1.08089	0.283177	0.872427	0.986914	0.4825	0.805142	0.843635	0.846908	0.999695	0.977819	0.517199	0.876472	1.61226	0.0598814	0.488544	-0.927442	0.668993	0.961661	-0.93641	0.630348	0.913707
GOBP CELLULAR RESPONSE TO HORMONE STIMULUS	1.54019	7.95988e-05	0.00169863	1.23781	0.0199288	0.0775554	1.03098	0.364665	0.950216	0.950362	0.605592	1	NA	NA	NA	NA	NA	NA	-1.13844	0.0902363	0.569211	NA	NA	NA	-1.06243	0.258166	0.901127	-1.44602	0.000761558	0.0159927
GOBP CELLULAR RESPONSE TO HYDROGEN PEROXIDE	1.69808	0.00151443	0.0125374	1.10774	0.266584	0.456048	1.2841	0.107476	0.711555	1.28652	0.112361	0.692334	1.32677	0.0741049	0.431769	0.836982	0.723248	0.986901	-1.30119	0.0949069	0.57454	0.818557	0.746211	0.962731	0.69298	0.950505	0.997376	-1.0487	0.372891	0.729168
GOBP CELLULAR RESPONSE TO INORGANIC SUBSTANCE	1.28656	0.054879	0.14984	1.51017	0.00292889	0.0192115	1.03829	0.371532	0.952415	1.12566	0.23351	0.813822	0.921189	0.654093	0.883576	-0.799881	0.865645	0.999695	0.868565	0.741302	0.935987	1.86471	0.0369126	0.448475	-0.840349	0.827629	0.977289	-0.868026	0.742488	0.953797
GOBP CELLULAR RESPONSE TO INSULIN STIMULUS	1.76429	3.99537e-05	0.00105858	1.16473	0.125298	0.278858	1.202	0.122501	0.734605	1.07387	0.311559	0.900435	1.15437	0.157331	0.575355	0.969136	0.499506	0.958773	-1.11668	0.197559	0.704062	1.12301	0.160705	0.628725	-0.867001	0.798396	0.976418	-1.38292	0.0217537	0.17097
GOBP CELLULAR RESPONSE TO INTERFERON GAMMA	1.83191	0.000159198	0.00263354	1.78938	0.000371247	0.00372845	-0.981968	0.46953	0.9822	-1.31437	0.0897608	0.661353	-1.69071	0.00330971	0.112196	-1.09822	0.269544	0.904292	-0.6901	0.975614	0.992602	-0.807936	0.702055	0.954343	1.41931	0.0311402	0.553474	1.06003	0.332759	0.694581
GOBP CELLULAR RESPONSE TO INTERLEUKIN 1	1.10128	0.282678	0.466899	1.85688	0.000182891	0.00211902	-0.669098	0.987128	1	0.602332	0.993383	1	-0.94467	0.544059	0.834211	0.799795	0.800714	0.993881	-0.930363	0.573687	0.897397	0.7451	0.894561	0.981079	0.976011	0.492387	0.954181	-0.893674	0.639386	0.917289
GOBP CELLULAR RESPONSE TO LIPID	1.36373	0.00275978	0.0184829	1.44687	0.000375617	0.00374964	-0.959427	0.616734	1	-0.900893	0.853087	1	NA	NA	NA	-0.816209	0.942567	0.999695	-1.22857	0.0289186	0.39398	NA	NA	NA	0.976701	0.527078	0.954605	-1.29177	0.0229523	0.177494
GOBP CELLULAR RESPONSE TO LIPOPROTEIN PARTICLE STIMULUS	1.84478	0.00108968	0.01002	1.20461	0.203411	0.383564	-1.00752	0.429083	0.968222	-1.14204	0.257582	0.833851	-1.90194	0.00243289	0.0943679	1.26759	0.171832	0.902919	-1.02526	0.403079	0.831951	1.18585	0.19971	0.671386	1.1528	0.26226	0.902822	1.08024	0.339769	0.702699
GOBP CELLULAR RESPONSE TO LOW DENSITY LIPOPROTEIN PARTICLE STIMULUS	1.78929	0.0025145	0.0173788	1.08548	0.349364	0.539616	1.0544	0.406188	0.959435	0.978813	0.501417	0.967879	-1.90002	0.00280581	0.103562	1.34036	0.138285	0.891915	-0.701752	0.850782	0.96152	1.36734	0.106018	0.546544	1.02614	0.424829	0.944389	-0.763178	0.785315	0.966926
GOBP CELLULAR RESPONSE TO MECHANICAL STIMULUS	1.50609	0.0216981	0.0797174	1.92939	0.000136141	0.00175485	-0.838609	0.750643	1	-1.2037	0.170099	0.765327	0.807483	0.810548	0.941326	1.09504	0.307105	0.922244	-0.828723	0.764527	0.938991	2.3429	0.0151861	0.403124	1.33909	0.0870135	0.800212	-0.935325	0.565544	0.878624
GOBP CELLULAR RESPONSE TO MOLECULE OF BACTERIAL ORIGIN	1.36459	0.0225901	0.0818478	1.99714	4.76417e-05	0.000879794	-0.823435	0.908764	1	-1.12285	0.204728	0.799838	-1.76767	0.000213648	0.0200775	0.90715	0.635614	0.979713	-1.12322	0.200142	0.705247	0.879393	0.588208	0.918704	1.23427	0.100335	0.805897	-0.695896	0.976876	0.999912
GOBP CELLULAR RESPONSE TO NITROGEN COMPOUND	1.67597	3.96967e-05	0.00105858	1.48424	5.567e-05	0.000882192	NA	NA	NA	NA	NA	NA	NA	NA	NA	NA	NA	NA	-1.16833	0.050124	0.47725	NA	NA	NA	1.19865	0.050126	0.667549	-1.12572	0.160264	0.51399
GOBP CELLULAR RESPONSE TO ORGANIC CYCLIC COMPOUND	1.49133	0.000199633	0.00304144	1.29686	0.00871577	0.0434914	0.823904	0.954149	1	0.826599	0.912708	1	NA	NA	NA	0.811582	0.965014	0.999695	-1.14868	0.0837173	0.554885	NA	NA	NA	1.21091	0.0529129	0.676531	-1.25783	0.0347481	0.221304
GOBP CELLULAR RESPONSE TO OXYGEN RADICAL	1.38203	0.0917442	0.215394	-1.08117	0.35924	0.54717	1.37978	0.0944117	0.691242	1.2815	0.161437	0.765257	1.41499	0.0839595	0.459852	1.45696	0.0711106	0.858089	1.24331	0.202612	0.708029	1.39128	0.0899053	0.520333	NA	NA	NA	1.84189	0.00216311	0.0353576
GOBP CELLULAR RESPONSE TO PEPTIDE	1.69476	7.99904e-05	0.00169863	1.47984	0.000765033	0.00657666	0.904367	0.72119	1	-0.922032	0.702352	1	1.08651	0.229771	0.642375	-0.935306	0.552251	0.964176	-1.11548	0.163683	0.66636	1.11546	0.170314	0.636718	1.04477	0.328891	0.927777	-1.28124	0.0400707	0.23865
GOBP CELLULAR RESPONSE TO PEPTIDE HORMONE STIMULUS	1.62029	0.000199681	0.00304144	1.20962	0.0668551	0.180828	0.987738	0.482136	0.987624	0.926397	0.62786	1	1.08719	0.241627	0.656895	-0.920465	0.583072	0.968335	-1.00864	0.411045	0.831951	1.03281	0.246106	0.711723	0.925827	0.666042	0.961661	-1.29818	0.0402994	0.239439
GOBP CELLULAR RESPONSE TO REACTIVE OXYGEN SPECIES	1.61908	0.00140196	0.0118999	0.99884	0.449719	0.629298	1.28947	0.0772197	0.66215	1.26343	0.106303	0.682145	1.41422	0.0243737	0.289186	1.01569	0.407238	0.944922	-1.04401	0.348616	0.804083	0.967252	0.393975	0.838503	0.777316	0.910393	0.992346	1.05734	0.318575	0.683521
GOBP CELLULAR RESPONSE TO STEROID HORMONE STIMULUS	1.25601	0.0648943	0.168831	0.931947	0.642207	0.779375	0.884211	0.72316	1	0.993963	0.463475	0.955613	1.37315	0.0235245	0.284126	-0.863524	0.713937	0.986901	-1.22108	0.0938667	0.573251	1.12595	0.158955	0.62546	0.926493	0.635779	0.959807	-1.63177	0.000506343	0.0124479
GOBP CELLULAR RESPONSE TO TOXIC SUBSTANCE	1.36448	0.0416084	0.124903	1.54672	0.00683944	0.036762	-1.04224	0.353618	0.948051	-1.18497	0.169661	0.765327	1.14032	0.21367	0.630041	1.04784	0.358561	0.927743	-0.924083	0.599541	0.908152	2.38928	0.0120718	0.403124	-1.32997	0.0633619	0.705794	2.33189	5.81024e-05	0.00341729
GOBP CELLULAR RESPONSE TO VASCULAR ENDOTHELIAL GROWTH FACTOR STIMULUS	1.53766	0.0157846	0.0637984	1.49459	0.0197297	0.0773431	0.936509	0.557103	1	1.02324	0.416749	0.941274	1.82153	0.00189919	0.0795575	1.03127	0.396003	0.941854	1.24808	0.155105	0.658946	1.64376	0.0337514	0.441988	-0.882256	0.657486	0.961661	-0.717712	0.907173	0.994056
GOBP CELLULAR RESPONSE TO VIRUS	1.57652	0.00809991	0.0412734	1.55259	0.00996754	0.0477537	-1.38024	0.057293	0.605689	-1.50455	0.0390953	0.599523	-1.7588	0.00287247	0.103562	-1.35261	0.0924833	0.868586	0.658237	0.968106	0.990218	-1.41732	0.0650797	0.496966	0.928575	0.584764	0.959628	-1.03111	0.405615	0.756344
GOBP CELLULAR RESPONSE TO XENOBIOTIC STIMULUS	1.15142	0.179262	0.343222	1.51459	0.00599167	0.0334976	1.22121	0.126014	0.734605	1.25243	0.111702	0.690654	0.979052	0.487925	0.808001	1.04305	0.360698	0.927743	0.795578	0.864467	0.962217	1.13859	0.156604	0.621497	-1.23089	0.112688	0.805897	0.968571	0.519342	0.837763
GOBP CELLULAR SENESCENCE	1.17995	0.180022	0.343676	1.24213	0.119326	0.267965	-0.994701	0.442037	0.971299	0.820258	0.769073	1	-1.20598	0.163798	0.582656	-1.34751	0.0949147	0.868711	-0.932719	0.56785	0.895385	-1.26121	0.096686	0.532708	-1.05187	0.362635	0.930813	-1.65026	0.004662	0.0620188
GOBP CERAMIDE TRANSPORT	1.53453	0.0370807	0.116484	1.72424	0.00775946	0.0402461	-1.81113	0.00290658	0.148674	-1.76024	0.0099069	0.384992	-1.06415	0.378334	0.749976	NA	NA	NA	-0.459545	0.990677	0.996048	-0.900795	0.57593	0.915259	NA	NA	NA	NA	NA	NA
GOBP CEREBRAL CORTEX RADIALLY ORIENTED CELL MIGRATION	1.57565	0.0264128	0.0926765	1.36924	0.0991217	0.237116	1.1973	0.234104	0.853053	0.934755	0.55557	0.987648	0.951007	0.523621	0.828479	-0.849816	0.652249	0.980764	-1.64697	0.0217588	0.354888	1.01955	0.393655	0.838265	1.32998	0.126708	0.814394	-1.59804	0.0202472	0.164168
GOBP CHAPERONE MEDIATED PROTEIN COMPLEX ASSEMBLY	-1.95628	0.000315993	0.00409748	-1.65262	0.00926197	0.0454999	-1.15091	0.276702	0.900953	-0.839796	0.675274	1	-1.17654	0.252841	0.664904	-0.724573	0.81569	0.998769	0.899254	0.603861	0.91025	-1.05187	0.361389	0.806345	-1.09976	0.332349	0.927777	0.77512	0.792143	0.966926
GOBP CHAPERONE MEDIATED PROTEIN FOLDING	-1.54806	0.0111493	0.0512611	-1.54662	0.0106788	0.0501271	1.02189	0.41446	0.959458	1.31918	0.0967113	0.665046	1.56631	0.0146824	0.227804	-0.833	0.710818	0.986901	1.15162	0.242973	0.738646	1.0338	0.327528	0.783087	-0.915589	0.618235	0.959807	0.791226	0.871166	0.985493
GOBP CHOLESTEROL EFFLUX	1.5073	0.0209126	0.0776626	1.29809	0.113113	0.257684	1.66461	0.00606663	0.243579	-1.25998	0.139187	0.739782	1.0318	0.394923	0.757794	1.33239	0.112306	0.873847	-0.850448	0.712903	0.935765	1.59148	0.0368198	0.448475	1.20411	0.180375	0.83505	1.80643	0.00189337	0.032872
GOBP CHOLESTEROL STORAGE	1.57185	0.027223	0.0946887	-1.08012	0.360064	0.547405	1.54473	0.0296341	0.490552	1.42415	0.0718474	0.623065	-1.30402	0.157619	0.575355	1.37412	0.115795	0.873847	-1.27376	0.177368	0.680565	1.20839	0.209109	0.683523	-0.871629	0.645691	0.960241	NA	NA	NA
GOBP CHONDROCYTE DIFFERENTIATION	1.51664	0.0142108	0.060052	1.06322	0.329203	0.520217	0.89638	0.650032	1	0.735113	0.914065	1	1.19852	0.148815	0.560524	-0.908853	0.579546	0.966666	0.62916	0.982729	0.99325	-2.38262	0.0338054	0.441988	1.03813	0.384481	0.934149	-1.29861	0.100643	0.394888
GOBP CHROMATIN ASSEMBLY OR DISASSEMBLY	0.626334	0.998841	1	1.66355	0.000285388	0.00306792	-1.11879	0.207468	0.83569	-0.860644	0.783748	1	0.798155	0.931109	0.982074	0.730667	0.952221	0.999695	0.893136	0.68395	0.930383	-0.971388	0.276238	0.741797	-0.982756	0.485394	0.954029	-1.68229	0.000372269	0.0100938
GOBP CHROMATIN ORGANIZATION	-0.822104	0.986044	1	1.49341	0.000165098	0.00198975	-0.968049	0.583544	1	0.861927	0.844886	1	NA	NA	NA	-1.06421	0.263627	0.904292	1.05755	0.309914	0.790426	NA	NA	NA	-1.13804	0.109272	0.805897	-1.96935	2.4309e-05	0.00269311
GOBP CHROMATIN REMODELING	-0.932046	0.634128	0.802059	1.27979	0.0428987	0.134287	-0.962183	0.538765	0.998655	0.667188	0.99618	1	-0.909589	0.686612	0.897276	-0.903654	0.612561	0.977509	0.974666	0.5114	0.876077	-1.01656	0.221541	0.685835	-1.08703	0.258058	0.901127	-1.53926	0.00239068	0.0378627
GOBP CIRCADIAN REGULATION OF GENE EXPRESSION	1.37075	0.0504543	0.142007	1.76688	0.000546822	0.00507888	1.59612	0.00942473	0.314214	1.60319	0.0141997	0.453176	1.22796	0.150097	0.562485	0.999552	0.435615	0.948959	-0.749861	0.899538	0.970777	1.24538	0.117729	0.570041	1.10903	0.2794	0.907931	-1.87241	0.000190615	0.00616591
GOBP CIRCADIAN RHYTHM	1.42956	0.00967908	0.0466462	1.59674	0.00062482	0.00568211	1.23623	0.0964293	0.693981	1.25739	0.0953467	0.661756	1.2974	0.0481424	0.377089	0.884268	0.687023	0.986901	0.86004	0.763077	0.938587	0.812552	0.777998	0.968296	1.0285	0.381208	0.934149	-1.99687	2.84479e-05	0.00269311
GOBP CIRCULATORY SYSTEM PROCESS	1.84411	3.98597e-05	0.00105858	1.21366	0.0361826	0.120713	0.983134	0.504898	0.997939	0.923122	0.677127	1	NA	NA	NA	NA	NA	NA	-1.2664	0.0188189	0.349631	NA	NA	NA	1.05006	0.312635	0.924489	-1.08978	0.244431	0.613436
GOBP CLATHRIN DEPENDENT ENDOCYTOSIS	0.606538	0.98558	1	1.65579	0.00663447	0.0359376	-0.989525	0.452347	0.973947	-0.983204	0.451046	0.955307	1.46938	0.0426172	0.360445	-1.65609	0.0278092	0.770516	0.760489	0.82727	0.953843	-0.955505	0.450438	0.870096	0.83682	0.725364	0.964837	-0.921391	0.581406	0.889329
GOBP CLEAVAGE INVOLVED IN RRNA PROCESSING	-1.11526	0.296699	0.480371	-1.59975	0.0137888	0.0604107	-0.662547	0.930019	1	1.09053	0.34641	0.9274	-0.648831	0.930971	0.982074	-1.17317	0.264121	0.904292	1.03072	0.422755	0.838547	-0.826978	0.695768	0.954343	-0.954756	0.52298	0.954181	0.943085	0.537474	0.85357
GOBP COGNITION	1.70808	0.000278396	0.00371094	1.48951	0.0020557	0.0143487	1.32061	0.0363636	0.518251	1.13431	0.21295	0.811411	0.934288	0.638964	0.876079	0.734475	0.983581	0.999695	-0.927832	0.649582	0.919546	-1.10429	0.189988	0.661727	1.05791	0.320645	0.927777	0.992674	0.463837	0.800771
GOBP COLLAGEN BIOSYNTHETIC PROCESS	1.40351	0.0726073	0.183092	1.56948	0.0194863	0.0768639	0.655572	0.939883	1	-0.597384	0.980629	1	1.26634	0.146397	0.558742	1.08432	0.33891	0.922797	1.16329	0.263824	0.753189	1.00066	0.410395	0.844783	-0.630303	0.938625	0.995045	-1.25159	0.179711	0.535129
GOBP COLLAGEN CATABOLIC PROCESS	1.4783	0.0550925	0.150065	1.7832	0.00364515	0.0227121	0.978014	0.491296	0.989557	-0.675906	0.917038	1	-0.784097	0.800396	0.938604	1.10668	0.314312	0.922797	-1.62636	0.0245268	0.368761	1.54925	0.0392226	0.452672	NA	NA	NA	NA	NA	NA
GOBP COLLAGEN METABOLIC PROCESS	1.58903	0.00847797	0.0424562	1.92032	9.12867e-05	0.0013072	0.788888	0.837302	1	-0.696739	0.961154	1	0.881214	0.692282	0.899926	0.958655	0.504222	0.958773	-1.04807	0.357506	0.808789	1.38662	0.0649691	0.496966	0.855533	0.705003	0.963562	-0.697229	0.923619	0.997977
GOBP COMPLEMENT ACTIVATION	1.11796	0.272104	0.45398	2.5018	4.50126e-05	0.000879794	-2.04852	0.000148544	0.0178924	-2.00366	0.00109776	0.113862	-1.7977	0.00422155	0.126146	-1.51474	0.0490779	0.804961	0.82322	0.736377	0.935987	-1.9206	0.036075	0.447778	-1.07775	0.336185	0.927777	0.844353	0.702543	0.940285
GOBP CONNECTIVE TISSUE DEVELOPMENT	1.44785	0.00823717	0.0415101	1.32486	0.024395	0.0897231	0.861697	0.793558	1	0.729773	0.975534	1	1.1998	0.097372	0.487116	-0.808658	0.877704	0.999695	0.730801	0.971076	0.990787	-1.86578	0.0796669	0.50847	1.07095	0.301662	0.920506	-0.938613	0.593814	0.895383
GOBP CORTICAL ACTIN CYTOSKELETON ORGANIZATION	1.24512	0.160692	0.321585	1.52094	0.0239017	0.0880948	-1.21619	0.182914	0.800941	-1.1755	0.213834	0.811411	-0.93288	0.542212	0.833594	-0.967251	0.482113	0.958773	-1.57576	0.0249149	0.368761	0.950911	0.490362	0.890358	0.817322	0.737656	0.964837	-1.23924	0.170057	0.52256
GOBP CORTICAL CYTOSKELETON ORGANIZATION	1.41656	0.0435479	0.128912	1.45081	0.028056	0.0998697	-1.11727	0.26625	0.889017	-1.08684	0.289509	0.876614	-0.980068	0.464246	0.791534	-0.7998	0.760991	0.993228	-1.3397	0.0860742	0.557447	0.871298	0.63191	0.936319	1.22117	0.170532	0.83505	-1.47283	0.0308953	0.205056
GOBP COTRANSLATIONAL PROTEIN TARGETING TO MEMBRANE	-1.78055	0.0027558	0.0184829	-1.0575	0.389039	0.57174	-1.35415	0.117245	0.734605	-0.810432	0.716042	1	-1.00347	0.441643	0.783023	-1.91109	0.00431882	0.414391	1.26311	0.184609	0.690603	-1.56628	0.0370808	0.448475	-1.09377	0.337365	0.927777	0.974256	0.492978	0.818876
GOBP CRISTAE FORMATION	-0.998239	0.463692	0.655394	-1.30448	0.146516	0.308162	1.57857	0.0231187	0.444669	1.33577	0.129001	0.723529	1.00894	0.448605	0.785447	-0.777579	0.735693	0.98796	1.35075	0.123539	0.628126	1.12547	0.295884	0.75529	-0.681184	0.886989	0.987804	1.85013	0.00197901	0.0330517
GOBP CYCLIC NUCLEOTIDE MEDIATED SIGNALING	1.56221	0.0208476	0.0776626	1.28894	0.109052	0.252211	-0.848877	0.723873	1	-1.14764	0.223971	0.811509	0.887736	0.659996	0.885409	0.696556	0.924633	0.999695	-1.69158	0.00989561	0.293604	0.72117	0.914462	0.983034	0.79626	0.76339	0.967808	-0.682904	0.921576	0.997923
GOBP CYTOCHROME COMPLEX ASSEMBLY	-1.72795	0.00409543	0.0248604	-1.67922	0.00503368	0.0293182	1.28449	0.145247	0.748266	1.43644	0.0587231	0.615844	-1.055	0.369036	0.742639	1.30917	0.149644	0.891915	1.59449	0.0176442	0.342396	0.961873	0.475113	0.887024	-0.881509	0.648131	0.960584	1.77429	0.00298954	0.0452554
GOBP CYTOKINE MEDIATED SIGNALING PATHWAY	1.23245	0.0478609	0.137482	2.05619	5.10152e-05	0.000879794	-0.823238	0.981684	1	-1.2723	0.0275959	0.565437	-1.34855	0.00805363	0.174944	-0.95705	0.502675	0.958773	-1.024	0.359691	0.810396	-1.94716	0.0147574	0.403124	0.96227	0.560707	0.959628	-0.891044	0.740714	0.953317
GOBP CYTOKINE PRODUCTION	1.74075	3.99218e-05	0.00105858	1.99507	5.5057e-05	0.000879794	NA	NA	NA	NA	NA	NA	NA	NA	NA	NA	NA	NA	-1.06263	0.214714	0.716527	NA	NA	NA	1.14489	0.111952	0.805897	-1.01415	0.42481	0.774742
GOBP CYTOKINE PRODUCTION INVOLVED IN IMMUNE RESPONSE	1.78218	0.000682293	0.00702037	1.85054	0.000274587	0.0029794	1.20897	0.15867	0.767797	-1.25386	0.12446	0.721564	-1.61205	0.00793954	0.174944	-0.858863	0.685196	0.986901	-1.40421	0.0471322	0.467707	0.777139	0.841503	0.978721	1.26725	0.126025	0.812684	-0.693576	0.930898	0.999878
GOBP CYTOPLASMIC TRANSLATION	-0.995201	0.458568	0.652115	2.07969	4.7808e-05	0.000879794	1.67848	0.000458001	0.0407185	1.71284	0.000818375	0.0926004	2.56185	3.76989e-05	0.00628419	-0.744243	0.929634	0.999695	2.12117	2.81777e-05	0.00556457	1.89441	0.0444572	0.465695	-1.61683	0.00160728	0.17725	1.676	0.000504064	0.0124479
GOBP CYTOSOLIC CALCIUM ION TRANSPORT	1.55423	0.00570494	0.0320277	1.52861	0.0053119	0.0304298	0.689147	0.986763	1	-0.656146	0.998597	1	0.830217	0.862483	0.956263	0.885194	0.672074	0.986901	0.798358	0.842217	0.957638	-0.602958	0.997118	0.999224	1.01239	0.424544	0.944389	-0.878791	0.693883	0.93934
GOBP DEFENSE RESPONSE TO BACTERIUM	2.14615	3.98613e-05	0.00105858	2.33905	4.72836e-05	0.000879794	-0.997892	0.436705	0.968222	-1.14131	0.183853	0.777406	-1.61525	0.00103031	0.0546877	0.825243	0.845154	0.999695	-1.12152	0.210269	0.714067	-0.804766	0.644542	0.94251	0.879319	0.723182	0.964837	0.894836	0.690927	0.938266
GOBP DEFENSE RESPONSE TO GRAM NEGATIVE BACTERIUM	1.68989	0.00834076	0.0419002	1.83103	0.00155438	0.0115682	-0.758076	0.861507	1	-1.13521	0.248844	0.826677	-1.50973	0.0306632	0.319195	0.782656	0.797153	0.993881	-0.890054	0.615574	0.911607	-0.889935	0.553804	0.907863	-1.23355	0.188233	0.8364	NA	NA	NA
GOBP DEFENSE RESPONSE TO GRAM POSITIVE BACTERIUM	1.70343	0.00356685	0.0223364	1.32956	0.096539	0.23318	-1.45061	0.0404529	0.547287	-1.6691	0.0157213	0.471391	-1.42613	0.0423941	0.360445	0.975595	0.476316	0.958773	0.744205	0.865799	0.962217	0.842055	0.694484	0.954343	0.67734	0.93984	0.995045	-0.869276	0.656299	0.926416
GOBP DEFENSE RESPONSE TO SYMBIONT	1.43205	0.00539719	0.0307861	1.51191	0.00161796	0.0119393	-1.4597	0.00418191	0.185896	-1.63007	0.000814553	0.0926004	-1.96779	4.28669e-05	0.00628419	-1.2186	0.124106	0.874034	-1.07476	0.259135	0.750443	-1.35197	0.148439	0.611482	1.07678	0.271009	0.906321	-1.19243	0.132473	0.461387
GOBP DENDRITE DEVELOPMENT	1.42858	0.0113596	0.0518825	1.26656	0.0452799	0.139615	0.82606	0.853593	1	0.696487	0.984613	1	1.10012	0.234225	0.647997	-1.01279	0.373962	0.934401	-1.22251	0.090546	0.569211	-0.769621	0.771772	0.966279	-1.03856	0.363422	0.930813	-1.42656	0.0150229	0.138172
GOBP DENDRITIC CELL DIFFERENTIATION	1.99823	0.000201792	0.00304144	1.92403	0.00035727	0.00367072	-0.97256	0.480904	0.987624	-1.26972	0.138621	0.739782	-1.05794	0.353686	0.732169	0.818659	0.727846	0.986901	-1.35764	0.100951	0.586856	0.671983	0.945207	0.992043	1.04089	0.396179	0.938005	0.740872	0.861454	0.981346
GOBP DENDRITIC CELL MIGRATION	1.23901	0.190926	0.357916	1.87984	0.000966184	0.00788107	-1.71371	0.0102199	0.315976	-1.7034	0.0184513	0.498517	-1.53372	0.0418877	0.360445	-1.02986	0.409912	0.944922	0.654183	0.897679	0.970777	-0.942547	0.50783	0.894343	NA	NA	NA	NA	NA	NA
GOBP DENDRITIC SPINE DEVELOPMENT	1.38805	0.0483936	0.138159	1.44074	0.0227853	0.0850602	0.997292	0.455244	0.973947	0.84185	0.727931	1	1.17476	0.189711	0.608827	-1.27185	0.135395	0.891915	-0.922301	0.585216	0.903243	-0.802261	0.733707	0.960687	-0.840827	0.744659	0.965361	-1.16076	0.225225	0.592751
GOBP DEOXYRIBONUCLEOSIDE MONOPHOSPHATE METABOLIC PROCESS	1.47415	0.0552157	0.150119	0.996882	0.458256	0.635646	1.49749	0.043696	0.563687	1.49775	0.0423256	0.605192	1.94549	0.000690078	0.0434965	1.16259	0.283965	0.911983	-1.35462	0.122061	0.627733	-0.83751	0.677921	0.948703	1.47829	0.056665	0.68712	1.82042	0.00271539	0.0421434
GOBP DEOXYRIBOSE PHOSPHATE CATABOLIC PROCESS	1.13451	0.282766	0.466899	0.933475	0.551216	0.711332	1.3737	0.0957462	0.692056	1.25481	0.176463	0.774007	1.96387	0.000726272	0.0450736	1.51758	0.0479183	0.804607	-1.18293	0.232731	0.7334	1.49509	0.0498092	0.475543	1.34405	0.119946	0.805897	1.92643	0.000518428	0.0125443
GOBP DEOXYRIBOSE PHOSPHATE METABOLIC PROCESS	1.14599	0.24998	0.429581	-0.822827	0.763884	0.86948	1.29728	0.130034	0.734741	1.23356	0.181343	0.777406	1.35219	0.0950569	0.482339	1.31956	0.131279	0.885502	-0.991011	0.454284	0.853273	1.35755	0.0849939	0.518948	1.08812	0.32961	0.927777	2.09865	9.92802e-05	0.00401432
GOBP DETECTION OF BIOTIC STIMULUS	1.74746	0.00421087	0.0250952	1.92261	0.000485458	0.0046452	-1.23527	0.184924	0.803286	-1.63932	0.025965	0.560272	-1.35477	0.100093	0.490868	0.697741	0.875251	0.999695	-1.56857	0.0342263	0.410583	1.06264	0.32682	0.783087	0.969703	0.499066	0.954181	NA	NA	NA
GOBP DETECTION OF EXTERNAL BIOTIC STIMULUS	1.82322	0.00158305	0.0129559	1.88318	0.00105848	0.00843859	-1.09054	0.344574	0.943643	-1.5171	0.0536263	0.612571	-1.35657	0.113921	0.519446	1.18651	0.257203	0.904292	-1.79314	0.00621585	0.26478	1.31743	0.120558	0.575409	NA	NA	NA	NA	NA	NA
GOBP DETECTION OF STIMULUS	1.59881	0.00378094	0.0234932	1.88781	4.68933e-05	0.000879794	-1.02998	0.367934	0.950948	-1.2211	0.124926	0.721564	-0.798764	0.992684	0.999373	0.784852	0.901165	0.999695	-1.29646	0.0738759	0.538408	0.672773	0.995808	0.999224	-1.07782	0.317124	0.925981	1.24236	0.127072	0.451434
GOBP DETECTION OF STIMULUS INVOLVED IN SENSORY PERCEPTION	1.30119	0.132537	0.279577	1.58409	0.0174657	0.0714002	-0.926111	0.560852	1	-0.890851	0.610126	1	-0.677884	1	1	0.568929	0.995976	0.999695	-1.11475	0.294747	0.776679	0.678233	0.981339	0.995367	-1.34901	0.111444	0.805897	1.41392	0.0726963	0.330467
GOBP DETOXIFICATION	1.28798	0.075557	0.188745	1.4714	0.0133153	0.0590042	-1.07761	0.289787	0.906347	-1.16712	0.181793	0.777406	1.05607	0.334869	0.720644	1.26659	0.123216	0.874034	0.792761	0.849437	0.960843	2.29851	0.0135322	0.403124	-1.22047	0.128511	0.815636	2.27506	5.91296e-05	0.00341729
GOBP DEVELOPMENTAL CELL GROWTH	1.39922	0.0156836	0.0637984	1.27051	0.0475729	0.144948	0.868117	0.763554	1	0.718121	0.975877	1	1.09086	0.250338	0.660905	0.800788	0.871572	0.999695	1.13406	0.220128	0.720109	0.812592	0.778811	0.968296	0.821723	0.866043	0.985426	-1.41634	0.0176189	0.153815
GOBP DEVELOPMENTAL GROWTH	1.52368	0.00015977	0.00263354	1.35017	0.00209067	0.0144482	0.943756	0.637748	1	0.879074	0.802844	1	NA	NA	NA	NA	NA	NA	0.975852	0.532666	0.881754	NA	NA	NA	-1.00988	0.418318	0.944389	-1.34137	0.00742019	0.0841411
GOBP DEVELOPMENTAL GROWTH INVOLVED IN MORPHOGENESIS	1.35916	0.0251635	0.0890743	1.23173	0.0668028	0.180828	0.850295	0.809407	1	0.701744	0.986233	1	1.11787	0.201954	0.620947	0.753002	0.95274	0.999695	1.0784	0.305883	0.789703	0.830014	0.729486	0.960161	1.02754	0.390897	0.938005	-1.30977	0.0506988	0.273416
GOBP DEVELOPMENTAL MATURATION	1.51023	0.00305786	0.0199697	1.27724	0.0391695	0.127027	0.780961	0.949813	1	0.80071	0.888633	1	1.17178	0.120798	0.528704	-0.809125	0.878867	0.999695	1.00859	0.440248	0.847733	0.946064	0.402698	0.842254	0.86553	0.785729	0.976418	-1.0651	0.326513	0.690284
GOBP DICARBOXYLIC ACID METABOLIC PROCESS	1.6168	0.00278651	0.0186155	-1.27544	0.0859906	0.216093	1.64831	0.00289624	0.148674	1.51726	0.0215698	0.533387	1.67137	0.00358748	0.114856	1.44392	0.0531938	0.834584	0.722159	0.928305	0.976458	1.43692	0.0565281	0.488544	0.693741	0.97213	0.997376	1.89889	0.000115821	0.00418728
GOBP DIOL BIOSYNTHETIC PROCESS	1.59877	0.0212516	0.0784372	-0.524012	0.984588	0.995218	1.41086	0.0808491	0.662226	1.12704	0.31964	0.907139	1.07867	0.359606	0.734527	1.39806	0.101818	0.873847	0.856196	0.658579	0.921726	1.25009	0.173704	0.638564	1.37375	0.101049	0.805897	1.59566	0.0243393	0.185594
GOBP DIOL METABOLIC PROCESS	1.61434	0.0159538	0.0641359	0.830475	0.727882	0.845013	1.31929	0.130179	0.734741	1.10708	0.329607	0.917971	1.15115	0.269594	0.676023	1.61385	0.0247789	0.753382	0.758217	0.796145	0.94643	1.44806	0.0614589	0.492964	1.37584	0.0913008	0.805601	1.5119	0.0360104	0.225537
GOBP DIVALENT INORGANIC CATION HOMEOSTASIS	1.22993	0.0571577	0.15435	1.31711	0.0126924	0.057012	-0.879981	0.888991	1	-1.10038	0.177148	0.774554	-0.894537	0.827441	0.946921	-0.886811	0.726272	0.986901	-1.04941	0.29601	0.777235	-1.69562	0.0764028	0.50847	0.916952	0.69111	0.961661	-0.896716	0.726141	0.950903
GOBP DNA CONFORMATION CHANGE	0.623316	1	1	1.20476	0.0734236	0.192571	-0.807609	0.968976	1	0.665807	0.998839	1	-0.8918	0.777687	0.932545	0.955642	0.537279	0.962238	-1.06485	0.268181	0.755266	-0.889632	0.384421	0.826494	-0.925113	0.667574	0.961661	-1.54797	0.000728254	0.01576
GOBP DNA DEALKYLATION	1.29075	0.14924	0.303604	1.62139	0.018249	0.0731449	-0.608728	0.951276	1	0.77953	0.767586	1	-0.83739	0.67767	0.89425	-1.06067	0.385622	0.938657	-1.15049	0.280916	0.764743	-1.3666	0.095877	0.532708	NA	NA	NA	NA	NA	NA
GOBP DNA METHYLATION	0.685955	0.952633	0.995027	1.21619	0.165002	0.332542	0.446792	0.999834	1	-0.618617	0.98638	1	-1.0276	0.387995	0.753751	0.697935	0.910295	0.999695	-0.744287	0.884447	0.967046	0.966224	0.44225	0.86494	-1.29222	0.115765	0.805897	-1.69513	0.00416352	0.0578937
GOBP DNA MODIFICATION	0.911752	0.63287	0.800785	1.42448	0.0261853	0.0947737	-0.572921	0.999254	1	0.613976	0.991441	1	-1.30774	0.0840143	0.459852	-0.852694	0.688292	0.986901	-0.789172	0.870223	0.962217	-0.838783	0.633075	0.936459	-1.02875	0.399584	0.938005	-1.53715	0.0129297	0.124555
GOBP DNA PACKAGING	0.627007	0.999402	1	1.46879	0.00549792	0.0314438	-0.966301	0.521937	0.998655	-0.642233	0.999447	1	0.910472	0.684923	0.897276	0.886014	0.67619	0.986901	0.974549	0.510709	0.875323	-0.910133	0.372193	0.815867	0.747192	0.971612	0.997376	-1.62315	0.000823256	0.0166742
GOBP DNA REPAIR	-0.965414	0.580162	0.757145	-0.906852	0.80115	0.8906	0.800162	0.980879	1	1.0009	0.461522	0.955613	-1.21027	0.0467926	0.37252	-0.939359	0.556178	0.964176	0.947688	0.620406	0.913126	-0.982531	0.307382	0.765404	-0.93504	0.688882	0.961661	-1.3818	0.00337888	0.0504043
GOBP DNA TEMPLATED TRANSCRIPTION ELONGATION	-1.37431	0.0428228	0.127472	-0.645683	0.990757	0.997631	0.79892	0.825945	1	0.988234	0.468164	0.961808	-0.81563	0.797955	0.937612	-0.869326	0.645459	0.979915	1.33552	0.0764458	0.549217	-0.81813	0.700041	0.954343	-1.26359	0.104576	0.805897	-1.59304	0.00551652	0.0694765
GOBP DNA TEMPLATED TRANSCRIPTION INITIATION	-1.67067	0.000959655	0.00911245	-1.06613	0.319666	0.51003	0.78031	0.886182	1	-0.811168	0.857673	1	-0.968422	0.4958	0.813034	0.89059	0.636052	0.979906	1.08281	0.315648	0.790426	0.879425	0.597609	0.923049	-0.792505	0.896008	0.987804	-1.44417	0.0187171	0.156493
GOBP DOUBLE STRAND BREAK REPAIR	-1.12375	0.177055	0.340901	-0.932263	0.649956	0.786314	-1.06013	0.285374	0.905829	-0.927844	0.64218	1	-1.42458	0.00952258	0.190946	-0.891638	0.649991	0.979915	0.986696	0.492053	0.864516	-1.05806	0.199394	0.671386	-0.837666	0.88613	0.987804	-1.45036	0.00546121	0.0693116
GOBP DOUBLE STRAND BREAK REPAIR VIA NONHOMOLOGOUS END JOINING	-1.2057	0.161485	0.322227	0.716434	0.952928	0.981819	-1.31909	0.0906166	0.680454	-1.26289	0.126926	0.723391	-1.96493	0.000338424	0.0278613	-0.977857	0.459604	0.958023	-0.951443	0.524409	0.87869	-1.68016	0.0486748	0.473723	-1.26358	0.120179	0.805897	-1.22587	0.161038	0.51399
GOBP DSRNA PROCESSING	-0.670491	0.96309	0.999938	1.41794	0.0457812	0.140852	-1.03683	0.37919	0.953287	-0.582374	0.994493	1	-1.13257	0.258944	0.672515	-1.11675	0.287564	0.914127	0.571305	0.98764	0.994473	-1.15955	0.175711	0.642352	0.569342	0.99074	0.999116	-1.85092	0.00039153	0.0103081
GOBP ELECTRON TRANSPORT CHAIN	0.892861	0.732623	0.870418	-0.850268	0.821384	0.905342	2.24808	3.05008e-05	0.0054764	2.15629	2.71872e-05	0.00886816	2.2477	3.77344e-05	0.00628419	2.13494	3.56684e-05	0.00937035	1.86064	2.81239e-05	0.00556457	1.88983	0.0446668	0.465695	-1.41414	0.0150704	0.473739	2.57037	6.63086e-05	0.00344741
GOBP EMBRYO IMPLANTATION	1.16084	0.237579	0.414532	1.61409	0.0103515	0.0491873	1.27983	0.13744	0.740389	1.10475	0.312346	0.901315	1.60628	0.015391	0.231546	1.00575	0.44005	0.949361	1.36543	0.0895812	0.56789	2.46754	0.00854468	0.403124	1.41639	0.069033	0.721653	-0.846134	0.699936	0.94002
GOBP EMBRYONIC ORGAN DEVELOPMENT	1.11459	0.193102	0.360096	1.14226	0.113527	0.258441	0.852525	0.869472	1	0.793079	0.940408	1	1.25436	0.0326035	0.330596	-0.851381	0.832054	0.999695	0.941773	0.608962	0.91025	0.873875	0.58775	0.918703	0.961467	0.555755	0.959628	-1.40795	0.00691092	0.0802782
GOBP ENDOCYTOSIS	1.62272	3.9782e-05	0.00105858	2.11371	5.48757e-05	0.000879794	0.816669	0.966552	1	-1.16302	0.0718224	0.623065	NA	NA	NA	-0.993173	0.410152	0.944922	0.83338	0.91615	0.973566	NA	NA	NA	1.02533	0.366002	0.931121	-1.00766	0.441243	0.785229
GOBP ENDODERM DEVELOPMENT	0.799527	0.827858	0.929199	1.42146	0.0377016	0.123765	0.763114	0.868576	1	0.804551	0.787448	1	1.26704	0.111284	0.51921	-0.670439	0.955939	0.999695	-0.80929	0.808661	0.951163	-0.805525	0.72716	0.959962	-0.666995	0.960223	0.997376	-1.74775	0.00191229	0.0329138
GOBP ENDOMEMBRANE SYSTEM ORGANIZATION	-0.85949	0.942308	0.990125	-1.04903	0.295808	0.486909	-1.13825	0.0932492	0.68949	-0.938916	0.699167	1	-1.63767	4.36091e-05	0.00628419	-1.38915	0.0442902	0.794899	-1.04253	0.289443	0.770221	-1.00455	0.297938	0.756609	-0.906062	0.79507	0.976418	-1.0997	0.213099	0.58003
GOBP ENDOPLASMIC RETICULUM ORGANIZATION	-1.17169	0.177532	0.341613	-1.64578	0.00182886	0.013161	-1.0721	0.311061	0.92026	-0.844682	0.751072	1	-1.41947	0.0462411	0.37252	-1.09527	0.287578	0.914127	-1.04125	0.359717	0.810396	-1.37948	0.0730652	0.504917	-0.791142	0.870864	0.985426	0.603149	0.998443	0.999912
GOBP ENDOPLASMIC RETICULUM TO CYTOSOL TRANSPORT	-1.65769	0.00936815	0.0456287	-1.40509	0.0676001	0.182097	-1.58873	0.0266302	0.469043	-1.40687	0.0849371	0.655279	0.877758	0.634395	0.873601	-1.64244	0.0291087	0.770516	-1.09943	0.313238	0.790426	-1.24957	0.151946	0.616412	1.62058	0.014322	0.473739	-0.780752	0.79293	0.966926
GOBP ENDOPLASMIC RETICULUM TO GOLGI VESICLE MEDIATED TRANSPORT	0.734382	0.977279	1	-1.22621	0.10384	0.244374	-1.83666	0.000112518	0.0140047	-1.5702	0.0118885	0.416724	-1.54993	0.011003	0.206238	-1.65256	0.0237245	0.740282	1.34674	0.0503729	0.47725	-1.41473	0.0874713	0.520163	1.04247	0.358008	0.930813	0.777775	0.954452	0.999912
GOBP ENDOSOMAL TRANSPORT	-0.566063	1	1	-0.892521	0.765783	0.870503	-1.12961	0.171252	0.779824	-1.11237	0.207451	0.803715	-1.74199	0.000214014	0.0200775	-0.956662	0.485211	0.958773	0.795658	0.91162	0.972564	-1.02798	0.211942	0.683523	-0.885633	0.771484	0.970875	-0.849605	0.827257	0.977053
GOBP ENDOTHELIAL CELL CHEMOTAXIS	-1.02317	0.425919	0.617274	1.6134	0.0184014	0.0734159	-0.860018	0.652196	1	-0.882546	0.610314	1	0.701092	0.879554	0.962332	0.95327	0.51825	0.958773	1.44713	0.0684151	0.527536	1.20167	0.199237	0.671386	NA	NA	NA	-1.38543	0.0989955	0.39272
GOBP ENDOTHELIAL CELL DEVELOPMENT	1.18477	0.182481	0.346345	1.56051	0.0100564	0.0480474	0.826289	0.766287	1	-0.768668	0.877332	1	0.910203	0.611079	0.866776	1.17438	0.226221	0.902947	0.905772	0.616486	0.911607	-0.846529	0.640732	0.940365	-0.810821	0.812819	0.976418	-1.20658	0.180241	0.535669
GOBP ENDOTHELIAL CELL MIGRATION	1.57145	0.000879051	0.00850347	1.31966	0.0249103	0.0912385	1.1968	0.126292	0.734605	-0.878723	0.764231	1	1.35284	0.0256237	0.296178	0.767508	0.939896	0.999695	0.976587	0.509254	0.874115	2.08116	0.0223662	0.403124	1.01925	0.400985	0.938005	-0.844346	0.820205	0.976139
GOBP ENDOTHELIUM DEVELOPMENT	1.26805	0.0768615	0.190664	1.77647	0.000141004	0.00177143	0.933935	0.58124	1	-0.633587	0.999064	1	1.045	0.353006	0.731395	1.00594	0.424969	0.948959	1.12189	0.257872	0.750443	0.727596	0.932542	0.989485	-0.936758	0.585227	0.959628	-1.38361	0.0386724	0.234403
GOBP ENERGY DERIVATION BY OXIDATION OF ORGANIC COMPOUNDS	1.26287	0.0337735	0.108728	-1.02734	0.375756	0.560097	2.18431	2.8263e-05	0.0054764	2.15604	2.51054e-05	0.00886816	2.22405	3.73706e-05	0.00628419	2.01174	3.47838e-05	0.00937035	1.72393	5.19832e-05	0.00907886	1.87819	0.0310769	0.436008	-1.2223	0.0622754	0.698947	2.23164	8.32917e-05	0.00362524
GOBP ENERGY RESERVE METABOLIC PROCESS	1.69853	0.00212715	0.0156826	-1.01139	0.43178	0.61276	1.31062	0.0975737	0.693981	1.45451	0.0418905	0.605192	1.47462	0.0278705	0.308139	1.36313	0.0880993	0.866546	0.886374	0.650113	0.919546	1.11843	0.210135	0.683523	1.19303	0.18527	0.8364	1.00465	0.434891	0.783331
GOBP ENTRAINMENT OF CIRCADIAN CLOCK	1.3328	0.104708	0.237466	1.6078	0.0158998	0.0665419	1.19503	0.226134	0.845911	1.37689	0.0869703	0.66037	1.811	0.00374589	0.117139	1.30519	0.147405	0.891915	0.906047	0.593904	0.905189	1.0587	0.33966	0.788545	1.8882	0.00134103	0.17725	-1.24863	0.178891	0.534009
GOBP ENTRY INTO HOST	1.45363	0.0132805	0.0577671	1.88253	9.39099e-05	0.0013072	-1.20427	0.124417	0.734605	-1.47482	0.0242864	0.556353	-1.49981	0.0114468	0.207281	-0.829868	0.775634	0.993228	-1.39176	0.0321763	0.404287	-1.01334	0.238677	0.701869	-1.03313	0.38448	0.934149	-1.03543	0.390523	0.738964
GOBP EPITHELIAL CELL DEVELOPMENT	1.32161	0.033126	0.107399	1.68079	0.000241955	0.00265845	0.700301	0.991826	1	-0.674586	0.999349	1	1.32473	0.0363466	0.347445	-0.902038	0.615289	0.977509	1.16015	0.184726	0.690603	-0.890116	0.420947	0.850906	-1.08512	0.276111	0.907931	-1.51938	0.00455446	0.0616557
GOBP EPITHELIAL CELL DIFFERENTIATION	1.4924	0.000239531	0.00337368	1.48838	0.000162145	0.00196777	1.19996	0.0633351	0.618271	1.01198	0.433667	0.94601	NA	NA	NA	NA	NA	NA	1.03381	0.375444	0.822762	NA	NA	NA	-0.948934	0.626052	0.959807	-1.26239	0.0306474	0.20463
GOBP EPITHELIAL CELL DIFFERENTIATION INVOLVED IN KIDNEY DEVELOPMENT	1.16331	0.247444	0.427319	1.57168	0.0152623	0.06467	0.725304	0.872456	1	-0.502896	0.997662	1	1.17834	0.214324	0.630989	-0.853311	0.660901	0.983536	-1.05974	0.356819	0.808282	1.05302	0.325561	0.78249	0.755987	0.817945	0.976418	-1.1404	0.269327	0.640807
GOBP EPITHELIAL CELL MORPHOGENESIS	1.29691	0.135183	0.283292	1.60831	0.0140462	0.0609952	-1.08061	0.341333	0.943126	-1.12912	0.279976	0.868843	1.01158	0.432411	0.78147	0.728922	0.832027	0.999695	-0.803278	0.741106	0.935987	-0.906813	0.5579	0.909318	0.72067	0.860465	0.983155	-1.41625	0.0691393	0.320326
GOBP EPITHELIAL CELL PROLIFERATION	1.10761	0.191814	0.358741	1.51151	0.000307078	0.00328084	-0.961623	0.572657	1	-1.10938	0.175701	0.774007	0.92353	0.703579	0.902478	-1.22513	0.108696	0.873847	1.12049	0.210722	0.714067	0.793272	0.853868	0.978823	-1.02732	0.373139	0.934023	-0.964856	0.553762	0.868741
GOBP EPITHELIAL TO MESENCHYMAL TRANSITION	1.40131	0.0245251	0.0872004	1.29674	0.0521407	0.153513	0.895523	0.674509	1	0.567029	0.999835	1	1.02876	0.37666	0.748898	0.921047	0.59229	0.969386	-0.92987	0.606618	0.91025	1.01732	0.294596	0.753669	1.22295	0.131073	0.816858	-1.31892	0.0655365	0.311755
GOBP EPITHELIAL TUBE MORPHOGENESIS	1.14146	0.156259	0.314483	1.47283	0.00120567	0.00936906	0.61584	1	1	-0.618761	1	1	1.18271	0.0962228	0.485203	-0.94806	0.515537	0.958773	1.04671	0.353878	0.806686	0.750373	0.945018	0.992043	-0.903368	0.705179	0.963562	-1.16197	0.155127	0.505628
GOBP ERAD PATHWAY	-1.60517	0.00228329	0.0163092	-1.41477	0.0201193	0.0779253	-1.54714	0.00894632	0.309311	-1.21171	0.145829	0.745926	-1.42415	0.0366465	0.347692	-1.53684	0.0386486	0.793227	-0.821462	0.84551	0.958326	-1.16729	0.130062	0.583919	1.19846	0.14798	0.816858	-0.939208	0.576998	0.886532
GOBP ERK1 AND ERK2 CASCADE	1.51817	0.00147716	0.0123473	1.81176	4.92999e-05	0.000879794	1.42533	0.00693517	0.269749	1.17087	0.156516	0.754105	0.928138	0.663107	0.88634	1.23401	0.0953276	0.868711	-0.898529	0.761055	0.938587	0.856463	0.645076	0.942947	0.87975	0.767057	0.969137	-0.982145	0.500912	0.825046
GOBP ERYTHROCYTE DEVELOPMENT	-1.60659	0.0150688	0.0619811	1.34129	0.0984571	0.236338	-1.04463	0.37984	0.953287	-0.800577	0.75983	1	0.834703	0.717311	0.908804	-1.00576	0.432228	0.948959	-1.38474	0.0944083	0.573599	0.708082	0.888034	0.981054	-0.617594	0.9614	0.997376	-1.17053	0.248227	0.616157
GOBP ERYTHROCYTE HOMEOSTASIS	1.09091	0.273182	0.455066	1.62312	0.000707848	0.00627337	0.814176	0.83836	1	0.722308	0.951159	1	1.20486	0.13551	0.548357	-0.934894	0.528815	0.959336	1.07991	0.320572	0.793769	1.08788	0.211291	0.683523	0.87203	0.741856	0.964837	-1.52175	0.00838121	0.092211
GOBP ESTABLISHMENT OF CELL POLARITY	1.32106	0.0468263	0.135205	1.46248	0.00836682	0.0424458	0.656122	0.994343	1	0.771969	0.892519	1	-1.09449	0.261134	0.673029	0.836952	0.761261	0.993228	-0.880755	0.736455	0.935987	-0.823099	0.639447	0.939509	1.04671	0.355689	0.930813	-1.39683	0.0288428	0.198286
GOBP ESTABLISHMENT OF EPITHELIAL CELL APICAL BASAL POLARITY	1.56208	0.0301185	0.101354	1.81962	0.00273803	0.0181888	-0.505958	0.98482	1	-0.706458	0.854456	1	-0.549464	0.971136	0.994053	-0.965181	0.500748	0.958773	1.09087	0.362246	0.813184	-0.700387	0.860835	0.980253	NA	NA	NA	NA	NA	NA
GOBP ESTABLISHMENT OF EPITHELIAL CELL POLARITY	1.7026	0.00601999	0.0330482	1.67836	0.00717341	0.0379135	-0.687079	0.915525	1	-0.71449	0.885503	1	-1.0435	0.38448	0.752767	-0.856561	0.642092	0.979906	1.02733	0.428053	0.840465	-0.853418	0.646503	0.944051	0.834792	0.703145	0.962763	-0.964399	0.510177	0.829949
GOBP ESTABLISHMENT OF PROTEIN LOCALIZATION TO ENDOPLASMIC RETICULUM	-1.55787	0.0176021	0.0689434	-0.982152	0.48106	0.6563	-1.28909	0.138577	0.740389	-0.970088	0.473635	0.965332	-1.50513	0.0440408	0.36859	-1.40177	0.089612	0.866546	0.755859	0.821383	0.953252	-1.12257	0.241791	0.706282	0.539952	0.992105	0.999116	1.51234	0.0286433	0.197356
GOBP ESTABLISHMENT OF RNA LOCALIZATION	-0.785068	0.943891	0.990961	1.0769	0.27317	0.462994	0.743694	0.95533	1	1.01304	0.422227	0.942396	1.03488	0.365302	0.739402	-1.27121	0.113072	0.873847	1.28086	0.082891	0.554885	1.07585	0.217806	0.685207	-1.01091	0.420567	0.944389	-1.75581	5.70288e-05	0.00341729
GOBP ESTABLISHMENT OF TISSUE POLARITY	1.58642	0.0137567	0.0587789	1.36634	0.0547085	0.159189	0.855167	0.70487	1	0.700681	0.924007	1	0.998675	0.445557	0.783381	-1.08247	0.317208	0.922797	1.09937	0.31255	0.790426	-0.9345	0.456649	0.872888	0.931159	0.56086	0.959628	-0.566735	0.992611	0.999912
GOBP ESTABLISHMENT OR MAINTENANCE OF BIPOLAR CELL POLARITY	1.24017	0.157675	0.316339	1.70302	0.00407498	0.0247267	0.835174	0.725796	1	0.976463	0.48902	0.965964	1.17547	0.215033	0.63165	-0.771705	0.798988	0.993881	1.39576	0.0703258	0.531538	0.634272	0.96964	0.994668	1.11599	0.289463	0.91495	1.07794	0.32711	0.690391
GOBP ESTABLISHMENT OR MAINTENANCE OF CELL POLARITY	1.41814	0.00959853	0.0464679	1.62721	0.00034045	0.00353967	0.672962	0.998478	1	0.723303	0.9762	1	-0.964939	0.528177	0.830023	-0.68179	0.992934	0.999695	-0.87036	0.818415	0.952908	-0.688325	0.95379	0.99258	1.16759	0.149117	0.818164	-1.29706	0.0532533	0.281899
GOBP ESTABLISHMENT OR MAINTENANCE OF MONOPOLAR CELL POLARITY	1.43486	0.0655924	0.170094	1.76812	0.00392019	0.0239255	-0.602845	0.961247	1	-0.664742	0.915889	1	-0.907605	0.577133	0.85026	-1.00617	0.436072	0.948959	1.05147	0.398343	0.831951	-1.04701	0.354849	0.803381	0.973161	0.494152	0.954181	0.70138	0.892044	0.992177
GOBP ESTROGEN METABOLIC PROCESS	-1.54464	0.0275083	0.0953702	-1.15083	0.276182	0.466962	0.957707	0.519847	0.998655	1.01484	0.442943	0.950545	-0.925881	0.552852	0.839685	-1.28886	0.154503	0.893329	0.716414	0.861489	0.962217	1.36083	0.088293	0.520333	-0.667044	0.925242	0.992584	-0.592582	0.95591	0.999912
GOBP ETHER METABOLIC PROCESS	1.62846	0.013672	0.0586468	-1.2404	0.182459	0.355826	1.13453	0.298731	0.914274	1.19509	0.236444	0.818429	0.864968	0.651963	0.882556	1.42618	0.0857003	0.866546	-0.505207	0.989823	0.99581	1.38443	0.0858874	0.519889	0.842474	0.69045	0.961661	1.38462	0.0837535	0.35896
GOBP EXOCYTOSIS	1.13717	0.156243	0.314483	1.61984	0.000100705	0.00136481	0.793486	0.956981	1	-0.97939	0.494965	0.965964	-1.2329	0.0536849	0.393909	-0.95538	0.498057	0.958773	-1.34321	0.0143369	0.311049	-1.55391	0.132348	0.589309	0.86047	0.837045	0.979528	-1.02586	0.399866	0.747893
GOBP EXPORT FROM CELL	1.38991	0.000795165	0.00793711	NA	NA	NA	NA	NA	NA	NA	NA	NA	NA	NA	NA	NA	NA	NA	NA	NA	NA	NA	NA	NA	0.969948	0.564424	0.959628	-0.891402	0.806617	0.969771
GOBP EXTERNAL ENCAPSULATING STRUCTURE ORGANIZATION	1.25076	0.0633884	0.165721	1.36271	0.0124018	0.0560252	-0.750385	0.994412	1	-0.950384	0.564777	0.987648	1.00639	0.427698	0.778424	0.91295	0.6472	0.979915	-1.38356	0.0135156	0.311002	1.08793	0.186655	0.658974	-0.824694	0.851795	0.980113	-1.2253	0.111509	0.420965
GOBP EXTRACELLULAR MATRIX ASSEMBLY	0.959977	0.518045	0.704224	1.73794	0.0028688	0.0189243	0.604905	0.978993	1	-0.800733	0.781034	1	0.826026	0.744106	0.917959	0.958681	0.506869	0.958773	-1.32929	0.112009	0.605644	-0.769613	0.799951	0.973284	-0.965787	0.503841	0.954181	-1.28932	0.144682	0.485753
GOBP EXTRACELLULAR MATRIX DISASSEMBLY	1.73106	0.00394334	0.0242765	1.87315	0.000540078	0.00504314	-1.05692	0.35158	0.948051	-1.081	0.307097	0.893893	-0.701339	0.945425	0.985999	0.933052	0.543704	0.964176	-1.38625	0.0811396	0.554885	1.14607	0.195676	0.669445	-0.978728	0.489761	0.954181	0.699254	0.91843	0.996827
GOBP EXTRINSIC APOPTOTIC SIGNALING PATHWAY	1.10325	0.227674	0.40274	1.35151	0.0178702	0.0720392	-1.08139	0.253317	0.874014	-1.04082	0.328863	0.917345	-1.01374	0.400822	0.762072	0.79781	0.895493	0.999695	-0.796708	0.949744	0.982697	-0.670907	0.97466	0.99501	1.33872	0.0320416	0.556524	0.897148	0.755137	0.959296
GOBP EYE MORPHOGENESIS	1.66553	0.00183333	0.0144144	0.660917	0.996475	0.998658	1.08062	0.309563	0.92026	1.19822	0.167942	0.765327	1.09916	0.251951	0.662994	-0.755285	0.909918	0.999695	1.21183	0.157709	0.658946	-1.94381	0.0727759	0.504917	-1.27655	0.0989385	0.805897	-1.496	0.0138661	0.131109
GOBP EYE PHOTORECEPTOR CELL DIFFERENTIATION	1.91607	0.000405104	0.00478352	0.633002	0.96215	0.987249	1.25877	0.16529	0.767797	1.21979	0.200474	0.796351	1.15878	0.240651	0.656895	0.691133	0.893391	0.999695	1.44342	0.0630477	0.509907	-0.722059	0.874555	0.980366	NA	NA	NA	-1.35901	0.111464	0.420965
GOBP FAT CELL DIFFERENTIATION	1.57156	0.0012329	0.0108993	0.997746	0.451817	0.630986	0.825056	0.869687	1	0.804804	0.876646	1	0.930439	0.634203	0.873601	0.911521	0.631269	0.979713	1.01214	0.431761	0.844225	2.08962	0.0231225	0.403124	-0.890595	0.720574	0.964837	-0.917964	0.643736	0.91844
GOBP FAT SOLUBLE VITAMIN METABOLIC PROCESS	1.44262	0.0554684	0.15055	1.6646	0.0117834	0.0537193	0.950938	0.528083	0.998655	0.971012	0.500252	0.967879	0.752147	0.849351	0.950969	1.09681	0.328195	0.922797	0.657519	0.91586	0.973554	1.275	0.124171	0.583106	0.73029	0.851349	0.980113	NA	NA	NA
GOBP FATTY ACID BETA OXIDATION	0.981416	0.485117	0.674252	-1.73492	0.000923328	0.0076753	1.89925	9.6846e-05	0.0133808	1.77918	0.00155695	0.141796	0.992167	0.460861	0.791199	1.68542	0.0093211	0.577174	0.668594	0.961254	0.987034	1.58782	0.0409112	0.459623	0.929193	0.595139	0.959628	1.99289	5.55803e-05	0.00341729
GOBP FATTY ACID BIOSYNTHETIC PROCESS	1.52124	0.00435651	0.0258164	-1.50698	0.0062661	0.0345071	1.60076	0.00174275	0.110295	-0.964419	0.491935	0.965964	-0.800739	0.898255	0.969247	1.20016	0.164758	0.899972	0.724133	0.955783	0.985114	1.98887	0.0324152	0.441988	-1.33817	0.0447562	0.65053	1.15054	0.172764	0.525718
GOBP FATTY ACID CATABOLIC PROCESS	-0.945972	0.567768	0.747063	-1.92593	3.50361e-05	0.000879794	1.75557	0.000410004	0.0373404	1.75737	0.00113549	0.114593	0.99741	0.44478	0.783381	1.69434	0.0054955	0.44876	0.740181	0.918385	0.973658	1.5656	0.0488593	0.473723	0.908786	0.650625	0.960584	2.13839	5.91296e-05	0.00341729
GOBP FATTY ACID DERIVATIVE METABOLIC PROCESS	1.3799	0.0577951	0.155156	-1.52292	0.0161331	0.0673759	1.41286	0.0516199	0.582322	1.41736	0.0548236	0.612571	-0.911637	0.589847	0.856781	1.07658	0.334997	0.922797	0.860457	0.68599	0.930383	-0.81436	0.709131	0.955506	-0.923481	0.589618	0.959628	1.50981	0.0218856	0.171568
GOBP FATTY ACID METABOLIC PROCESS	1.60694	7.99552e-05	0.00169863	-1.5432	0.000229961	0.00255895	1.7384	2.72576e-05	0.0054764	1.56229	0.000437456	0.0626423	0.971923	0.532576	0.832428	1.6378	0.000345137	0.0602107	-0.871635	0.891837	0.969256	1.73231	0.0413941	0.460266	-0.979174	0.515153	0.954181	1.61144	8.7581e-05	0.00368954
GOBP FATTY ACID TRANSMEMBRANE TRANSPORT	1.24943	0.187396	0.352953	-1.60576	0.0173133	0.0709439	1.52889	0.0340492	0.504217	1.59826	0.0182501	0.498517	0.877082	0.623742	0.870648	1.21156	0.242741	0.904292	-0.783956	0.751501	0.936494	0.99744	0.44595	0.867596	NA	NA	NA	NA	NA	NA
GOBP FATTY ACID TRANSPORT	1.63459	0.0048129	0.0280023	-1.67261	0.00235916	0.0159863	1.38201	0.0491384	0.57699	1.29948	0.100353	0.670333	0.836075	0.78812	0.935436	0.911088	0.589708	0.968982	0.96516	0.515888	0.876472	0.945759	0.459975	0.873942	0.873368	0.6875	0.961661	1.0032	0.437812	0.783331
GOBP FATTY ACYL COA METABOLIC PROCESS	1.40378	0.0665349	0.171703	-1.68986	0.00434562	0.0260962	1.13818	0.27906	0.903657	1.38166	0.0787357	0.635343	-0.884598	0.620733	0.870077	1.05845	0.375339	0.934401	0.962757	0.515842	0.876472	-0.929653	0.508708	0.89438	-0.953545	0.525155	0.954244	1.52844	0.0272028	0.190854
GOBP FC GAMMA RECEPTOR SIGNALING PATHWAY	1.56486	0.0235289	0.0845035	1.84397	0.00142115	0.0107606	-0.763298	0.811946	1	-1.36523	0.105729	0.682145	-0.700734	0.887534	0.965984	1.03445	0.408441	0.944922	-1.3937	0.0917369	0.571999	-0.560554	0.983573	0.996231	1.097	0.332697	0.927777	-0.981988	0.485865	0.815436
GOBP FC RECEPTOR MEDIATED STIMULATORY SIGNALING PATHWAY	1.47436	0.0441253	0.129502	1.8233	0.00173665	0.0126279	-0.751826	0.838383	1	-1.31758	0.125849	0.722174	-0.852244	0.668331	0.890254	1.1017	0.324898	0.922797	-1.48812	0.0529749	0.47725	0.526244	0.992903	0.999224	1.31013	0.136613	0.816858	-0.848125	0.688873	0.937384
GOBP FC RECEPTOR SIGNALING PATHWAY	1.51941	0.0222293	0.0812841	1.84117	0.000498053	0.00472675	-0.770064	0.846595	1	-1.16078	0.220477	0.811509	-0.7929	0.800709	0.938698	-1.11798	0.278341	0.907078	-1.46595	0.0464669	0.466785	-0.650053	0.958489	0.99258	0.692782	0.920134	0.992346	-1.51007	0.0269098	0.1907
GOBP FEMALE SEX DIFFERENTIATION	1.2152	0.144339	0.296651	1.44029	0.0212113	0.0804781	0.785086	0.865673	1	0.935129	0.564231	0.987648	1.10328	0.260259	0.672626	-0.682636	0.973635	0.999695	1.27899	0.107273	0.597566	0.939195	0.461373	0.875213	-0.658198	0.975445	0.998486	-1.26053	0.123568	0.444121
GOBP FIBROBLAST GROWTH FACTOR RECEPTOR SIGNALING PATHWAY	1.75382	0.00264529	0.0180875	0.855801	0.73175	0.84674	-1.28115	0.119123	0.734605	-1.12787	0.243134	0.824453	0.757473	0.894589	0.969058	-0.895861	0.595632	0.969603	0.965632	0.512242	0.876472	-1.01825	0.305394	0.763935	1.12774	0.282511	0.908881	0.695469	0.950807	0.999912
GOBP FIBROBLAST PROLIFERATION	1.06571	0.336049	0.525077	1.8282	0.000183125	0.00211902	-0.887291	0.663504	1	-0.95038	0.50506	0.969113	0.736471	0.928861	0.982054	-0.79294	0.795484	0.993881	-1.10142	0.279878	0.763165	0.930803	0.497487	0.893446	-0.954746	0.535633	0.958248	-0.793443	0.831771	0.977999
GOBP FOCAL ADHESION ASSEMBLY	1.20741	0.151642	0.307708	1.54049	0.00797145	0.0411327	1.03699	0.389061	0.953287	0.830368	0.756634	1	1.0277	0.39306	0.757319	-0.966886	0.468681	0.958773	-1.346	0.0697177	0.530983	0.807029	0.770451	0.965476	0.672781	0.972557	0.997469	-1.13388	0.249233	0.616452
GOBP FOREBRAIN DEVELOPMENT	1.14581	0.154169	0.311812	1.38091	0.0070021	0.0374361	-1.10914	0.178335	0.790411	-1.06448	0.274235	0.861223	0.840156	0.927058	0.982023	-1.05925	0.277636	0.907078	-0.913618	0.725761	0.935801	1.21759	0.132487	0.589309	0.849027	0.853092	0.980113	-1.13991	0.186052	0.542961
GOBP G PROTEIN COUPLED RECEPTOR SIGNALING PATHWAY	1.53275	0.000440229	0.00507673	1.49945	0.0003125	0.00330832	0.814853	0.969433	1	-0.964771	0.586024	0.989655	NA	NA	NA	NA	NA	NA	-1.29922	0.0112559	0.303636	NA	NA	NA	1.05005	0.317156	0.925981	-0.915123	0.687362	0.937384
GOBP GENE SILENCING BY RNA	-0.743624	0.950038	0.994291	1.32589	0.0563465	0.162695	-0.92218	0.608377	1	0.677988	0.973361	1	-1.01546	0.403643	0.763383	-1.13781	0.228796	0.902947	1.13131	0.253774	0.750443	-0.854614	0.583517	0.917085	0.890035	0.684685	0.961661	-2.15254	3.04081e-05	0.00269311
GOBP GENERATION OF PRECURSOR METABOLITES AND ENERGY	1.59621	3.98708e-05	0.00105858	-1.09795	0.184887	0.359755	2.1147	2.6547e-05	0.0054764	2.08333	2.3667e-05	0.00886816	2.17447	3.70357e-05	0.00628419	1.94134	3.43666e-05	0.00937035	1.54882	9.74991e-05	0.0141902	1.74446	0.0463724	0.471732	-1.215	0.0433972	0.647899	2.12845	0.000104069	0.00406359
GOBP GENITALIA DEVELOPMENT	1.37936	0.0866494	0.207259	1.6892	0.00647553	0.0351312	-0.774261	0.809777	1	-0.773601	0.808085	1	0.786611	0.80767	0.940747	-1.15519	0.252635	0.904292	-0.781004	0.776853	0.940749	0.636533	0.962944	0.99258	-1.42466	0.0726807	0.735083	-1.02872	0.423841	0.773434
GOBP GLAND DEVELOPMENT	1.41407	0.00271327	0.0183174	1.40456	0.00277222	0.0183567	0.999678	0.455011	0.973947	-0.959432	0.582209	0.989011	1.06224	0.270022	0.676023	-1.15063	0.15859	0.897158	1.07634	0.284714	0.769202	-0.906928	0.358448	0.806056	-1.07532	0.258203	0.901127	-0.856771	0.840086	0.978659
GOBP GLAND MORPHOGENESIS	1.10607	0.267991	0.449775	1.44243	0.0170844	0.0704203	-1.15982	0.183226	0.800941	-1.27852	0.104683	0.682145	-0.80149	0.87432	0.960245	-1.05454	0.320307	0.922797	0.965614	0.517253	0.876472	-0.835307	0.622718	0.933407	-0.922689	0.606048	0.959628	0.817098	0.853082	0.980283
GOBP GLIAL CELL DEVELOPMENT	1.5034	0.0161998	0.0647993	1.19702	0.151998	0.314563	-0.810758	0.855227	1	-0.622254	0.997366	1	-0.988125	0.454349	0.788625	1.09371	0.295026	0.915569	-1.42551	0.034323	0.410583	-0.803455	0.713434	0.957369	0.986326	0.472634	0.952448	0.908159	0.642206	0.918264
GOBP GLIAL CELL DIFFERENTIATION	1.50434	0.00514847	0.0296315	1.32557	0.030756	0.106288	-0.945956	0.5767	1	-0.76085	0.972213	1	-0.846385	0.84645	0.950969	0.819603	0.849933	0.999695	-1.17055	0.146311	0.652699	-0.774593	0.757044	0.964138	0.875981	0.737613	0.964837	0.737481	0.980022	0.999912
GOBP GLIAL CELL MIGRATION	1.71884	0.00555421	0.0313466	1.89016	0.000358343	0.0036709	1.09673	0.329868	0.938696	0.694233	0.896088	1	0.652703	0.961619	0.991887	-0.876285	0.620563	0.97812	-0.979768	0.470956	0.856682	0.674354	0.937759	0.992043	1.00745	0.443311	0.94703	-0.933431	0.557815	0.872349
GOBP GLIOGENESIS	1.64061	0.000398279	0.00478352	1.51234	0.00152454	0.0113948	-0.831953	0.921261	1	-0.743543	0.993318	1	0.845698	0.888906	0.966014	0.828654	0.863019	0.999695	-1.10777	0.206873	0.709829	0.918016	0.469038	0.879774	0.890407	0.730877	0.964837	0.775257	0.975962	0.999912
GOBP GLUCAN BIOSYNTHETIC PROCESS	1.94189	0.000241429	0.00337368	-1.06895	0.355106	0.544107	1.36281	0.0919454	0.686649	1.4213	0.0620873	0.621361	1.61776	0.0159243	0.235306	1.3061	0.140298	0.891915	0.750959	0.827819	0.953843	1.32336	0.0987712	0.537948	-0.845863	0.702198	0.962763	0.683091	0.915286	0.996087
GOBP GLUCOSE METABOLIC PROCESS	1.60327	0.000556682	0.00602004	-0.9735	0.516517	0.684222	1.41789	0.0153371	0.369475	1.47888	0.0121166	0.418919	1.5831	0.0013925	0.064567	1.17472	0.177361	0.902919	0.914946	0.646212	0.919073	1.43136	0.0750334	0.507268	-0.901261	0.70087	0.962763	0.899856	0.735712	0.953061
GOBP GLUTAMATE RECEPTOR SIGNALING PATHWAY	1.6426	0.0138951	0.0592067	1.07438	0.349707	0.539667	0.731308	0.853419	1	0.732149	0.844893	1	1.20095	0.195415	0.612512	0.586873	0.976303	0.999695	0.827366	0.708263	0.935765	-0.742771	0.844925	0.978721	NA	NA	NA	-1.28748	0.162961	0.51399
GOBP GLUTAMINE FAMILY AMINO ACID CATABOLIC PROCESS	1.96173	0.000162635	0.00264178	0.704871	0.872552	0.940606	1.17372	0.264621	0.888575	0.933922	0.55861	0.987648	1.70148	0.0113076	0.207281	1.36177	0.121455	0.873847	-1.41726	0.0929572	0.573251	1.52194	0.0455153	0.46726	-0.761151	0.801112	0.976418	0.770768	0.790887	0.966926
GOBP GLUTATHIONE METABOLIC PROCESS	1.13025	0.259955	0.440727	1.28969	0.106144	0.247664	1.44126	0.0449263	0.563687	1.39446	0.0656746	0.62263	1.06406	0.347384	0.726735	1.42942	0.0691657	0.856116	1.1266	0.285244	0.769202	1.62541	0.0338639	0.441988	0.785177	0.823527	0.977075	2.15518	5.17545e-05	0.00341729
GOBP GLYCEROL ETHER METABOLIC PROCESS	1.67983	0.00934921	0.0456059	-1.52708	0.03152	0.108482	1.12503	0.318818	0.927876	1.21615	0.220744	0.811509	0.925517	0.557959	0.843315	1.46621	0.0699891	0.856116	0.54952	0.969953	0.990787	1.35115	0.107879	0.547124	0.748047	0.816688	0.976418	1.32868	0.116582	0.430598
GOBP GLYCEROLIPID BIOSYNTHETIC PROCESS	1.18458	0.103331	0.235681	-1.3471	0.01394	0.0609196	1.18703	0.125453	0.734605	0.964591	0.533164	0.979864	0.993057	0.459286	0.791032	1.17086	0.174986	0.902919	-1.11387	0.187429	0.690603	0.847843	0.674681	0.948551	1.02908	0.372084	0.934023	-1.01687	0.420295	0.769247
GOBP GLYCEROLIPID METABOLIC PROCESS	1.45327	0.000879578	0.00850347	-1.26003	0.0275783	0.0984173	1.11863	0.188721	0.80367	-1.07821	0.222495	0.811509	-0.954267	0.593938	0.857173	-1.07826	0.249597	0.904292	-1.30554	0.0150546	0.318702	0.887085	0.545218	0.905463	0.944941	0.626741	0.959807	-0.762113	0.983102	0.999912
GOBP GLYCEROPHOSPHOLIPID CATABOLIC PROCESS	1.72816	0.00501578	0.0290244	-0.668132	0.921032	0.964324	-0.759537	0.814233	1	-0.807311	0.73279	1	0.737933	0.851235	0.951741	-1.57716	0.0414443	0.794861	-1.76876	0.0080898	0.282224	0.973101	0.459376	0.873942	1.0727	0.35801	0.930813	0.923604	0.570259	0.883176
GOBP GLYCEROPHOSPHOLIPID METABOLIC PROCESS	1.16141	0.117309	0.257116	-1.33581	0.0128563	0.0575559	1.09105	0.251803	0.873009	0.852663	0.805366	1	-0.977525	0.503014	0.81788	-1.02847	0.337643	0.922797	-1.3945	0.00824129	0.282224	0.762933	0.918749	0.983827	0.970223	0.532234	0.958248	-0.931699	0.635115	0.916294
GOBP GLYCOPROTEIN BIOSYNTHETIC PROCESS	-0.872134	0.823083	0.926114	-1.3231	0.0179019	0.0720835	-1.53736	0.00126062	0.0888139	-1.35364	0.0238587	0.553345	-1.0017	0.432922	0.78147	-1.47219	0.0422739	0.794861	0.915008	0.667037	0.925518	-1.16758	0.176793	0.643962	1.4102	0.0108487	0.44034	0.963659	0.572211	0.883176
GOBP GLYCOPROTEIN METABOLIC PROCESS	0.883212	0.821164	0.925255	-1.20977	0.0623315	0.173959	-1.58713	0.000284961	0.0295568	-1.35534	0.0143744	0.454863	-1.20648	0.0727736	0.428567	-1.49436	0.036267	0.782447	0.855999	0.824748	0.953252	-1.12055	0.211404	0.683523	1.35011	0.0150596	0.473739	1.04898	0.293408	0.661999
GOBP GLYCOSYL COMPOUND METABOLIC PROCESS	1.48469	0.0199352	0.0753158	-0.990961	0.470634	0.647657	1.41008	0.0459265	0.56411	1.42725	0.0477143	0.605192	1.66746	0.00558341	0.147212	1.06442	0.343408	0.922797	0.792667	0.818292	0.952908	-2.34758	0.0340552	0.441988	-0.679041	0.965976	0.997376	1.38628	0.0396887	0.23865
GOBP GLYCOSYLATION	-1.14116	0.167207	0.328663	-1.55183	0.000505204	0.00476863	-1.55887	0.00145616	0.0970945	-1.29242	0.0609307	0.621196	-1.00983	0.412138	0.765454	-1.5465	0.0336581	0.780482	0.894751	0.704708	0.935765	-1.19518	0.152072	0.616412	1.29448	0.0459691	0.65053	1.05361	0.304709	0.672679
GOBP GOLGI ORGANIZATION	-1.28323	0.0576699	0.155156	-1.38459	0.019776	0.0773431	-1.50201	0.00954626	0.315449	-1.29705	0.0820498	0.643642	-1.82064	0.000382702	0.0296888	-1.75883	0.0182123	0.683992	-0.876323	0.755681	0.937719	-1.33922	0.0973307	0.532995	-0.973573	0.505497	0.954181	-1.0414	0.374565	0.73003
GOBP GOLGI VESICLE TRANSPORT	0.833948	0.942525	0.990125	-1.32204	0.0141856	0.0613006	-1.52806	0.000837755	0.0651703	-1.34953	0.0180819	0.498517	-1.6245	0.000472854	0.0334648	-1.53255	0.0340633	0.780482	0.926039	0.650764	0.919546	-1.20001	0.176145	0.642687	-0.714759	0.998945	0.999844	0.679281	0.999912	0.999912
GOBP GPI ANCHOR METABOLIC PROCESS	-1.52029	0.031418	0.103969	-1.67916	0.00488953	0.028622	-0.934341	0.539512	0.998655	0.777166	0.786395	1	-0.858154	0.659144	0.885409	1.08222	0.355485	0.927654	0.744087	0.829615	0.955124	-0.898536	0.571755	0.913261	0.989565	0.465483	0.949227	0.992642	0.458399	0.795853
GOBP GRANULOCYTE ACTIVATION	1.62022	0.0122989	0.0546617	2.00462	0.000178221	0.00208304	0.897226	0.613466	1	-0.836404	0.70935	1	-0.845795	0.700223	0.901521	-0.755859	0.823101	0.999258	-1.24553	0.17188	0.672442	0.773987	0.811354	0.973993	-0.703309	0.891938	0.987804	-0.920776	0.577467	0.886532
GOBP GRANULOCYTE CHEMOTAXIS	1.71494	0.0017258	0.0138716	2.23248	4.57645e-05	0.000879794	0.60199	0.99685	1	-1.02102	0.374044	0.929878	-1.14689	0.208651	0.626862	1.11574	0.268273	0.904292	-0.919855	0.596715	0.905834	1.53774	0.0518073	0.481831	1.28966	0.107141	0.805897	0.860899	0.711827	0.942339
GOBP GRANULOCYTE MIGRATION	1.5132	0.0126087	0.0558836	2.23296	4.64684e-05	0.000879794	-0.665577	0.994668	1	-1.08103	0.278793	0.867975	-1.26972	0.0893821	0.470715	1.01114	0.415131	0.948292	0.803514	0.818187	0.952908	1.43422	0.0647727	0.496966	1.25832	0.123377	0.80864	1.04474	0.362772	0.719097
GOBP HEART DEVELOPMENT	1.28622	0.0150692	0.0619811	1.26784	0.0145553	0.0625876	-0.891954	0.894306	1	-0.898447	0.855114	1	NA	NA	NA	-1.2216	0.103806	0.873847	1.1328	0.165779	0.66636	NA	NA	NA	-1.1363	0.138679	0.816858	-1.30982	0.0153997	0.140376
GOBP HEART MORPHOGENESIS	1.37293	0.0211024	0.0779766	1.11733	0.195167	0.372883	-0.703017	0.998409	1	-0.777885	0.972971	1	1.00008	0.441386	0.783023	-1.12926	0.196849	0.902919	1.08953	0.286327	0.769202	-0.718136	0.902318	0.98128	0.901674	0.683252	0.961661	-1.23399	0.108398	0.413798
GOBP HEART PROCESS	1.66786	0.00059952	0.00635253	0.954903	0.572659	0.730344	0.918156	0.642213	1	0.907223	0.655068	1	1.12626	0.18678	0.602388	-0.897438	0.639292	0.979906	0.764329	0.918135	0.973658	0.913028	0.491398	0.890909	0.736345	0.96263	0.997376	-1.2344	0.109315	0.416263
GOBP HEART VALVE DEVELOPMENT	1.64462	0.00630218	0.0341235	1.515	0.0185998	0.0739534	0.727946	0.904575	1	-0.621983	0.988321	1	1.23043	0.152114	0.564376	0.694168	0.927307	0.999695	0.854301	0.695105	0.933254	1.01613	0.358006	0.805515	-0.843533	0.722958	0.964837	-1.50514	0.0293953	0.199849
GOBP HEART VALVE MORPHOGENESIS	1.68537	0.00540692	0.0307867	1.34026	0.0816639	0.208837	0.654272	0.961929	1	-0.686906	0.943921	1	1.13095	0.262415	0.673399	-0.76341	0.8187	0.999258	0.910729	0.595463	0.905508	0.969264	0.446118	0.867596	0.76777	0.824018	0.977075	-1.62847	0.0102823	0.107475
GOBP HEMOSTASIS	1.20091	0.102552	0.234404	1.57948	0.000629509	0.00570985	-0.921174	0.673343	1	-1.13263	0.18243	0.777406	0.85332	0.846959	0.950969	-1.03448	0.33251	0.922797	-1.43749	0.00910816	0.288131	0.87921	0.584068	0.917234	-1.14786	0.183314	0.8364	1.10094	0.225087	0.592751
GOBP HETEROCHROMATIN ORGANIZATION	0.584861	0.996388	1	1.58985	0.0060998	0.0339013	0.651827	0.978565	1	0.650789	0.975412	1	0.90778	0.62247	0.870077	-0.646492	0.967046	0.999695	0.944442	0.555754	0.891194	-1.11299	0.191147	0.661727	-0.711265	0.950167	0.997376	-1.75998	0.000779642	0.0160795
GOBP HETEROPHILIC CELL CELL ADHESION VIA PLASMA MEMBRANE CELL ADHESION MOLECULES	1.77731	0.00312995	0.0203161	1.85448	0.000937835	0.00771443	1.12444	0.297978	0.913505	0.927834	0.568421	0.987648	0.851892	0.694092	0.899926	1.0969	0.32729	0.922797	-1.23172	0.189181	0.694856	1.07444	0.309269	0.767337	-0.838262	0.692778	0.961903	NA	NA	NA
GOBP HETEROTYPIC CELL CELL ADHESION	1.21205	0.178789	0.342897	2.27773	4.51325e-05	0.000879794	1.4274	0.0488445	0.57699	-0.93136	0.54275	0.984719	0.686587	0.952404	0.989592	1.07638	0.334882	0.922797	-1.17688	0.210881	0.714067	0.872942	0.629073	0.933744	-0.823302	0.742195	0.964837	-1.19391	0.223179	0.591702
GOBP HIPPO SIGNALING	0.932707	0.562233	0.744075	0.709097	0.906894	0.959572	0.562371	0.988146	1	0.650918	0.943253	1	-0.837395	0.701239	0.901521	-1.29131	0.150514	0.891915	0.962778	0.516827	0.876472	0.595411	0.977438	0.99501	1.05224	0.374918	0.934023	-1.72382	0.00343002	0.05092
GOBP HISTONE DEACETYLATION	-0.735648	0.959725	0.998738	0.903816	0.668496	0.801781	0.956641	0.530194	0.998655	1.04638	0.369761	0.929878	1.0751	0.312547	0.707893	-0.916804	0.562749	0.964176	1.16888	0.209286	0.713904	0.826307	0.730891	0.960338	1.31294	0.0672832	0.719712	-1.65288	0.00193412	0.0329947
GOBP HISTONE H3 ACETYLATION	0.846362	0.767788	0.890512	1.21301	0.146946	0.30832	1.09653	0.299984	0.914274	1.16747	0.21628	0.811509	1.46332	0.0311455	0.319698	0.893697	0.608398	0.977466	0.779484	0.839135	0.956312	0.826296	0.727738	0.959991	1.28887	0.0980936	0.805897	-1.76289	0.000749766	0.0159927
GOBP HISTONE H3 K4 METHYLATION	-0.669437	0.972651	1	1.46281	0.0263062	0.0950463	0.936427	0.560461	1	0.904551	0.612234	1	1.43872	0.0388807	0.351014	0.734471	0.863272	0.999695	0.927299	0.580258	0.902558	0.831515	0.716823	0.95801	-0.867551	0.709172	0.964774	-1.82115	0.000413	0.0107555
GOBP HISTONE H3 K4 TRIMETHYLATION	0.563389	0.972381	1	1.74966	0.00613199	0.0340091	-0.706059	0.865568	1	-0.611479	0.947707	1	1.21505	0.219713	0.632185	NA	NA	NA	0.900648	0.601437	0.909406	-0.723397	0.839694	0.978721	-0.751084	0.817119	0.976418	-1.75254	0.00364786	0.0535561
GOBP HISTONE H3 K9 METHYLATION	0.483565	0.997296	1	1.71558	0.00482315	0.0283641	-0.60191	0.973931	1	0.720629	0.862927	1	0.692531	0.914973	0.974472	-0.709466	0.851861	0.999695	1.06498	0.37725	0.823522	0.662924	0.93763	0.992043	-1.2265	0.181114	0.83505	-1.5579	0.0207656	0.167049
GOBP HISTONE H3 K9 MODIFICATION	0.582097	0.990482	1	1.58176	0.0132689	0.0588735	0.657064	0.955814	1	0.762688	0.830152	1	0.990779	0.46348	0.791199	0.956878	0.508933	0.958773	0.91468	0.587988	0.904378	0.619843	0.977824	0.99501	-1.05501	0.371085	0.934023	-1.6785	0.00490674	0.0647142
GOBP HISTONE LYSINE DEMETHYLATION	-1.03737	0.396806	0.587861	-0.670395	0.923308	0.96602	-1.18329	0.233041	0.853053	-1.04233	0.381128	0.929878	-1.15418	0.265635	0.675752	-1.15534	0.280959	0.909207	-1.23225	0.195909	0.704062	-1.39086	0.0798048	0.50847	-1.19057	0.222843	0.873684	-1.76509	0.00278916	0.0426422
GOBP HISTONE METHYLATION	-0.898328	0.705694	0.855795	1.37008	0.0216927	0.0820365	0.762369	0.932478	1	0.855992	0.747039	1	1.28524	0.0653585	0.413828	-1.40201	0.0646186	0.856116	0.96515	0.528652	0.880077	0.92081	0.488003	0.890358	-1.26317	0.0774667	0.765039	-2.11995	2.89168e-05	0.00269311
GOBP HISTONE MODIFICATION	-0.983646	0.506816	0.695574	1.1979	0.0420455	0.132529	0.783357	0.98962	1	0.925473	0.669779	1	1.1824	0.0694752	0.420815	-1.08047	0.237627	0.904292	0.912684	0.721046	0.935765	-0.723531	0.888699	0.981054	-0.930726	0.715067	0.964837	-2.12145	2.45676e-05	0.00269311
GOBP HISTONE MONOUBIQUITINATION	-1.53597	0.0279138	0.0962546	-0.90856	0.60167	0.752736	1.30177	0.135051	0.738253	1.19988	0.222862	0.811509	0.985189	0.472047	0.798667	0.774257	0.765091	0.993228	0.89208	0.614703	0.911607	-1.09731	0.287432	0.748219	1.08939	0.334432	0.927777	-1.65479	0.00940022	0.100651
GOBP HOMEOSTASIS OF NUMBER OF CELLS	1.36015	0.0126415	0.0559514	1.78354	4.97587e-05	0.000879794	1.03968	0.361041	0.948051	0.899405	0.691982	1	1.14925	0.143568	0.55719	1.04352	0.348827	0.922797	-0.967385	0.541878	0.887002	-2.1204	0.0294565	0.4347	-0.932007	0.63924	0.960241	-1.35371	0.0232285	0.178597
GOBP HOMEOSTASIS OF NUMBER OF CELLS WITHIN A TISSUE	1.13734	0.282169	0.466635	1.85997	0.00109794	0.00867145	-0.744318	0.83726	1	-0.966137	0.480508	0.965964	-0.677905	0.906367	0.9702	1.23544	0.203467	0.902919	-0.839093	0.684957	0.930383	0.957899	0.488182	0.890358	NA	NA	NA	NA	NA	NA
GOBP HOMOTYPIC CELL CELL ADHESION	1.46777	0.0228974	0.0825264	1.86088	4.60426e-05	0.000879794	0.980689	0.485478	0.987889	-0.940467	0.529185	0.979184	0.765897	0.899966	0.969247	1.04701	0.364444	0.929076	-1.29304	0.100035	0.586856	1.28874	0.0929335	0.528125	-0.83394	0.761092	0.967808	-0.689242	0.947485	0.999912
GOBP HORMONE MEDIATED SIGNALING PATHWAY	1.08666	0.272358	0.454166	-1.01713	0.414038	0.595661	1.00106	0.448022	0.97252	1.06706	0.330067	0.917971	1.34336	0.0359275	0.345075	-0.974166	0.447074	0.952196	-1.11428	0.220249	0.720109	-0.798783	0.695357	0.954343	0.901942	0.689194	0.961661	-1.84374	2.89168e-05	0.00269311
GOBP HORMONE METABOLIC PROCESS	1.38933	0.0169202	0.0670107	-1.04373	0.354226	0.54375	1.25578	0.0815093	0.662226	1.3942	0.0303858	0.57444	1.00199	0.437448	0.782905	-0.949835	0.504804	0.958773	-1.0063	0.425695	0.838762	1.25928	0.102753	0.544125	0.963814	0.533902	0.958248	1.34781	0.029557	0.199923
GOBP HORMONE TRANSPORT	1.54011	0.00206505	0.0155486	-1.08003	0.270439	0.459707	1.06166	0.31962	0.928763	1.05464	0.343064	0.923743	1.03849	0.344591	0.725432	-0.883842	0.687377	0.986901	0.836918	0.825261	0.953252	0.835264	0.71591	0.95801	-0.939178	0.596509	0.959628	-0.835479	0.835896	0.977999
GOBP HUMORAL IMMUNE RESPONSE	1.67357	0.000918824	0.0088031	2.67358	4.68889e-05	0.000879794	-1.18765	0.126665	0.734605	-1.25811	0.0931032	0.661353	-1.76064	0.000171409	0.0173312	-0.918558	0.58145	0.968253	0.918108	0.619608	0.912432	-1.0442	0.200833	0.673471	-1.19084	0.152185	0.823322	1.29985	0.0804261	0.352147
GOBP HUMORAL IMMUNE RESPONSE MEDIATED BY CIRCULATING IMMUNOGLOBULIN	1.17656	0.212008	0.38416	2.48478	4.47928e-05	0.000879794	-1.97661	0.000245761	0.0269903	-2.03691	0.000627245	0.0807632	-1.92152	0.00134488	0.0634459	-1.8252	0.0125049	0.673096	0.888317	0.631424	0.914413	-2.01255	0.0305646	0.436008	-0.677458	0.940231	0.995045	1.16983	0.242037	0.611158
GOBP HYDROGEN PEROXIDE METABOLIC PROCESS	1.27483	0.138312	0.287963	1.0158	0.42745	0.608384	1.13839	0.275815	0.900143	1.28889	0.135281	0.737334	0.767311	0.837377	0.948337	0.705831	0.883637	0.999695	-0.816886	0.738441	0.935987	1.19037	0.182837	0.654107	0.905167	0.601284	0.959628	1.91256	0.000683527	0.015332
GOBP I KAPPAB KINASE NF KAPPAB SIGNALING	1.25269	0.0483672	0.138159	1.4422	0.00378166	0.0232913	-0.850264	0.900334	1	0.784597	0.926894	1	-1.4543	0.00632802	0.155039	1.14708	0.191116	0.902919	-1.03902	0.328463	0.796921	-0.894846	0.381547	0.82211	1.26185	0.0539358	0.68411	-1.0238	0.406403	0.756965
GOBP I KAPPAB PHOSPHORYLATION	0.931214	0.553215	0.73666	1.64864	0.015015	0.0640114	-1.27223	0.173511	0.782477	-1.01959	0.420662	0.941697	-1.08655	0.346451	0.726724	-1.35289	0.13022	0.881841	-0.990691	0.462346	0.854971	-1.12045	0.290682	0.749435	NA	NA	NA	NA	NA	NA
GOBP ICOSANOID METABOLIC PROCESS	1.21077	0.156879	0.315533	1.56914	0.00752673	0.0393038	1.27891	0.103875	0.70328	1.2831	0.110547	0.690654	0.876657	0.710763	0.906774	1.50036	0.0311516	0.780482	-1.23587	0.135341	0.638879	2.19702	0.0214926	0.403124	0.965046	0.512474	0.954181	1.49149	0.0207553	0.167049
GOBP IMMUNE EFFECTOR PROCESS	1.90827	3.98963e-05	0.00105858	2.60355	5.24714e-05	0.000879794	-1.11133	0.127564	0.734605	-1.39801	0.00126227	0.124035	NA	NA	NA	NA	NA	NA	-1.20745	0.0380845	0.423726	NA	NA	NA	-1.05311	0.301851	0.920506	-0.825565	0.905577	0.993903
GOBP IMMUNE RESPONSE REGULATING CELL SURFACE RECEPTOR SIGNALING PATHWAY	2.04895	3.98105e-05	0.00105858	2.57722	4.83629e-05	0.000879794	-1.07422	0.265543	0.888927	-1.37896	0.0278746	0.565672	-1.46679	0.00683489	0.162188	-0.839106	0.794055	0.993881	-1.71292	0.000524345	0.0590818	0.910557	0.496714	0.893446	0.952067	0.559894	0.959628	-1.09249	0.284769	0.653194
GOBP IMMUNE RESPONSE REGULATING SIGNALING PATHWAY	1.8539	3.99872e-05	0.00105858	2.30987	5.10152e-05	0.000879794	-1.15474	0.100266	0.696515	-1.39404	0.00453339	0.269433	-1.69725	4.32938e-05	0.00628419	-0.834443	0.858628	0.999695	-1.45958	0.00220518	0.157198	0.796609	0.844587	0.978721	0.959211	0.571196	0.959628	-1.12725	0.196558	0.559279
GOBP IMMUNOGLOBULIN PRODUCTION	1.64497	0.00231842	0.0164583	1.93057	4.62193e-05	0.000879794	1.02922	0.397363	0.955299	-0.830469	0.798892	1	-1.47591	0.022785	0.279376	1.03056	0.38536	0.938657	-1.00752	0.419355	0.836733	-0.991254	0.298195	0.756609	0.899229	0.647203	0.960486	-0.745021	0.898911	0.993383
GOBP IMMUNOGLOBULIN PRODUCTION INVOLVED IN IMMUNOGLOBULIN MEDIATED IMMUNE RESPONSE	1.13468	0.256092	0.436597	2.00221	4.52776e-05	0.000879794	1.11197	0.288778	0.906347	0.936168	0.555455	0.987648	-1.52606	0.0291049	0.310606	1.12642	0.278341	0.907078	-1.07987	0.320349	0.793769	-1.02066	0.321417	0.779086	1.21566	0.18803	0.8364	-0.961432	0.516313	0.83463
GOBP IMPORT ACROSS PLASMA MEMBRANE	1.21587	0.135345	0.283445	-1.36966	0.0270336	0.0970701	1.10282	0.273447	0.898021	0.992965	0.459891	0.955613	1.01147	0.413944	0.767814	1.0787	0.305301	0.922244	-1.07291	0.301771	0.784291	-2.26911	0.0392984	0.452672	1.44351	0.0280378	0.533132	-0.813932	0.841648	0.978949
GOBP INFLAMMATORY RESPONSE	1.66387	3.99233e-05	0.00105858	2.18316	5.50146e-05	0.000879794	NA	NA	NA	NA	NA	NA	NA	NA	NA	NA	NA	NA	-1.38223	0.0015852	0.133397	NA	NA	NA	1.01967	0.384631	0.934149	0.993573	0.480533	0.811362
GOBP INFLAMMATORY RESPONSE TO ANTIGENIC STIMULUS	2.03551	0.000120154	0.0021993	2.29823	4.51834e-05	0.000879794	0.733813	0.889209	1	-1.00039	0.419438	0.941697	-1.53918	0.0261468	0.300502	-0.677093	0.945208	0.999695	-1.35128	0.0985267	0.586856	-2.8371	0.000946424	0.403124	0.594603	0.975571	0.998486	1.15784	0.243775	0.613436
GOBP INNATE IMMUNE RESPONSE	1.79581	3.96621e-05	0.00105858	2.39744	5.50661e-05	0.000879794	NA	NA	NA	NA	NA	NA	NA	NA	NA	NA	NA	NA	NA	NA	NA	NA	NA	NA	-0.921916	0.753058	0.965936	-0.964621	0.566458	0.879166
GOBP INNATE IMMUNE RESPONSE ACTIVATING SIGNAL TRANSDUCTION	1.75673	0.00390323	0.0241593	1.72299	0.00851195	0.0428427	-0.757307	0.803202	1	-1.38628	0.103143	0.68045	-0.890853	0.602617	0.860203	-1.07861	0.351433	0.922799	-1.37551	0.114447	0.609102	0.744184	0.827831	0.977205	NA	NA	NA	NA	NA	NA
GOBP INNER MITOCHONDRIAL MEMBRANE ORGANIZATION	-0.981991	0.481477	0.672219	-1.40106	0.0576549	0.16487	1.8576	0.000505561	0.0429038	1.82072	0.00209547	0.170097	1.4523	0.0497467	0.381742	1.34085	0.114746	0.873847	1.44198	0.053211	0.47725	1.39231	0.0717623	0.504472	-1.01589	0.427997	0.944389	1.87283	0.00056503	0.0132545
GOBP INORGANIC ANION TRANSPORT	1.45818	0.0150256	0.0619811	1.03853	0.354091	0.54375	0.86986	0.725005	1	-1.00007	0.412532	0.938347	1.20791	0.117408	0.523921	1.02471	0.389668	0.940555	0.875004	0.70129	0.935765	1.21016	0.113683	0.560592	1.30193	0.0822316	0.778442	-0.97428	0.50553	0.827937
GOBP INORGANIC ION TRANSMEMBRANE TRANSPORT	1.30551	0.00992079	0.0474537	-1.11767	0.129887	0.285604	NA	NA	NA	NA	NA	NA	NA	NA	NA	NA	NA	NA	1.02505	0.395948	0.831508	NA	NA	NA	-1.10448	0.18024	0.83505	1.15449	0.0612465	0.302627
GOBP INOSITOL LIPID MEDIATED SIGNALING	1.85299	8.01122e-05	0.00169863	1.6567	0.00042652	0.00417295	1.05438	0.348771	0.9457	0.876343	0.701999	1	0.815879	0.89164	0.967402	0.735375	0.947136	0.999695	-1.17065	0.156344	0.658946	0.956528	0.403436	0.842254	-0.811034	0.85167	0.980113	-1.05525	0.353727	0.709996
GOBP INOSITOL PHOSPHATE MEDIATED SIGNALING	0.81498	0.760837	0.886305	1.54613	0.0202609	0.0780627	-0.663773	0.962247	1	-0.598378	0.989681	1	1.45546	0.0417364	0.360445	-0.754701	0.823265	0.999258	-1.01941	0.411115	0.831951	0.75823	0.844185	0.978721	0.535107	0.989229	0.999116	-0.981324	0.485282	0.81494
GOBP INSULIN LIKE GROWTH FACTOR RECEPTOR SIGNALING PATHWAY	1.63946	0.0120341	0.0540101	1.32366	0.114047	0.258948	-0.813534	0.738688	1	0.784121	0.773567	1	1.12933	0.279828	0.68628	-0.554946	0.979619	0.999695	-1.06137	0.361981	0.813184	1.23029	0.162503	0.629563	-1.54236	0.0274818	0.533132	-1.25071	0.181865	0.536861
GOBP INSULIN RECEPTOR SIGNALING PATHWAY	1.40966	0.022791	0.0823151	1.30798	0.055704	0.161297	1.0965	0.287723	0.906347	0.933266	0.575151	0.987648	1.27459	0.0881862	0.470134	1.12234	0.260295	0.904292	-0.956918	0.532225	0.88149	1.17877	0.139852	0.599751	-0.945781	0.562688	0.959628	-1.382	0.0399118	0.23865
GOBP INSULIN SECRETION	1.43265	0.0181724	0.0703793	-0.841394	0.821167	0.905342	0.92133	0.618569	1	0.923375	0.603041	0.999892	0.810318	0.903026	0.9702	-1.1201	0.226409	0.902947	0.803781	0.842935	0.958143	-0.680296	0.962741	0.99258	-0.934393	0.589712	0.959628	0.918659	0.65945	0.929067
GOBP INTEGRIN MEDIATED SIGNALING PATHWAY	1.25442	0.107388	0.242002	1.99812	4.6516e-05	0.000879794	1.31926	0.0735169	0.650503	-1.27373	0.109848	0.689364	-0.795395	0.868339	0.957073	-0.894199	0.61042	0.977509	-1.29647	0.0824384	0.554885	1.04319	0.280924	0.742914	1.23804	0.138907	0.816858	-0.942986	0.55756	0.872349
GOBP INTERFERON ALPHA PRODUCTION	1.78988	0.00218429	0.0159583	1.39144	0.0887824	0.22072	-0.89622	0.59648	1	-0.95536	0.497418	0.967878	-1.62918	0.0253611	0.294832	-0.944179	0.516397	0.958773	0.692826	0.869278	0.962217	-0.873476	0.615369	0.929919	1.56318	0.0308637	0.553474	-1.18528	0.256844	0.625421
GOBP INTERFERON BETA PRODUCTION	1.09492	0.300554	0.483303	1.60873	0.00776496	0.0402461	-1.7022	0.00555075	0.230294	-1.66185	0.0186765	0.498517	-1.7394	0.00557056	0.147212	-1.07866	0.327243	0.922797	-0.79185	0.824105	0.953252	-1.11943	0.207997	0.683523	1.19365	0.196468	0.838811	-0.913179	0.594192	0.895513
GOBP INTERFERON GAMMA PRODUCTION	1.87897	0.000440106	0.00507673	2.22508	4.53145e-05	0.000879794	-1.09203	0.281625	0.90464	-1.31438	0.0938501	0.661353	-1.56803	0.0119959	0.208584	0.656391	0.981274	0.999695	-0.902406	0.624753	0.914413	0.513996	0.999962	0.999962	1.86938	0.000655469	0.138725	1.24413	0.147072	0.489347
GOBP INTERLEUKIN 10 PRODUCTION	1.80257	0.00177048	0.0140584	1.68071	0.00528555	0.0303789	0.79794	0.786357	1	-1.0987	0.290206	0.876614	-1.41804	0.0599806	0.405105	1.0361	0.389897	0.940555	-0.90041	0.598785	0.908152	0.668154	0.949173	0.99258	NA	NA	NA	-0.93588	0.549975	0.865817
GOBP INTERLEUKIN 12 PRODUCTION	1.77983	0.00159962	0.0129918	1.89399	0.000270929	0.0029489	-1.38911	0.0689116	0.629124	-1.41433	0.0681589	0.623065	-1.24117	0.152072	0.564376	-1.08431	0.311417	0.922797	-0.90241	0.606712	0.91025	0.896258	0.58019	0.916944	1.72828	0.00544168	0.329055	0.696519	0.912359	0.995316
GOBP INTERLEUKIN 2 PRODUCTION	1.79129	0.001562	0.0128164	1.94419	0.000225774	0.00252624	-0.869138	0.67527	1	-1.48649	0.0481299	0.605192	1.31926	0.093731	0.482339	0.879301	0.631674	0.979713	-1.36719	0.0796725	0.554885	0.71056	0.91287	0.981973	1.33765	0.109384	0.805897	-0.656441	0.929021	0.999878
GOBP INTERLEUKIN 4 PRODUCTION	1.50233	0.0482221	0.138024	1.88521	0.00105876	0.00843859	-1.12712	0.28826	0.906347	-1.54584	0.0426891	0.605192	-1.4958	0.0511375	0.386309	-1.07371	0.35152	0.922799	0.873852	0.638239	0.917059	0.682746	0.908991	0.981973	NA	NA	NA	NA	NA	NA
GOBP INTERLEUKIN 6 PRODUCTION	1.7258	0.000559463	0.00602004	1.74984	0.00014068	0.00177143	-1.19989	0.131185	0.734741	-1.4502	0.0319774	0.575582	-1.31467	0.0628998	0.40935	0.898623	0.635535	0.979713	-1.33792	0.0517409	0.47725	-0.594712	0.997946	0.999224	1.30006	0.0840587	0.786904	1.11228	0.247104	0.616157
GOBP INTERLEUKIN 8 PRODUCTION	1.14791	0.233656	0.410148	1.85545	0.00036204	0.00367817	-1.53791	0.0170499	0.376153	-1.61144	0.0221322	0.536633	-1.35384	0.0729048	0.428714	0.887626	0.627502	0.979403	0.811567	0.774329	0.940749	-0.767066	0.809812	0.973993	1.34149	0.092585	0.805897	0.842434	0.740737	0.953317
GOBP INTERMEMBRANE LIPID TRANSFER	1.73081	0.00249186	0.0172971	1.34587	0.0810139	0.208097	-1.01944	0.406863	0.959435	-1.65306	0.0206841	0.533387	-1.02395	0.399647	0.76046	0.664754	0.924482	0.999695	-0.886982	0.636399	0.91628	1.24922	0.133984	0.589309	1.25513	0.14504	0.816858	0.868019	0.688355	0.937384
GOBP INTESTINAL ABSORPTION	1.678	0.00819639	0.0414352	-1.55943	0.0208799	0.0796606	1.58542	0.016845	0.376153	1.08958	0.334142	0.919313	0.818439	0.748088	0.919825	-1.19688	0.214572	0.902947	-1.02923	0.398699	0.831951	1.11699	0.262098	0.729821	1.31376	0.121226	0.805897	1.53182	0.0330137	0.213581
GOBP INTESTINAL LIPID ABSORPTION	1.65336	0.012705	0.0560772	NA	NA	NA	1.68897	0.00765297	0.280809	1.20756	0.231183	0.813636	0.777929	0.768518	0.928204	-0.767339	0.757077	0.993228	-0.93926	0.53581	0.884073	0.856718	0.65214	0.945014	1.2478	0.19018	0.8364	NA	NA	NA
GOBP INTRACELLULAR LIPID TRANSPORT	1.52087	0.0241152	0.0860296	-0.660244	0.960997	0.986779	1.03956	0.395826	0.955299	1.12699	0.285477	0.875181	-1.03734	0.385131	0.752767	1.00163	0.444473	0.952196	-1.39128	0.0767725	0.549217	0.949182	0.490086	0.890358	1.15823	0.243269	0.886599	-0.869167	0.668759	0.93213
GOBP INTRACELLULAR PROTEIN TRANSMEMBRANE TRANSPORT	-1.23945	0.143943	0.296182	-1.50481	0.0208072	0.0795515	1.10762	0.302825	0.915408	1.20356	0.200006	0.796351	-0.736287	0.884773	0.964902	-1.07873	0.328159	0.922797	1.15114	0.258879	0.750443	1.08078	0.284645	0.74321	-0.848142	0.726778	0.964837	1.96002	0.000104466	0.00406359
GOBP INTRACELLULAR RECEPTOR SIGNALING PATHWAY	1.33376	0.0196868	0.0745534	1.18366	0.0917264	0.225624	1.00893	0.429229	0.968222	1.11196	0.241753	0.824453	1.20948	0.0905761	0.473648	-0.955524	0.488526	0.958773	-1.05284	0.306591	0.789988	1.01234	0.276402	0.741797	1.13444	0.17471	0.83505	-1.7767	2.73958e-05	0.00269311
GOBP INTRINSIC APOPTOTIC SIGNALING PATHWAY BY P53 CLASS MEDIATOR	1.14597	0.224193	0.397149	1.70047	0.001563	0.0116075	-1.01689	0.400356	0.959435	0.849174	0.715214	1	1.09435	0.292811	0.693601	1.25134	0.15981	0.899339	0.827017	0.761514	0.938587	1.27091	0.103806	0.546107	1.26323	0.122156	0.805897	-0.971414	0.504467	0.827229
GOBP INTRINSIC APOPTOTIC SIGNALING PATHWAY IN RESPONSE TO DNA DAMAGE	1.22842	0.126141	0.27	1.58227	0.00367801	0.022725	-0.996197	0.439436	0.968781	-0.972319	0.463846	0.955851	0.964435	0.514846	0.825148	0.998187	0.437847	0.948959	-1.09564	0.270904	0.755806	0.820774	0.744347	0.962731	0.973555	0.497831	0.954181	0.850996	0.780072	0.966926
GOBP INTRINSIC APOPTOTIC SIGNALING PATHWAY IN RESPONSE TO DNA DAMAGE BY P53 CLASS MEDIATOR	1.06344	0.356068	0.546483	1.71526	0.00393096	0.0239362	0.887186	0.6333	1	0.926571	0.566639	0.987648	1.0567	0.363425	0.737665	0.734005	0.843287	0.999695	0.778149	0.800533	0.947565	0.858503	0.651788	0.944846	1.25417	0.161645	0.831518	-1.0354	0.41128	0.760859
GOBP ION HOMEOSTASIS	1.32259	0.00616547	0.0336108	1.21971	0.0210843	0.0801711	NA	NA	NA	NA	NA	NA	NA	NA	NA	NA	NA	NA	-1.05711	0.235911	0.735767	NA	NA	NA	-0.960894	0.59051	0.959628	-0.853744	0.884207	0.990714
GOBP ION TRANSMEMBRANE TRANSPORT	1.44995	0.000118925	0.0021993	NA	NA	NA	NA	NA	NA	NA	NA	NA	NA	NA	NA	NA	NA	NA	NA	NA	NA	NA	NA	NA	1.00311	0.432879	0.944389	1.24473	0.0078336	0.0879829
GOBP IRON SULFUR CLUSTER ASSEMBLY	0.908339	0.591336	0.767449	-1.14564	0.275414	0.46589	1.48084	0.0458293	0.56411	1.61505	0.0163682	0.477492	1.29972	0.145423	0.557848	1.2639	0.19004	0.902919	1.64989	0.0120809	0.310285	1.63504	0.028209	0.427646	0.750114	0.841087	0.980113	1.90129	0.000726709	0.01576
GOBP ISOPRENOID BIOSYNTHETIC PROCESS	1.43914	0.0614837	0.161799	-1.87584	0.000292579	0.00313555	1.35844	0.101917	0.696515	1.00362	0.458376	0.955613	0.921498	0.569509	0.846188	-0.67474	0.888343	0.999695	0.918278	0.576774	0.899809	0.955622	0.491001	0.890909	-1.63081	0.0151891	0.473739	1.39625	0.0809508	0.35364
GOBP ISOPRENOID METABOLIC PROCESS	1.71603	0.000757244	0.00765753	-0.972508	0.505922	0.674889	1.33077	0.0687389	0.629124	1.62509	0.00768549	0.349956	1.08979	0.284884	0.688203	0.975049	0.477405	0.958773	0.978393	0.494539	0.865177	1.51695	0.0527672	0.486066	-1.24496	0.121622	0.805897	1.65518	0.00464481	0.0620188
GOBP LEARNING	1.57972	0.00677372	0.0362473	1.53304	0.00702947	0.0374528	1.18203	0.183697	0.801312	0.97387	0.494489	0.965964	1.00226	0.436362	0.782362	-0.713673	0.948664	0.999695	-0.802682	0.846787	0.959264	2.24613	0.0155277	0.403124	0.725259	0.93323	0.994501	1.0375	0.371384	0.728777
GOBP LENS FIBER CELL DIFFERENTIATION	0.823252	0.729512	0.868147	1.732	0.00647492	0.0351312	0.924699	0.5688	1	1.21995	0.200348	0.796351	1.38458	0.0817725	0.455622	1.2755	0.163877	0.899972	1.37851	0.0954688	0.576942	1.34512	0.0945739	0.530614	-1.03192	0.41166	0.944389	-1.33218	0.123125	0.44305
GOBP LEUKOCYTE ADHESION TO VASCULAR ENDOTHELIAL CELL	0.995912	0.461821	0.654087	2.01929	8.93176e-05	0.0013072	-1.08207	0.325826	0.938132	-1.02141	0.398442	0.931293	-0.998296	0.439032	0.783023	0.674221	0.919619	0.999695	-0.974011	0.480348	0.859118	0.855734	0.658673	0.946617	0.85356	0.671983	0.961661	-1.14224	0.280334	0.650653
GOBP LEUKOCYTE APOPTOTIC PROCESS	1.47458	0.0181949	0.0703793	1.67677	0.00129768	0.00999959	-0.805315	0.86064	1	-1.04099	0.342377	0.923743	-1.07068	0.311831	0.707893	-0.852589	0.695909	0.986901	-1.37053	0.0541262	0.480487	-2.65998	0.0100029	0.403124	1.26389	0.121626	0.805897	0.906281	0.63892	0.917231
GOBP LEUKOCYTE CELL CELL ADHESION	2.03527	3.99393e-05	0.00105858	2.41229	4.97587e-05	0.000879794	-0.839826	0.94463	1	-1.12885	0.155148	0.753497	-0.982873	0.491091	0.809788	1.05721	0.316312	0.922797	-1.4408	0.00352324	0.199167	-1.99736	0.0283709	0.427646	1.55771	0.00162476	0.17725	0.855599	0.877256	0.988258
GOBP LEUKOCYTE CHEMOTAXIS	1.62464	0.00107759	0.00996005	2.25933	4.75059e-05	0.000879794	-0.760597	0.981903	1	-1.05563	0.305708	0.893882	-1.06211	0.301264	0.700864	0.89696	0.665281	0.984495	0.826926	0.823638	0.953252	1.28268	0.097155	0.53276	0.911512	0.649971	0.960584	0.967516	0.523406	0.841652
GOBP LEUKOCYTE DEGRANULATION	1.72996	0.00237005	0.0166319	1.9344	9.07153e-05	0.0013072	1.09207	0.306609	0.915408	-0.774399	0.879502	1	0.899633	0.641324	0.876167	1.2622	0.143155	0.891915	-1.38534	0.0615892	0.505002	-2.31838	0.036255	0.447778	-0.888026	0.644209	0.960241	-1.04672	0.386683	0.737525
GOBP LEUKOCYTE DIFFERENTIATION	1.87838	3.99233e-05	0.00105858	2.30387	5.25624e-05	0.000879794	-0.827213	0.990125	1	-0.95636	0.609569	1	NA	NA	NA	0.827779	0.937979	0.999695	-0.963028	0.600844	0.909336	NA	NA	NA	1.12547	0.158801	0.831518	-1.13902	0.167289	0.516661
GOBP LEUKOCYTE HOMEOSTASIS	1.76793	0.00112337	0.0101262	1.90761	0.000137043	0.00175485	1.02192	0.415954	0.959458	-0.906904	0.597394	0.993616	0.749499	0.921348	0.979042	0.938822	0.538639	0.962428	-1.26398	0.128464	0.631837	-2.71014	0.00794278	0.403124	1.07282	0.337585	0.927777	-0.662473	0.957096	0.999912
GOBP LEUKOCYTE MEDIATED CYTOTOXICITY	2.1313	3.98835e-05	0.00105858	2.33544	4.60426e-05	0.000879794	-0.726887	0.965346	1	-1.09813	0.258613	0.833851	-1.43689	0.0310979	0.319698	0.730959	0.926875	0.999695	-0.934726	0.574791	0.89832	-0.694973	0.93713	0.991994	-1.13327	0.248116	0.888044	0.825869	0.792669	0.966926
GOBP LEUKOCYTE MEDIATED IMMUNITY	1.75115	3.99776e-05	0.00105858	2.64055	4.97711e-05	0.000879794	-1.32446	0.0139739	0.352558	-1.43344	0.00327211	0.226261	-1.7856	4.32432e-05	0.00628419	-0.947662	0.521908	0.958773	-1.14754	0.122505	0.627733	-1.5376	0.135559	0.591258	0.971951	0.525269	0.954244	-0.949948	0.576175	0.886179
GOBP LEUKOCYTE MIGRATION	1.66707	0.000119904	0.0021993	2.30409	4.96697e-05	0.000879794	-1.00691	0.41465	0.959458	-1.21303	0.0711548	0.623065	-1.22906	0.0551528	0.397297	-0.825972	0.875439	0.999695	-1.03101	0.34912	0.804083	1.21013	0.134041	0.589309	-0.93001	0.639129	0.960241	0.803602	0.954626	0.999912
GOBP LEUKOCYTE PROLIFERATION	1.77711	3.9917e-05	0.00105858	2.29861	4.91811e-05	0.000879794	-0.849185	0.907802	1	-1.08082	0.242055	0.824453	-1.00312	0.426976	0.777885	0.898423	0.697324	0.986901	-1.41094	0.00791599	0.282224	-2.04525	0.0342645	0.441988	1.17638	0.144154	0.816858	-0.882144	0.717606	0.945657
GOBP LIPID CATABOLIC PROCESS	1.23211	0.0525519	0.145598	-1.49547	0.00107016	0.00850999	1.82743	2.81992e-05	0.0054764	1.46137	0.00683868	0.330233	1.05866	0.29188	0.693601	1.45695	0.0107295	0.605584	-1.20625	0.0709123	0.531538	1.47057	0.0899722	0.520333	0.840559	0.899336	0.989149	2.07275	7.72141e-05	0.00354148
GOBP LIPID HOMEOSTASIS	1.30517	0.0434126	0.128749	-1.46629	0.00838909	0.0424698	1.66156	0.000484335	0.0420583	1.03494	0.383585	0.929878	0.910138	0.661069	0.885991	1.01401	0.409005	0.944922	-1.08864	0.260021	0.750622	1.09596	0.193298	0.666665	1.22781	0.0935822	0.805897	1.3075	0.0448597	0.252876
GOBP LIPID LOCALIZATION	1.80472	3.99249e-05	0.00105858	-1.07282	0.251878	0.439085	1.17182	0.10811	0.714078	-1.14981	0.105753	0.682145	-0.948063	0.625338	0.872123	0.936023	0.615034	0.977509	-1.20284	0.0507246	0.47725	1.05341	0.220853	0.68565	1.08287	0.232803	0.875802	1.07707	0.219799	0.588296
GOBP LIPID MODIFICATION	1.09674	0.235869	0.413353	-1.50443	0.00200619	0.0141735	1.8008	2.93565e-05	0.0054764	1.72171	7.84683e-05	0.0195334	1.12008	0.200585	0.619572	1.54355	0.0081637	0.549689	-1.17847	0.122775	0.627733	1.24157	0.107603	0.547124	1.06818	0.293656	0.91495	1.32892	0.0235425	0.179966
GOBP LIPID OXIDATION	-0.950988	0.561025	0.743696	-1.57169	0.00341737	0.0217203	1.75964	0.000313116	0.0315994	1.90885	2.81413e-05	0.00886816	1.04521	0.356081	0.734015	1.57363	0.0153331	0.673096	-1.04005	0.355187	0.806686	1.37655	0.0691379	0.503665	0.89403	0.691567	0.961661	1.58026	0.00358702	0.0529947
GOBP LIPID STORAGE	1.51104	0.0127683	0.0562792	-0.995973	0.461238	0.637285	1.69515	0.00204892	0.123398	1.23467	0.150542	0.751502	0.905816	0.631483	0.873138	1.72922	0.0048836	0.432357	-1.38037	0.0563747	0.486215	1.1394	0.185198	0.657863	0.854153	0.748834	0.965361	1.06467	0.329891	0.692929
GOBP LIPOPOLYSACCHARIDE MEDIATED SIGNALING PATHWAY	1.16555	0.214369	0.386468	1.51874	0.0202468	0.0780627	1.19382	0.199281	0.823946	0.977127	0.489594	0.965964	-1.03504	0.377779	0.749613	1.36871	0.0925634	0.868586	-0.874007	0.670223	0.925518	1.47977	0.0488079	0.473723	0.76553	0.837628	0.979823	1.03064	0.397131	0.74651
GOBP LIPOPROTEIN CATABOLIC PROCESS	1.83077	0.00138239	0.011828	1.47964	0.0585045	0.166659	0.986179	0.490323	0.989557	1.08059	0.377616	0.929878	-0.758528	0.779657	0.932545	NA	NA	NA	-1.56984	0.0403789	0.429532	0.994506	0.457283	0.872888	0.920884	0.569492	0.959628	1.59003	0.0260033	0.188078
GOBP LIPOPROTEIN LOCALIZATION	1.21733	0.211913	0.38416	1.62004	0.0196962	0.0773413	-1.16964	0.271346	0.894568	-0.930715	0.536389	0.98036	-1.13187	0.304747	0.703691	-0.735186	0.788446	0.993881	-0.503973	0.980128	0.992612	-0.848869	0.653942	0.945369	1.09237	0.345192	0.929368	NA	NA	NA
GOBP LONG TERM SYNAPTIC POTENTIATION	1.67501	0.00596764	0.0330084	1.66229	0.00412343	0.0249339	1.002	0.447501	0.97252	0.81296	0.770588	1	-0.748282	0.908289	0.971127	0.917597	0.572861	0.964317	-1.37231	0.0738803	0.538408	-2.32263	0.0358402	0.447778	0.7158	0.899682	0.989149	0.893141	0.642751	0.918264
GOBP LOW DENSITY LIPOPROTEIN PARTICLE CLEARANCE	1.40425	0.0723658	0.182627	1.022	0.422003	0.60487	1.22424	0.202543	0.827617	1.20519	0.221404	0.811509	-0.647772	0.931895	0.982074	1.32369	0.142494	0.891915	-0.972396	0.486432	0.86294	0.931685	0.530011	0.901234	1.40996	0.0722921	0.735083	1.79438	0.00320483	0.0480411
GOBP LYMPHOCYTE ACTIVATION	2.04211	3.97583e-05	0.00105858	2.43018	5.50661e-05	0.000879794	NA	NA	NA	NA	NA	NA	NA	NA	NA	NA	NA	NA	-1.25712	0.0100396	0.294693	NA	NA	NA	1.16448	0.0899594	0.802861	-1.01862	0.412652	0.761609
GOBP LYMPHOCYTE ACTIVATION INVOLVED IN IMMUNE RESPONSE	1.67877	0.000558214	0.00602004	2.1448	4.71743e-05	0.000879794	-1.00018	0.431189	0.968222	-1.24416	0.101771	0.673784	-1.45748	0.0118078	0.207281	1.0743	0.30769	0.922244	-1.43268	0.016381	0.326965	-0.739566	0.858633	0.979891	1.22703	0.124882	0.811308	-0.928003	0.598486	0.897583
GOBP LYMPHOCYTE COSTIMULATION	1.4738	0.0495106	0.139989	1.67581	0.00930191	0.0455817	-0.599864	0.981197	1	-1.26951	0.146674	0.749016	-2.00686	0.000590045	0.0377816	1.58401	0.0287865	0.770516	-1.2807	0.15459	0.658946	0.922607	0.536191	0.903809	NA	NA	NA	0.905434	0.595992	0.895811
GOBP LYMPHOCYTE HOMEOSTASIS	1.59114	0.0106909	0.04987	1.88507	0.000316356	0.0033378	-0.914445	0.581533	1	-1.25545	0.143009	0.739782	-1.11953	0.267647	0.676023	-1.15641	0.231502	0.902947	-1.19215	0.198845	0.704062	-2.79119	0.00362453	0.403124	1.15394	0.251094	0.891006	-0.747672	0.847588	0.97952
GOBP LYMPHOCYTE MEDIATED IMMUNITY	1.76472	3.99537e-05	0.00105858	2.72644	4.84731e-05	0.000879794	-1.41481	0.00780021	0.282777	-1.49747	0.00454587	0.269433	-1.88868	4.30145e-05	0.00628419	-1.07402	0.261511	0.904292	-1.07673	0.260866	0.751742	-1.09985	0.18666	0.658974	-1.02154	0.397644	0.938005	-0.852094	0.777723	0.966414
GOBP LYMPHOCYTE MIGRATION	1.15139	0.217912	0.389998	1.78015	0.000365147	0.00369711	-1.22072	0.135091	0.738253	-1.40682	0.054263	0.612571	-1.34533	0.0623857	0.40935	-0.771185	0.860591	0.999695	-0.934314	0.565215	0.894966	-0.774365	0.786896	0.971803	0.965279	0.511133	0.954181	1.12386	0.261878	0.632387
GOBP LYTIC VACUOLE ORGANIZATION	0.854634	0.746122	0.878748	1.43215	0.0277931	0.0990821	-0.742901	0.922444	1	0.740706	0.891716	1	-1.27091	0.12097	0.528704	0.709759	0.909477	0.999695	-1.47895	0.0311041	0.399436	0.798252	0.787078	0.971803	1.23465	0.144907	0.816858	-0.788724	0.836175	0.977999
GOBP MACROMOLECULE DEACYLATION	0.842048	0.832595	0.931806	0.872021	0.775012	0.875241	1.12555	0.239798	0.860141	1.14151	0.226412	0.813636	1.08083	0.288016	0.69062	0.901147	0.620472	0.97812	-0.933302	0.596599	0.905834	0.887025	0.579636	0.916933	1.29345	0.0632083	0.705794	-1.55604	0.00411859	0.0575292
GOBP MACROPHAGE ACTIVATION	1.9022	0.000200152	0.00304144	1.93953	4.58947e-05	0.000879794	-0.940505	0.554719	1	-1.16998	0.188825	0.783993	-1.38681	0.0507724	0.384993	-0.632319	0.984797	0.999695	-1.00031	0.434481	0.846139	0.661691	0.977484	0.99501	0.980055	0.484488	0.954029	0.805312	0.847486	0.97952
GOBP MACROPHAGE CHEMOTAXIS	1.58032	0.0222285	0.0812841	1.66567	0.0117165	0.053625	0.960129	0.516937	0.998655	0.671777	0.911822	1	-0.872107	0.642791	0.876624	1.23576	0.192937	0.902919	-1.31189	0.13316	0.638879	1.79513	0.0214894	0.403124	-0.946797	0.533149	0.958248	0.965437	0.504018	0.82714
GOBP MACROPHAGE DIFFERENTIATION	1.4227	0.0577513	0.155156	1.55538	0.0184994	0.0736383	-0.674666	0.947584	1	-1.12867	0.256381	0.833763	0.933122	0.556064	0.841396	-0.639464	0.952516	0.999695	1.33843	0.102892	0.587485	-0.861293	0.620987	0.933352	-0.891329	0.629372	0.959807	-1.47575	0.0448509	0.252876
GOBP MACROPHAGE MIGRATION	1.61354	0.0145446	0.0610796	1.88676	0.00049206	0.00469547	0.758612	0.839734	1	-0.863363	0.662542	1	-1.33305	0.0996667	0.490868	1.25094	0.16518	0.899972	-1.18359	0.214169	0.715878	1.55791	0.0394778	0.452672	-1.01635	0.433379	0.944389	0.68996	0.916024	0.996087
GOBP MAINTENANCE OF CELL NUMBER	-1.22622	0.112264	0.24965	0.831572	0.856223	0.932169	-0.918499	0.63443	1	-0.754436	0.955696	1	1.00143	0.436831	0.782422	-0.955791	0.486975	0.958773	1.02398	0.413575	0.831951	-0.818063	0.653614	0.945369	-0.770265	0.921413	0.992374	-1.93509	2.97159e-05	0.00269311
GOBP MAINTENANCE OF LOCATION	1.65168	7.98977e-05	0.00169863	1.45137	0.00240072	0.0162049	0.94425	0.600931	1	-1.25106	0.0564492	0.612571	-0.96855	0.531458	0.832259	1.27895	0.0630305	0.856116	-1.08085	0.234548	0.734777	0.869884	0.605683	0.926882	1.00448	0.435006	0.944389	1.11847	0.16114	0.51399
GOBP MAINTENANCE OF LOCATION IN CELL	1.59988	0.00103722	0.0097139	1.62619	0.000529585	0.00495845	-1.39525	0.0196922	0.408504	-1.54497	0.00613497	0.330233	-0.981788	0.482358	0.805142	-0.828162	0.804664	0.99461	0.909381	0.649077	0.919546	0.799596	0.812529	0.973993	1.04133	0.361085	0.930813	1.20246	0.103938	0.402271
GOBP MAMMARY GLAND DEVELOPMENT	1.61999	0.00275174	0.0184829	1.26452	0.0784563	0.202717	-1.07416	0.294727	0.910915	-1.12113	0.227486	0.813636	0.803424	0.88158	0.963244	-1.24775	0.125642	0.876755	1.20523	0.16427	0.66636	-1.18231	0.123953	0.583106	-1.10134	0.275323	0.907931	-0.755223	0.911531	0.995316
GOBP MAMMARY GLAND EPITHELIUM DEVELOPMENT	1.59524	0.00916141	0.044964	1.60183	0.00755759	0.0393469	-1.08619	0.303306	0.915408	-1.23424	0.148815	0.749815	-0.992543	0.443694	0.783381	-1.27569	0.134886	0.891915	1.22708	0.176632	0.678742	-1.24597	0.109487	0.55017	1.03322	0.396664	0.938005	0.716195	0.939903	0.999912
GOBP MAPK CASCADE	1.60514	3.97583e-05	0.00105858	NA	NA	NA	NA	NA	NA	NA	NA	NA	NA	NA	NA	NA	NA	NA	NA	NA	NA	NA	NA	NA	0.914036	0.776168	0.972837	-1.16007	0.105425	0.405472
GOBP MAST CELL ACTIVATION	1.35469	0.0735813	0.18511	1.76525	0.0015345	0.0114447	1.24126	0.149445	0.756136	0.836784	0.728476	1	1.31019	0.0942609	0.482339	0.967546	0.485908	0.958773	-1.30001	0.112969	0.607158	-2.34631	0.0336415	0.441988	0.860301	0.680348	0.961661	-1.16317	0.244185	0.613436
GOBP MAST CELL ACTIVATION INVOLVED IN IMMUNE RESPONSE	1.41945	0.0548044	0.149764	1.51272	0.0270101	0.0970701	1.30726	0.108826	0.715031	0.914241	0.590005	0.991357	1.10347	0.29459	0.694507	1.23154	0.180066	0.902919	-1.25694	0.149375	0.65858	-2.3621	0.0305707	0.436008	-0.867528	0.661619	0.961661	-1.23707	0.183841	0.540099
GOBP MATURATION OF LSU RRNA	-1.67567	0.00717571	0.0378915	-0.800161	0.777201	0.876026	1.54081	0.0285665	0.484861	1.72227	0.00809459	0.353577	1.39278	0.0854913	0.463521	-0.821598	0.690782	0.986901	1.63986	0.0128117	0.310343	1.25654	0.153412	0.616412	-1.40781	0.0688028	0.721653	0.585382	0.973379	0.999912
GOBP MATURATION OF SSU RRNA FROM TRICISTRONIC RRNA TRANSCRIPT SSU RRNA 5 8S RRNA LSU RRNA	-1.10629	0.298858	0.48203	-1.04412	0.386169	0.569204	1.08139	0.343719	0.943643	1.39802	0.0720729	0.623065	1.10411	0.304515	0.703559	-1.26674	0.171575	0.902919	1.2131	0.20276	0.708029	0.906176	0.566856	0.910694	-0.891413	0.63676	0.959807	1.74728	0.00372301	0.0538556
GOBP MATURE B CELL DIFFERENTIATION	1.50937	0.0435487	0.128912	1.8964	0.000878349	0.00737178	-0.907068	0.579303	1	-1.26443	0.168823	0.765327	-0.85713	0.657399	0.885409	0.656805	0.913139	0.999695	-0.993577	0.456467	0.853942	-0.897006	0.575843	0.915259	NA	NA	NA	NA	NA	NA
GOBP MECHANORECEPTOR DIFFERENTIATION	1.66016	0.00804764	0.0410725	0.780736	0.843435	0.92351	-0.81971	0.760051	1	-0.744393	0.878727	1	1.0756	0.329484	0.720644	1.22584	0.186346	0.902919	1.0931	0.334617	0.802529	-0.615486	0.977636	0.99501	-0.696251	0.902025	0.989889	1.01632	0.420727	0.769306
GOBP MEMBRANE DEPOLARIZATION	1.52365	0.0243531	0.0867815	0.73251	0.92542	0.967068	1.36155	0.0748897	0.654543	1.05872	0.364151	0.929878	1.02054	0.409849	0.76389	1.05267	0.359953	0.927743	-0.8181	0.761406	0.938587	0.875131	0.621072	0.933352	-1.54881	0.0251526	0.533132	-1.12363	0.284038	0.653194
GOBP MEMBRANE INVAGINATION	2.22973	4.013e-05	0.00105858	2.38095	4.55685e-05	0.000879794	0.949552	0.537257	0.998655	-1.08527	0.292074	0.878103	-1.36205	0.0736695	0.431325	-0.932829	0.527813	0.959336	-0.851607	0.720621	0.935765	-0.809071	0.721646	0.958533	1.28555	0.120074	0.805897	-1.33274	0.0917008	0.374729
GOBP MEMBRANE LIPID BIOSYNTHETIC PROCESS	-1.14978	0.187133	0.352665	-1.77593	0.000138749	0.00176373	0.975923	0.497227	0.992329	0.957939	0.528237	0.979184	1.05178	0.334889	0.720644	1.29411	0.103487	0.873847	-1.02825	0.375789	0.822762	-0.813014	0.669042	0.948551	1.0242	0.397155	0.938005	0.918733	0.659689	0.929067
GOBP MEMBRANE LIPID METABOLIC PROCESS	1.04973	0.334048	0.522931	-1.41603	0.0090222	0.0446368	0.980488	0.496077	0.992329	0.859078	0.757908	1	-1.0874	0.259066	0.672515	1.28634	0.0910381	0.866546	-1.12742	0.189684	0.695134	0.910489	0.502978	0.894259	1.10559	0.240878	0.885104	1.02135	0.389905	0.738724
GOBP MEMORY	1.53889	0.0136365	0.0586468	1.49513	0.0153747	0.0649881	1.36678	0.0545443	0.596794	1.2005	0.179375	0.777012	1.08511	0.290226	0.692355	0.958082	0.509721	0.958773	0.732045	0.905472	0.97132	-1.37391	0.0833091	0.515387	1.41498	0.0456086	0.65053	-0.910689	0.611321	0.903813
GOBP MESENCHYMAL CELL DIFFERENTIATION	1.5455	0.00194537	0.0150527	1.29095	0.0368086	0.122216	0.834582	0.849545	1	-0.768053	0.977901	1	1.025	0.379536	0.750628	-0.806259	0.871195	0.999695	0.774877	0.925342	0.976254	0.970779	0.355082	0.803381	1.22043	0.109542	0.805897	-1.36345	0.0294724	0.199923
GOBP MESENCHYME DEVELOPMENT	1.51355	0.00254787	0.0175337	1.19723	0.0854616	0.215386	0.718725	0.994124	1	-0.818142	0.942379	1	0.8913	0.774395	0.930843	-0.952624	0.502157	0.958773	0.864704	0.774612	0.940749	0.820403	0.763383	0.964677	1.24965	0.078492	0.765039	-1.33355	0.0334369	0.215865
GOBP MESENCHYME MORPHOGENESIS	1.55724	0.0216138	0.0795904	1.2637	0.140336	0.30024	-0.618192	0.982776	1	-0.77645	0.833022	1	0.843828	0.729035	0.912063	-1.34866	0.103205	0.873847	0.932731	0.562462	0.893849	0.80122	0.771355	0.966059	0.763814	0.799813	0.976418	-0.883281	0.629031	0.913707
GOBP METAL ION HOMEOSTASIS	1.14525	0.114546	0.25279	1.257	0.0173072	0.0709439	0.752573	0.998545	1	0.789202	0.969671	1	NA	NA	NA	NA	NA	NA	0.958124	0.580866	0.902558	NA	NA	NA	-0.919718	0.717456	0.964837	-0.826172	0.918975	0.996827
GOBP METAL ION TRANSPORT	1.40675	0.00111305	0.0101262	NA	NA	NA	NA	NA	NA	NA	NA	NA	NA	NA	NA	NA	NA	NA	0.922952	0.699246	0.934737	NA	NA	NA	1.11208	0.163053	0.83505	-0.992129	0.488481	0.817373
GOBP METHYLATION	-1.39155	0.00411523	0.0248604	-0.930239	0.68143	0.809213	0.908701	0.709396	1	1.00119	0.456203	0.955613	0.911724	0.731046	0.912732	-1.11411	0.208515	0.902947	1.23634	0.0657384	0.523098	-0.789571	0.65627	0.946345	-1.3066	0.0199021	0.521857	-1.80806	2.59578e-05	0.00269311
GOBP MICROGLIAL CELL ACTIVATION	1.75549	0.00335232	0.0212435	2.15477	4.44129e-05	0.000879794	-0.999712	0.440618	0.970659	-1.22231	0.18208	0.777406	-1.28378	0.138576	0.55458	0.639765	0.946297	0.999695	-1.0839	0.329593	0.797371	0.756652	0.832406	0.977717	1.35914	0.107446	0.805897	0.738926	0.852679	0.980283
GOBP MICROTUBULE ANCHORING	0.927974	0.562637	0.744075	-0.798528	0.769594	0.872974	-0.972299	0.483078	0.987624	-1.17403	0.245034	0.824683	-1.68348	0.017407	0.245604	0.876383	0.62353	0.97914	-1.36674	0.112304	0.606303	-0.702559	0.876713	0.980366	-0.563599	0.971232	0.997376	-1.73034	0.00439857	0.0603429
GOBP MICROTUBULE BASED PROCESS	-0.937052	0.717312	0.862607	NA	NA	NA	NA	NA	NA	NA	NA	NA	NA	NA	NA	NA	NA	NA	NA	NA	NA	NA	NA	NA	-0.905537	0.815544	0.976418	-1.40504	0.000827423	0.0166742
GOBP MICROTUBULE CYTOSKELETON ORGANIZATION	-0.866831	0.911657	0.972759	-0.882154	0.883614	0.946068	-0.765479	0.999739	1	0.785816	0.972288	1	NA	NA	NA	0.971226	0.522512	0.958773	-0.844946	0.977743	0.992602	NA	NA	NA	-0.836842	0.941393	0.995045	-1.61487	2.49234e-05	0.00269311
GOBP MICROTUBULE DEPOLYMERIZATION	0.768917	0.797367	0.909328	0.850764	0.694839	0.819548	0.737406	0.851375	1	0.805043	0.753241	1	1.11741	0.286051	0.688203	-0.558151	0.979511	0.999695	-1.43773	0.0716255	0.532731	0.768706	0.814171	0.973993	-0.957569	0.515013	0.954181	-1.69036	0.00692279	0.0802782
GOBP MICROTUBULE ORGANIZING CENTER ORGANIZATION	-1.02682	0.387183	0.57831	-1.00484	0.43869	0.619359	-0.796003	0.925056	1	-0.732905	0.97919	1	-1.44677	0.0202688	0.261999	-0.696968	0.963448	0.999695	-0.979443	0.490651	0.864268	1.5592	0.0562129	0.488544	1.07848	0.303023	0.920506	-1.52098	0.00798415	0.088896
GOBP MITOCHONDRIAL CYTOCHROME C OXIDASE ASSEMBLY	-1.53844	0.0313767	0.103939	-1.54393	0.0273466	0.0978913	1.04633	0.415442	0.959458	1.38153	0.0961589	0.664299	-1.15707	0.272792	0.679238	NA	NA	NA	1.60939	0.0197196	0.349932	0.638278	0.926516	0.987005	-1.07239	0.363676	0.930813	1.7837	0.00369919	0.0538556
GOBP MITOCHONDRIAL ELECTRON TRANSPORT NADH TO UBIQUINONE	-1.17434	0.211218	0.383596	0.536327	0.996299	0.998658	2.15912	3.37325e-05	0.0054764	2.06011	3.08747e-05	0.00886816	2.11595	7.60109e-05	0.0105723	2.00581	0.000110734	0.0249998	2.0013	6.34115e-05	0.010068	2.15771	0.0151106	0.403124	-1.90386	0.000351617	0.11576	2.30334	5.16716e-05	0.00341729
GOBP MITOCHONDRIAL GENE EXPRESSION	-1.91722	4.00112e-05	0.00105858	-2.09106	3.49333e-05	0.000879794	1.23473	0.128159	0.734605	1.60556	0.00754186	0.34767	1.11957	0.243007	0.657941	0.929652	0.55659	0.964176	1.68845	0.00116188	0.104063	1.03702	0.291412	0.749825	-0.794916	0.894522	0.987804	1.75094	0.000246412	0.00749726
GOBP MITOCHONDRIAL RESPIRATORY CHAIN COMPLEX ASSEMBLY	-1.76134	0.000279787	0.00371094	-1.51999	0.00771361	0.0400993	2.05375	3.20072e-05	0.0054764	1.97547	2.88176e-05	0.00886816	1.89484	0.000377772	0.0296888	1.93325	0.000329441	0.0602093	2.01529	2.97628e-05	0.00556457	1.76422	0.035429	0.447778	-1.54677	0.00761094	0.37652	2.46783	5.91506e-05	0.00341729
GOBP MITOCHONDRIAL RNA METABOLIC PROCESS	-1.77532	0.00131396	0.0114111	-1.97932	7.17489e-05	0.00110576	1.00099	0.449142	0.97252	1.36478	0.0808602	0.639687	1.04052	0.384958	0.752767	-0.933599	0.528909	0.959336	1.13828	0.269872	0.755612	0.713492	0.90023	0.981136	0.714464	0.927193	0.992871	0.851322	0.734191	0.952439
GOBP MITOCHONDRIAL RNA PROCESSING	-1.10178	0.331358	0.519534	-1.7193	0.00482915	0.0283641	1.14867	0.295362	0.910915	1.56655	0.023558	0.549784	0.76343	0.785638	0.934335	0.749488	0.781977	0.993881	1.03575	0.424964	0.838762	-0.710544	0.849992	0.978721	-0.941324	0.541028	0.958758	0.953942	0.524507	0.842117
GOBP MITOCHONDRIAL TRANSCRIPTION	-1.7451	0.00370575	0.0231609	-1.3519	0.111237	0.255212	1.0317	0.434904	0.968222	1.3156	0.143315	0.739782	1.27839	0.175525	0.591536	NA	NA	NA	1.17906	0.267152	0.755266	1.1794	0.240808	0.705795	1.04594	0.40091	0.938005	NA	NA	NA
GOBP MITOCHONDRIAL TRANSLATION	-1.83261	8.00929e-05	0.00169863	-2.03334	3.52535e-05	0.000879794	1.21447	0.16447	0.767797	1.48635	0.0315021	0.574909	0.935269	0.565212	0.843844	0.782699	0.799582	0.993881	1.81055	0.000513363	0.0590818	0.938867	0.485732	0.890358	-0.76788	0.900082	0.989222	2.0255	5.64844e-05	0.00341729
GOBP MITOCHONDRIAL TRANSMEMBRANE TRANSPORT	-0.806477	0.872288	0.956259	-1.17184	0.172684	0.343101	1.9284	3.17259e-05	0.0054764	1.854	0.000285152	0.0502222	1.74344	0.00150824	0.0661704	1.71257	0.00517568	0.441428	1.60105	0.00507854	0.233412	1.72633	0.0385402	0.452672	-1.35899	0.0457828	0.65053	2.03899	5.91506e-05	0.00341729
GOBP MITOCHONDRIAL TRANSPORT	-0.926066	0.657917	0.818836	-1.26673	0.0521163	0.153513	1.41132	0.0161941	0.373681	1.50456	0.00887762	0.364275	1.59676	0.00128041	0.062231	1.13052	0.229651	0.902947	1.47319	0.00779796	0.282224	1.31976	0.0881466	0.520333	-1.14909	0.160921	0.831518	1.64305	0.000142674	0.00471437
GOBP MITOCHONDRION ORGANIZATION	-1.19213	0.0440805	0.129502	-1.40881	0.000722521	0.00637099	1.60021	2.60831e-05	0.0054764	1.60206	9.34296e-05	0.0218041	1.46628	0.000443607	0.0325365	1.52121	0.000651958	0.0926746	1.61588	2.38732e-05	0.00556457	1.32064	0.123844	0.583106	-1.0038	0.431723	0.944389	1.84939	0.000114469	0.00418728
GOBP MITOTIC CELL CYCLE PROCESS	0.78462	0.998847	1	NA	NA	NA	NA	NA	NA	NA	NA	NA	NA	NA	NA	NA	NA	NA	NA	NA	NA	NA	NA	NA	-0.929929	0.731309	0.964837	-1.34712	0.00365987	0.0535561
GOBP MODULATION BY HOST OF SYMBIONT PROCESS	1.112	0.277119	0.460187	1.5043	0.0218872	0.0825034	-1.2101	0.177979	0.790411	-1.23452	0.153384	0.751847	-0.738948	0.900177	0.969247	-0.920668	0.547525	0.964176	0.838364	0.725312	0.935765	1.35421	0.0747998	0.507173	-0.904619	0.621991	0.959807	0.75986	0.892411	0.992177
GOBP MONOAMINE TRANSPORT	1.57642	0.0186701	0.0718081	1.09189	0.309492	0.501507	-0.834075	0.741519	1	-0.934163	0.534316	0.980279	-1.4197	0.0481841	0.377089	-0.5836	0.99334	0.999695	0.587265	0.977806	0.992602	-2.63174	0.0157731	0.403124	0.69849	0.883518	0.987804	-0.885158	0.636602	0.916859
GOBP MONOCARBOXYLIC ACID BIOSYNTHETIC PROCESS	1.52148	0.00234882	0.0165556	-1.57714	0.000787321	0.00672117	1.64033	0.000382995	0.0366693	1.09912	0.268552	0.850527	-0.892739	0.721379	0.908963	1.21722	0.134225	0.891915	0.775344	0.925891	0.976254	1.83079	0.0422954	0.460831	-1.12327	0.206266	0.853583	1.30356	0.036036	0.225537
GOBP MONOCARBOXYLIC ACID CATABOLIC PROCESS	1.06345	0.316178	0.502369	-1.8958	6.97885e-05	0.00108515	1.72774	0.000372717	0.0366244	1.75201	0.00058434	0.0779259	0.99089	0.458148	0.790883	1.84771	0.000538155	0.07944	0.642881	0.989453	0.995725	1.5245	0.0552048	0.487718	-0.795705	0.896394	0.987804	2.10457	6.11621e-05	0.00341729
GOBP MONOCARBOXYLIC ACID METABOLIC PROCESS	1.71828	3.97219e-05	0.00105858	-1.41261	0.00069128	0.00615788	NA	NA	NA	NA	NA	NA	NA	NA	NA	1.59726	3.40808e-05	0.00937035	0.82857	0.930187	0.976826	NA	NA	NA	-1.02485	0.358643	0.930813	1.6935	0.000111794	0.00418728
GOBP MONOCARBOXYLIC ACID TRANSPORT	1.77293	0.00047824	0.00543126	-1.9171	3.55126e-05	0.000879794	0.87692	0.690926	1	-0.951862	0.506261	0.970204	1.16105	0.189975	0.608964	1.15548	0.225365	0.902947	-0.908218	0.626734	0.914413	1.17249	0.1454	0.606692	1.34176	0.0739618	0.740368	1.19447	0.164809	0.515081
GOBP MONOCYTE CHEMOTAXIS	1.12007	0.297361	0.480371	2.11965	4.44129e-05	0.000879794	0.639782	0.962033	1	-0.71414	0.911501	1	-1.00972	0.421506	0.775779	0.778251	0.80277	0.993881	0.730777	0.845211	0.958326	1.01823	0.36653	0.810161	0.793516	0.760125	0.967046	1.47948	0.0484382	0.266757
GOBP MONOCYTE DIFFERENTIATION	1.79219	0.00213185	0.0156826	2.12541	4.44129e-05	0.000879794	-0.754906	0.833896	1	0.631882	0.945143	1	1.11891	0.295464	0.694507	1.00236	0.446823	0.952196	1.30245	0.137279	0.639354	0.951459	0.493754	0.892967	0.749883	0.841414	0.980113	-1.4085	0.0780314	0.345179
GOBP MONONUCLEAR CELL DIFFERENTIATION	1.89598	3.99297e-05	0.00105858	2.29566	5.08776e-05	0.000879794	-0.924713	0.730028	1	-1.06395	0.252661	0.828711	0.917284	0.733301	0.913494	0.857125	0.848939	0.999695	-0.971389	0.541917	0.887002	-1.90481	0.0320291	0.441988	1.17688	0.111061	0.805897	-1.04856	0.349429	0.707227
GOBP MONONUCLEAR CELL MIGRATION	1.52152	0.00583533	0.0325315	2.02127	4.70013e-05	0.000879794	-1.20495	0.112921	0.725014	-1.40713	0.0334052	0.580354	-1.14058	0.187471	0.603557	-0.812502	0.829686	0.999695	-0.844742	0.827163	0.953843	0.928248	0.46367	0.876415	0.89117	0.687271	0.961661	1.19814	0.138082	0.47305
GOBP MONOSACCHARIDE BIOSYNTHETIC PROCESS	1.64127	0.00227891	0.0163092	1.01076	0.426194	0.608384	1.59419	0.00733951	0.276214	1.65247	0.00742336	0.346486	1.55963	0.012804	0.215214	1.30104	0.115785	0.873847	1.06246	0.356482	0.808041	1.69388	0.0370428	0.448475	1.22913	0.135057	0.816858	-0.824451	0.78185	0.966926
GOBP MONOSACCHARIDE METABOLIC PROCESS	1.51513	0.000878068	0.00850347	0.959497	0.56871	0.72754	1.38384	0.0155926	0.370846	1.46009	0.00938799	0.372168	1.65533	0.000149835	0.0167899	1.08276	0.28314	0.911211	-0.860519	0.86203	0.962217	1.39606	0.0889905	0.520333	-0.930944	0.643575	0.960241	1.04091	0.331685	0.694324
GOBP MORPHOGENESIS OF A BRANCHING STRUCTURE	1.03428	0.375366	0.56499	1.50614	0.00329104	0.0210325	0.827784	0.837905	1	0.634594	0.998222	1	1.25064	0.0746713	0.433076	-0.775429	0.909145	0.999695	0.980003	0.49582	0.865607	0.913772	0.495668	0.893446	-0.9485	0.557468	0.959628	-1.25292	0.0997895	0.394461
GOBP MORPHOGENESIS OF A POLARIZED EPITHELIUM	1.60664	0.00621866	0.0338028	1.77746	0.000371454	0.00372845	0.883294	0.66989	1	0.678352	0.961882	1	0.951403	0.537831	0.832975	-0.903782	0.579454	0.966666	0.976604	0.499235	0.867676	-0.984387	0.331727	0.785576	0.776008	0.850862	0.980113	-0.838541	0.756264	0.959537
GOBP MORPHOGENESIS OF AN EPITHELIAL SHEET	1.48345	0.0284153	0.0973218	1.43748	0.0376442	0.123693	-1.33349	0.0946347	0.691518	-1.19617	0.184347	0.777406	-0.743384	0.886158	0.965891	-1.22435	0.178044	0.902919	-0.959142	0.506704	0.87302	-0.793209	0.760524	0.964677	0.791222	0.802885	0.976418	-1.17988	0.211273	0.577137
GOBP MORPHOGENESIS OF AN EPITHELIUM	1.15223	0.110085	0.246172	1.55183	5.34731e-05	0.000879794	-0.730851	1	1	-0.694088	1	1	1.06313	0.259614	0.672556	-1.02612	0.333574	0.922797	1.00138	0.459338	0.854415	-0.777122	0.69803	0.954343	-0.866468	0.853913	0.980676	-1.23845	0.0535773	0.281923
GOBP MRNA 3 END PROCESSING	-0.999001	0.447502	0.641579	-1.21439	0.154722	0.318496	1.04564	0.378981	0.953287	1.33311	0.0906367	0.661353	1.19385	0.18498	0.599846	-1.0993	0.298771	0.92095	0.654614	0.96316	0.987762	-0.87982	0.570406	0.912063	-1.28633	0.101982	0.805897	-1.82189	0.0003465	0.00967996
GOBP MRNA CATABOLIC PROCESS	-0.902019	0.743306	0.877704	1.07038	0.266263	0.456025	-0.836242	0.910348	1	0.874295	0.739998	1	0.806279	0.93666	0.983974	-1.06747	0.284668	0.911983	1.14402	0.18684	0.690603	0.985813	0.328202	0.783087	-1.06671	0.289131	0.91495	-1.73381	2.71887e-05	0.00269311
GOBP MRNA EXPORT FROM NUCLEUS	-0.965528	0.509793	0.698043	0.9522	0.538336	0.701655	0.848678	0.716107	1	1.18705	0.20618	0.801865	1.08884	0.311629	0.707893	-1.21159	0.189099	0.902919	1.31891	0.10083	0.586856	-0.933204	0.466675	0.877393	-1.15311	0.222879	0.873684	-1.87043	0.000221758	0.00690291
GOBP MRNA PROCESSING	-1.31772	0.0053865	0.03078	0.802866	0.995903	0.998658	-0.931125	0.739134	1	0.946234	0.607936	1	-1.1101	0.16561	0.584962	0.789021	0.970864	0.999695	1.65382	2.4182e-05	0.00556457	-0.727801	0.873084	0.980366	-1.204	0.0484052	0.660127	-2.0813	2.44834e-05	0.00269311
GOBP MRNA SPLICE SITE SELECTION	-0.804074	0.773159	0.894472	1.16152	0.24907	0.435722	-0.674081	0.914687	1	0.773992	0.784362	1	0.776197	0.793388	0.936141	0.459386	0.995335	0.999695	1.38468	0.0923258	0.572854	0.781436	0.778415	0.968296	-0.77851	0.802919	0.976418	-2.16272	3.41787e-05	0.00269311
GOBP MRNA TRANSPORT	-0.894959	0.700956	0.851903	0.811945	0.891756	0.950341	0.766889	0.909661	1	1.05328	0.357503	0.929878	1.20751	0.139698	0.555213	-1.32125	0.0960889	0.868711	1.3879	0.0401928	0.429532	0.800387	0.794474	0.973284	-1.08298	0.292229	0.91495	-1.84661	8.88468e-05	0.00368954
GOBP MULTI MULTICELLULAR ORGANISM PROCESS	1.55432	0.00411671	0.0248604	1.37117	0.0225251	0.0842694	0.999489	0.451357	0.973947	0.750491	0.932184	1	1.13701	0.183494	0.597911	1.0942	0.275163	0.907078	1.05251	0.359712	0.810396	1.93256	0.0305935	0.436008	0.992342	0.457446	0.949223	-1.2255	0.128528	0.452944
GOBP MULTICELLULAR ORGANISMAL HOMEOSTASIS	1.48922	0.000279776	0.00371094	1.63829	5.3135e-05	0.000879794	-1.04205	0.293677	0.910915	-1.11671	0.14077	0.739782	1.15865	0.0931574	0.482339	0.893831	0.76274	0.993228	-0.975591	0.539331	0.886831	1.38376	0.102407	0.544125	-1.02052	0.388787	0.938005	-1.20124	0.0814764	0.35364
GOBP MULTICELLULAR ORGANISMAL RESPONSE TO STRESS	1.59834	0.0166152	0.0662124	1.34475	0.0814658	0.208636	-0.866453	0.671812	1	-0.936165	0.52713	0.979184	-0.641872	0.982064	0.99588	-1.06795	0.330408	0.922797	-0.710452	0.887046	0.967347	-0.82992	0.676794	0.948551	1.28884	0.141044	0.816858	-1.0043	0.452664	0.793176
GOBP MULTICELLULAR ORGANISMAL SIGNALING	1.56657	0.0113573	0.0518825	-1.03475	0.384321	0.56744	0.712106	0.95941	1	-0.748228	0.942403	1	0.972354	0.505489	0.819267	-0.840145	0.748612	0.991083	0.675898	0.954824	0.984416	-0.801826	0.701485	0.954343	-0.872324	0.689977	0.961661	-1.21122	0.171028	0.523008
GOBP MUSCLE CELL DIFFERENTIATION	1.15174	0.140589	0.291187	1.36214	0.00940423	0.0458753	-0.853229	0.921725	1	-0.964694	0.545952	0.986729	-0.883097	0.81855	0.943635	1.00029	0.437164	0.948959	1.01022	0.437484	0.846786	0.906722	0.489818	0.890358	-0.910835	0.701163	0.962763	-1.29129	0.0449301	0.252876
GOBP MUSCLE CELL PROLIFERATION	1.53624	0.00335249	0.0212435	1.17877	0.132452	0.289054	0.882475	0.719375	1	0.801544	0.862819	1	-0.73056	0.986905	0.997038	0.944934	0.550423	0.964176	0.878111	0.713078	0.935765	2.04028	0.0228421	0.403124	-1.37177	0.0339821	0.572164	-1.31173	0.0588526	0.295513
GOBP MUSCLE CONTRACTION	1.57844	0.00119336	0.0106372	0.884624	0.796288	0.888116	1.03832	0.36452	0.950216	0.957268	0.554576	0.987648	1.28163	0.0329449	0.330596	0.792015	0.945008	0.999695	-1.08916	0.239602	0.735955	1.66586	0.0481285	0.473723	-0.964841	0.528565	0.956713	-1.31655	0.0448182	0.252876
GOBP MUSCLE ORGAN DEVELOPMENT	1.40054	0.00991326	0.0474537	1.39252	0.00844736	0.0426408	-1.08559	0.228238	0.845911	-1.07657	0.250461	0.828695	1.16208	0.11939	0.525786	-1.07943	0.249728	0.904292	1.01967	0.414607	0.831951	1.17864	0.139343	0.599403	0.855453	0.831718	0.977672	-1.32141	0.0376924	0.232119
GOBP MUSCLE STRUCTURE DEVELOPMENT	1.39321	0.0017944	0.0142065	1.39513	0.00112994	0.00886395	0.858247	0.897772	1	-0.909472	0.837814	1	NA	NA	NA	NA	NA	NA	1.07938	0.264975	0.754325	NA	NA	NA	-0.950312	0.618545	0.959807	-1.25247	0.0386535	0.234403
GOBP MUSCLE SYSTEM PROCESS	1.46013	0.00322427	0.0206353	1.0394	0.32845	0.51976	1.1057	0.214802	0.845911	1.03327	0.377487	0.929878	1.32512	0.0131117	0.218415	0.820471	0.922027	0.999695	-1.0011	0.437722	0.846786	1.55076	0.062903	0.496056	-1.00179	0.442527	0.946037	-1.32076	0.0311171	0.205641
GOBP MUSCLE TISSUE DEVELOPMENT	1.34238	0.0150595	0.0619811	1.4243	0.00320593	0.020564	0.815967	0.931838	1	-0.908483	0.751701	1	1.05366	0.29706	0.696305	-0.834453	0.862146	0.999695	1.01215	0.431279	0.844225	0.981892	0.315713	0.772672	-1.1338	0.173584	0.83505	-1.56231	0.000457826	0.0117242
GOBP MYELIN ASSEMBLY	1.35796	0.11402	0.252082	-1.59591	0.0175721	0.0716671	-1.16577	0.268419	0.892298	-1.05949	0.374478	0.929878	-0.726503	0.835576	0.947751	-1.10947	0.331242	0.922797	-1.44114	0.0845719	0.555709	-0.695544	0.875742	0.980366	NA	NA	NA	NA	NA	NA
GOBP MYELOID CELL ACTIVATION INVOLVED IN IMMUNE RESPONSE	1.46891	0.0245224	0.0872004	1.9689	9.1529e-05	0.0013072	0.808965	0.817749	1	-0.922285	0.574534	0.987648	-1.12143	0.24561	0.658898	1.15714	0.227969	0.902947	-1.22803	0.141055	0.642783	-2.24625	0.0421644	0.460831	-0.984829	0.476764	0.953144	-0.882146	0.661247	0.929557
GOBP MYELOID CELL APOPTOTIC PROCESS	1.70535	0.00548874	0.0310867	1.36337	0.0895198	0.22192	1.0782	0.355983	0.948051	0.952849	0.530259	0.979184	1.10468	0.315002	0.711488	0.947666	0.526394	0.959336	0.774822	0.775684	0.940749	-0.970127	0.456195	0.872815	-0.82183	0.728834	0.964837	0.844139	0.698377	0.94002
GOBP MYELOID CELL DEVELOPMENT	-1.04849	0.36587	0.555401	1.77678	0.000681013	0.00609761	-0.649558	0.983736	1	0.664462	0.960127	1	-0.924706	0.571441	0.847618	1.07384	0.33448	0.922797	-1.53581	0.0233141	0.361939	1.24384	0.117305	0.568912	-1.18744	0.19077	0.8364	-1.12436	0.27345	0.64441
GOBP MYELOID CELL DIFFERENTIATION	1.39721	0.00412165	0.0248604	2.01448	5.1143e-05	0.000879794	0.884281	0.781912	1	0.946538	0.593279	0.99269	1.00416	0.427998	0.778424	-0.915038	0.616852	0.977509	0.817483	0.903385	0.970777	0.961838	0.355597	0.803381	1.08225	0.247509	0.888044	-1.47347	0.00189006	0.032872
GOBP MYELOID CELL HOMEOSTASIS	1.17845	0.141103	0.291874	1.61173	0.000905452	0.00754471	1.00602	0.438697	0.968781	0.844489	0.775309	1	1.30209	0.0563762	0.400033	0.945907	0.540576	0.962752	1.10129	0.278051	0.761655	1.15703	0.14272	0.601851	0.978577	0.497892	0.954181	-1.44322	0.01544	0.140376
GOBP MYELOID LEUKOCYTE ACTIVATION	1.85853	3.97788e-05	0.00105858	2.17197	4.82067e-05	0.000879794	0.811032	0.893502	1	-0.955554	0.532129	0.979285	-1.01036	0.409371	0.76389	0.78407	0.919135	0.999695	-1.17839	0.12638	0.631837	-1.69343	0.10706	0.546744	0.984738	0.480422	0.954029	-0.838779	0.806317	0.969771
GOBP MYELOID LEUKOCYTE CYTOKINE PRODUCTION	1.60926	0.0157274	0.0637984	1.6912	0.00715047	0.0378497	-1.0208	0.414709	0.959458	-1.06	0.353287	0.929878	-0.898036	0.594114	0.857173	-1.0095	0.430166	0.948959	-1.15656	0.254772	0.750443	0.82215	0.714896	0.957808	-0.789746	0.77408	0.971848	0.714808	0.867297	0.984308
GOBP MYELOID LEUKOCYTE DIFFERENTIATION	1.66656	0.000596421	0.00635253	2.10646	4.80146e-05	0.000879794	0.77797	0.933369	1	1.07135	0.317408	0.906812	-1.06846	0.292384	0.693601	-0.875965	0.68241	0.986901	0.890446	0.69057	0.931613	0.804203	0.800328	0.973284	1.12213	0.224048	0.873684	-1.42136	0.019271	0.159622
GOBP MYELOID LEUKOCYTE MEDIATED IMMUNITY	1.64399	0.0026722	0.0181551	2.03663	4.62193e-05	0.000879794	0.852918	0.745135	1	-0.965154	0.478376	0.965964	-1.05921	0.328726	0.720602	0.97831	0.470936	0.958773	-1.11813	0.243673	0.740131	-2.15881	0.0508729	0.479943	-0.952574	0.539645	0.958614	-1.20473	0.180417	0.535674
GOBP MYELOID LEUKOCYTE MIGRATION	1.58818	0.00196008	0.0150527	2.34965	4.73216e-05	0.000879794	0.658619	0.997908	1	-1.02689	0.358169	0.929878	-1.18655	0.129239	0.54026	0.970782	0.49622	0.958773	0.868424	0.735396	0.935987	1.30209	0.0924004	0.527654	0.959958	0.533886	0.958248	0.897502	0.698338	0.94002
GOBP MYOBLAST DIFFERENTIATION	1.03027	0.396245	0.587301	1.58687	0.00860936	0.0431459	0.999362	0.452912	0.973947	0.847144	0.716943	1	1.33127	0.071518	0.424568	-0.834514	0.715829	0.986901	1.39458	0.0592223	0.498845	-0.615067	0.986376	0.997839	-1.04147	0.384573	0.934149	-1.30012	0.112242	0.422076
GOBP MYOBLAST FUSION	1.26486	0.161516	0.322227	1.63356	0.0127021	0.057012	-1.25646	0.16274	0.767797	-1.22073	0.189794	0.784819	-1.47828	0.0495179	0.381742	-1.28856	0.146285	0.891915	-0.825245	0.713572	0.935765	-0.741504	0.841858	0.978721	1.16423	0.264694	0.904001	-1.09673	0.340592	0.703386
GOBP MYOTUBE DIFFERENTIATION	0.996863	0.454205	0.648711	1.57915	0.00568234	0.0323392	-1.32174	0.0715444	0.640639	-1.25782	0.121325	0.712668	-1.17313	0.180973	0.594613	-1.31836	0.0977251	0.873847	0.84871	0.731084	0.935987	-0.889972	0.498231	0.89361	1.03535	0.389904	0.938005	-1.07247	0.343584	0.703524
GOBP NAD METABOLIC PROCESS	1.64783	0.0108669	0.0506127	1.0682	0.361792	0.548833	1.08576	0.34709	0.944922	1.16916	0.255712	0.833454	1.38849	0.0881769	0.470134	0.964592	0.504697	0.958773	0.798101	0.749574	0.936432	0.826622	0.702907	0.954343	0.753252	0.821196	0.977075	1.40752	0.0733804	0.331615
GOBP NADH DEHYDROGENASE COMPLEX ASSEMBLY	-1.571	0.0108817	0.0506127	-0.96296	0.52182	0.686655	2.05905	3.3151e-05	0.0054764	1.95904	0.000151731	0.0298192	2.02486	0.000266018	0.0228323	1.94006	0.00036944	0.0616483	1.87535	0.000155754	0.0209249	1.84257	0.02443	0.410852	-1.65776	0.00466027	0.293795	2.34692	5.31067e-05	0.00341729
GOBP NADH METABOLIC PROCESS	1.70039	0.00655645	0.0353805	0.902968	0.600316	0.751521	1.07764	0.355715	0.948051	1.09373	0.341178	0.923743	1.49046	0.0455767	0.37252	1.37838	0.108581	0.873847	-0.821152	0.720575	0.935765	1.23045	0.170743	0.636955	0.970063	0.497011	0.954181	1.06872	0.350077	0.707289
GOBP NADP METABOLIC PROCESS	1.72238	0.00435554	0.0258164	-0.856284	0.692394	0.817338	1.12624	0.296401	0.910915	0.816978	0.734432	1	1.36021	0.0956101	0.483929	1.36543	0.109762	0.873847	0.912974	0.587805	0.904378	1.45273	0.0578422	0.488544	-0.773618	0.825592	0.977075	1.39845	0.0650722	0.311007
GOBP NATURAL KILLER CELL ACTIVATION	1.90065	0.000361272	0.00444642	1.73059	0.00221269	0.0151411	-0.767519	0.880541	1	-1.11229	0.259126	0.833851	-1.41353	0.0480602	0.377089	-0.822575	0.743981	0.989397	-1.02714	0.395547	0.831508	0.816933	0.749373	0.962731	-1.04406	0.385342	0.934344	-1.05043	0.384201	0.737331
GOBP NATURAL KILLER CELL MEDIATED IMMUNITY	1.79756	0.00152195	0.0125521	2.09898	4.47928e-05	0.000879794	-1.15337	0.229352	0.845911	-1.36297	0.0836855	0.650144	-1.46669	0.0413111	0.360445	-0.840151	0.693491	0.986901	-1.01486	0.414462	0.831951	-0.574761	0.993642	0.999224	-1.5147	0.0310226	0.553474	-0.862683	0.668767	0.93213
GOBP NCRNA 3 END PROCESSING	-1.44245	0.0448854	0.130694	-1.60603	0.00971365	0.0469191	-1.02009	0.410619	0.959435	-0.713974	0.899395	1	-1.23342	0.178459	0.592025	-0.943815	0.515372	0.958773	1.25163	0.165765	0.66636	-0.881828	0.591426	0.919081	-1.30361	0.12016	0.805897	0.888663	0.64432	0.918535
GOBP NCRNA METABOLIC PROCESS	-1.90297	4.02658e-05	0.00105858	-1.65617	3.13578e-05	0.000879794	-0.942347	0.707629	1	1.15231	0.136259	0.737334	-1.09811	0.178106	0.591827	-1.80425	0.000191095	0.0386012	1.71408	2.37231e-05	0.00556457	-0.964687	0.321301	0.779086	-1.2312	0.0277832	0.533132	-0.824412	0.944707	0.999912
GOBP NCRNA PROCESSING	-1.90307	4.00786e-05	0.00105858	-1.50059	0.000226296	0.00252624	0.97898	0.512231	0.998655	1.41596	0.00657514	0.330233	0.994807	0.455938	0.789718	-1.2145	0.119968	0.873847	1.71853	2.47788e-05	0.00556457	-0.746929	0.808209	0.973993	-1.22797	0.0449975	0.65053	-0.762519	0.987023	0.999912
GOBP NEGATIVE CHEMOTAXIS	1.60313	0.0157499	0.0637984	0.584871	0.988523	0.996064	1.62559	0.0125309	0.341579	-0.904932	0.583635	0.989011	1.26949	0.138813	0.554975	0.862266	0.64936	0.979915	1.42162	0.0642325	0.51578	0.892963	0.58806	0.918704	1.02283	0.429865	0.944389	0.968434	0.495372	0.820635
GOBP NEGATIVE REGULATION OF ACTIN FILAMENT BUNDLE ASSEMBLY	1.09028	0.335007	0.523704	1.71788	0.00550719	0.0314452	-0.718295	0.873689	1	-0.837343	0.690114	1	1.04922	0.384234	0.752767	0.939886	0.538045	0.962428	-1.14438	0.273493	0.756982	0.683233	0.906639	0.981973	-0.821433	0.727438	0.964837	-1.43091	0.0629406	0.305203
GOBP NEGATIVE REGULATION OF ACTIN FILAMENT DEPOLYMERIZATION	1.54859	0.0269259	0.0940642	-0.866954	0.675842	0.805943	0.907862	0.597216	1	0.628421	0.958673	1	0.965507	0.499752	0.817021	0.831698	0.701506	0.986901	-0.976645	0.476744	0.856682	1.25836	0.135693	0.591258	1.13854	0.279543	0.907931	1.1302	0.267269	0.639655
GOBP NEGATIVE REGULATION OF ADAPTIVE IMMUNE RESPONSE	1.84669	0.000641926	0.00664778	1.79242	0.00205431	0.0143487	-0.981363	0.465178	0.980718	-1.04938	0.343643	0.923743	-1.56546	0.020851	0.26534	-1.13425	0.250331	0.904292	-0.921016	0.569711	0.895385	-0.683027	0.93701	0.991994	-1.26881	0.149877	0.818164	0.74649	0.842756	0.979358
GOBP NEGATIVE REGULATION OF ALPHA BETA T CELL ACTIVATION	1.32017	0.120066	0.261129	1.63147	0.0135099	0.0594881	-0.714337	0.889833	1	-1.07549	0.331554	0.918061	-1.11724	0.287212	0.689651	0.63402	0.947709	0.999695	-1.1877	0.228385	0.728532	0.953361	0.485247	0.890358	0.754535	0.80251	0.976418	-0.913779	0.578659	0.886838
GOBP NEGATIVE REGULATION OF AMYLOID PRECURSOR PROTEIN CATABOLIC PROCESS	1.88319	0.00060988	0.00641979	1.66699	0.0130477	0.0581884	-0.889798	0.604919	1	-0.883096	0.606955	1	-0.603573	0.949829	0.988725	0.701286	0.846329	0.999695	1.12286	0.320953	0.793769	-0.837288	0.678084	0.948703	NA	NA	NA	1.11649	0.312546	0.676853
GOBP NEGATIVE REGULATION OF ANTIGEN RECEPTOR MEDIATED SIGNALING PATHWAY	1.74467	0.00404498	0.0247968	1.82194	0.00210804	0.0145105	1.07823	0.360399	0.948051	-0.844618	0.673535	1	-0.795686	0.755197	0.923505	1.43938	0.076837	0.866546	-1.62906	0.024775	0.368761	1.4623	0.058088	0.488544	-0.774852	0.783017	0.976053	-0.781682	0.770185	0.965245
GOBP NEGATIVE REGULATION OF B CELL ACTIVATION	1.71148	0.00601801	0.0330482	1.62107	0.0176109	0.0717412	0.611578	0.954171	1	-0.970327	0.47511	0.965739	-1.27818	0.152003	0.564376	-1.40401	0.0912004	0.866546	-1.50656	0.0521158	0.47725	-0.94353	0.494306	0.892967	-1.34973	0.117543	0.805897	-1.22829	0.213942	0.580781
GOBP NEGATIVE REGULATION OF BINDING	1.38964	0.0239294	0.0855575	1.59311	0.00136593	0.010365	1.00027	0.451159	0.973947	1.26307	0.105009	0.682145	0.912492	0.65725	0.885409	-0.85003	0.726106	0.986901	-1.10218	0.24615	0.743386	0.830759	0.726617	0.959962	-0.922767	0.62449	0.959807	0.906653	0.689082	0.937384
GOBP NEGATIVE REGULATION OF BLOOD VESSEL ENDOTHELIAL CELL MIGRATION	1.61848	0.0149722	0.0619007	1.2988	0.124237	0.277206	1.47167	0.0458916	0.56411	1.347	0.100576	0.670627	1.12977	0.279293	0.685818	1.22152	0.208196	0.902947	-0.955521	0.508304	0.873931	1.50256	0.0469535	0.473546	0.97047	0.495611	0.954181	-0.729384	0.841441	0.978949
GOBP NEGATIVE REGULATION OF BMP SIGNALING PATHWAY	1.61632	0.0114323	0.0520303	0.893531	0.638264	0.777027	0.556654	0.992026	1	0.708457	0.896274	1	1.34473	0.0822173	0.456838	0.659335	0.933754	0.999695	0.86825	0.663346	0.923503	0.917158	0.543892	0.905001	0.900316	0.608376	0.959628	0.916336	0.593501	0.895351
GOBP NEGATIVE REGULATION OF CANONICAL WNT SIGNALING PATHWAY	1.32897	0.0540098	0.148353	1.62377	0.00117387	0.00914677	1.06344	0.33718	0.943001	1.05575	0.35314	0.929878	1.42546	0.0244862	0.28967	-1.29956	0.104795	0.873847	-1.14912	0.197048	0.704062	1.00529	0.327414	0.783087	1.03527	0.378376	0.934149	0.726618	0.971726	0.999912
GOBP NEGATIVE REGULATION OF CARBOHYDRATE METABOLIC PROCESS	1.331	0.0891572	0.211023	1.5617	0.0170125	0.0702899	1.05985	0.365148	0.950811	1.07735	0.34402	0.923743	1.24007	0.15881	0.577153	1.134	0.281728	0.910312	1.05397	0.38163	0.826046	1.18663	0.178398	0.646289	0.960812	0.511976	0.954181	-0.910149	0.596786	0.895811
GOBP NEGATIVE REGULATION OF CATALYTIC ACTIVITY	1.29382	0.0065928	0.0355167	NA	NA	NA	NA	NA	NA	NA	NA	NA	NA	NA	NA	NA	NA	NA	NA	NA	NA	NA	NA	NA	-0.964045	0.589882	0.959628	1.10404	0.115752	0.429079
GOBP NEGATIVE REGULATION OF CELL ACTIVATION	2.26931	3.97567e-05	0.00105858	2.36291	4.75737e-05	0.000879794	0.846395	0.810802	1	-0.879545	0.747664	1	-1.02149	0.386047	0.752767	0.781924	0.913253	0.999695	-1.66931	0.00064025	0.0698873	-2.32652	0.0192146	0.403124	1.15011	0.19422	0.838811	-0.813483	0.837731	0.978096
GOBP NEGATIVE REGULATION OF CELL ADHESION	1.82561	3.99537e-05	0.00105858	2.2579	4.94071e-05	0.000879794	1.26264	0.0607068	0.618271	0.836898	0.829188	1	1.00757	0.420529	0.775391	-0.745244	0.977726	0.999695	-1.37841	0.013226	0.311002	-2.13078	0.0251792	0.410852	0.937969	0.61021	0.959628	0.71212	0.997556	0.999912
GOBP NEGATIVE REGULATION OF CELL CELL ADHESION	1.74742	0.000239502	0.00337368	2.25948	4.74428e-05	0.000879794	1.26855	0.0793178	0.66215	-0.846874	0.821085	1	0.835367	0.865854	0.956923	-0.698535	0.984201	0.999695	-1.35304	0.0359281	0.418323	-2.38607	0.0175968	0.403124	1.10998	0.252414	0.892395	-0.842588	0.778752	0.966926
GOBP NEGATIVE REGULATION OF CELL DEVELOPMENT	1.48933	0.0109196	0.050715	1.32244	0.0418883	0.132513	-0.847388	0.82416	1	-0.949613	0.528547	0.979184	0.833124	0.856346	0.95332	-0.946074	0.504785	0.958773	1.29117	0.0852644	0.555709	0.707365	0.968083	0.994279	0.93305	0.586309	0.959628	-1.102	0.280979	0.651658
GOBP NEGATIVE REGULATION OF CELL DIFFERENTIATION	1.58999	3.99856e-05	0.00105858	1.5021	0.000162145	0.00196777	0.881875	0.831889	1	0.835169	0.899846	1	NA	NA	NA	NA	NA	NA	1.08325	0.256246	0.750443	NA	NA	NA	-0.987791	0.490186	0.954181	-1.23396	0.0499812	0.271845
GOBP NEGATIVE REGULATION OF CELL GROWTH	1.13429	0.201766	0.371491	1.28531	0.0464248	0.142214	1.25417	0.0926139	0.687511	1.03799	0.379443	0.929878	1.64333	0.000977958	0.0530622	1.22952	0.134628	0.891915	1.10805	0.264145	0.753189	0.982305	0.349	0.80005	-0.93748	0.589921	0.959628	-1.02159	0.411423	0.760859
GOBP NEGATIVE REGULATION OF CELL KILLING	1.81257	0.00210654	0.0156826	2.08014	0.000132345	0.00175163	-0.896472	0.592589	1	-1.40754	0.0872928	0.66037	-1.29189	0.147425	0.558742	0.425641	0.997761	0.999695	-0.879467	0.617638	0.911839	-0.767412	0.792711	0.973284	NA	NA	NA	NA	NA	NA
GOBP NEGATIVE REGULATION OF CELL POPULATION PROLIFERATION	1.52254	0.000119584	0.0021993	1.49895	5.60695e-05	0.000883666	NA	NA	NA	NA	NA	NA	NA	NA	NA	NA	NA	NA	1.03249	0.373324	0.822762	NA	NA	NA	0.954355	0.622014	0.959807	-1.12241	0.167236	0.516661
GOBP NEGATIVE REGULATION OF CELL PROJECTION ORGANIZATION	1.39517	0.0225916	0.0818478	1.5003	0.00353779	0.022202	0.862245	0.758421	1	0.707263	0.973844	1	0.943089	0.582976	0.853621	-0.889235	0.63374	0.979713	0.859884	0.751445	0.936494	-0.864838	0.503258	0.894259	0.967907	0.51563	0.954181	0.806318	0.918474	0.996827
GOBP NEGATIVE REGULATION OF CELLULAR AMIDE METABOLIC PROCESS	1.08325	0.261513	0.442071	1.32992	0.0237529	0.087639	0.731023	0.982047	1	0.851885	0.775535	1	0.865613	0.79596	0.937299	-0.921107	0.563598	0.964176	1.16276	0.1725	0.672442	1.01692	0.283648	0.742914	-0.80816	0.916716	0.992346	-1.64082	0.000361422	0.0100059
GOBP NEGATIVE REGULATION OF CELLULAR COMPONENT ORGANIZATION	1.45725	0.000198673	0.00304144	NA	NA	NA	NA	NA	NA	NA	NA	NA	NA	NA	NA	NA	NA	NA	NA	NA	NA	NA	NA	NA	-0.937318	0.693289	0.962121	-0.849581	0.908152	0.994056
GOBP NEGATIVE REGULATION OF CELLULAR MACROMOLECULE BIOSYNTHETIC PROCESS	0.874322	0.826991	0.928746	1.18276	0.0908459	0.224137	-0.71209	0.999205	1	0.734334	0.978039	1	0.895947	0.747317	0.919825	-0.821883	0.8378	0.999695	-1.00111	0.434621	0.846139	0.967558	0.356489	0.80353	-0.95616	0.570794	0.959628	-1.71579	2.69898e-05	0.00269311
GOBP NEGATIVE REGULATION OF CELLULAR RESPONSE TO GROWTH FACTOR STIMULUS	1.87669	0.000240211	0.00337368	1.16177	0.190403	0.366395	-0.916482	0.60311	1	-0.753393	0.922537	1	1.27323	0.0963969	0.485473	0.997289	0.439125	0.948959	-0.984239	0.463865	0.854971	0.84668	0.684512	0.949979	0.888967	0.657261	0.961661	-0.751081	0.888491	0.991348
GOBP NEGATIVE REGULATION OF COAGULATION	-0.79768	0.803456	0.913668	1.56621	0.0165852	0.0689336	-1.24744	0.153156	0.761807	-1.44645	0.0585806	0.615844	0.881397	0.649667	0.880631	0.859846	0.662627	0.983894	-1.2252	0.172702	0.672442	-0.724627	0.875236	0.980366	-0.946183	0.536187	0.958248	1.35576	0.0838918	0.359052
GOBP NEGATIVE REGULATION OF CYTOKINE PRODUCTION	1.80997	3.99744e-05	0.00105858	2.04485	4.85743e-05	0.000879794	0.948817	0.576944	1	-1.31788	0.0390209	0.599523	-1.24302	0.0644509	0.410086	-0.954278	0.493313	0.958773	1.00462	0.446424	0.850196	0.926108	0.448214	0.869146	0.88237	0.749725	0.965361	-0.819739	0.844746	0.97952
GOBP NEGATIVE REGULATION OF CYTOKINE PRODUCTION INVOLVED IN IMMUNE RESPONSE	1.81132	0.00195162	0.0150527	NA	NA	NA	1.64417	0.0123885	0.341579	-1.02473	0.407808	0.935347	-0.839354	0.698112	0.901468	-0.84336	0.66619	0.984495	-1.26277	0.18584	0.690603	0.825931	0.708874	0.95548	NA	NA	NA	NA	NA	NA
GOBP NEGATIVE REGULATION OF CYTOSKELETON ORGANIZATION	1.07903	0.297379	0.480371	1.47185	0.0078874	0.04082	-0.78242	0.944166	1	-0.82427	0.856485	1	0.953173	0.55218	0.83932	-0.745932	0.927769	0.999695	-1.32903	0.0485102	0.474639	0.909127	0.519052	0.89863	-0.88561	0.695417	0.962121	-1.23566	0.114255	0.426384
GOBP NEGATIVE REGULATION OF DEFENSE RESPONSE	1.49185	0.00318104	0.0205228	1.90089	4.81626e-05	0.000879794	1.19224	0.131524	0.734741	-0.942963	0.570138	0.987648	-1.22127	0.0907611	0.473648	-0.980152	0.434783	0.948959	-1.03981	0.33753	0.803334	-2.37381	0.00738348	0.403124	-0.872008	0.77174	0.970875	1.10432	0.220994	0.588819
GOBP NEGATIVE REGULATION OF DEPHOSPHORYLATION	1.59904	0.0120771	0.0540514	1.52634	0.0228664	0.0851309	1.08893	0.329364	0.938696	1.0606	0.371083	0.929878	1.04127	0.384244	0.752767	-1.02719	0.39898	0.941854	0.811562	0.748027	0.936432	0.765892	0.820668	0.975279	1.03149	0.4026	0.939293	0.808116	0.791831	0.966926
GOBP NEGATIVE REGULATION OF DEVELOPMENTAL GROWTH	1.5659	0.00943169	0.0458684	1.13177	0.225657	0.409356	-0.860615	0.737086	1	-0.87447	0.682308	1	1.0056	0.428674	0.778538	-0.684375	0.960918	0.999695	1.56631	0.0106296	0.297078	0.942146	0.465583	0.876562	0.905096	0.627693	0.959807	-0.99426	0.466451	0.802126
GOBP NEGATIVE REGULATION OF DEVELOPMENTAL PROCESS	1.7519	3.97772e-05	0.00105858	NA	NA	NA	NA	NA	NA	NA	NA	NA	NA	NA	NA	NA	NA	NA	NA	NA	NA	NA	NA	NA	-1.09862	0.170828	0.83505	-1.31693	0.0073097	0.0835045
GOBP NEGATIVE REGULATION OF DNA BINDING TRANSCRIPTION FACTOR ACTIVITY	0.858611	0.794764	0.908112	1.78671	9.45403e-05	0.0013072	-1.0917	0.254809	0.874014	-1.16347	0.171282	0.766866	-1.02767	0.374952	0.74805	-0.933367	0.534417	0.962238	1.19895	0.154129	0.658946	-0.814286	0.657897	0.946345	1.18116	0.151549	0.823322	-0.853132	0.76722	0.964457
GOBP NEGATIVE REGULATION OF DNA REPAIR	-1.57542	0.0224617	0.081669	0.908002	0.593886	0.746753	-1.28185	0.152501	0.761807	-1.26805	0.165332	0.765327	-1.09226	0.32725	0.719415	-1.3776	0.120499	0.873847	-1.58817	0.0312468	0.399799	-1.62214	0.0301659	0.436008	1.09718	0.328869	0.927777	-0.729665	0.845357	0.97952
GOBP NEGATIVE REGULATION OF EPITHELIAL CELL APOPTOTIC PROCESS	0.739499	0.878713	0.960141	1.55023	0.0195437	0.077003	0.845541	0.705302	1	0.923495	0.570739	0.987648	-0.543075	0.995372	1	-1.07099	0.337708	0.922797	-1.20586	0.200288	0.705247	-0.548929	0.993341	0.999224	-0.643329	0.948554	0.997376	-1.47254	0.040361	0.239439
GOBP NEGATIVE REGULATION OF EPITHELIAL CELL MIGRATION	1.74821	0.00196835	0.0150527	1.41068	0.0406924	0.130148	1.18762	0.198802	0.823892	1.10753	0.296742	0.883589	1.45216	0.0352075	0.342037	1.22006	0.183638	0.902919	-1.22799	0.160485	0.662942	1.1391	0.20104	0.673601	0.840857	0.724826	0.964837	0.851068	0.729803	0.951199
GOBP NEGATIVE REGULATION OF EPITHELIAL CELL PROLIFERATION	1.47225	0.0142025	0.060052	1.34903	0.0395107	0.127658	0.675791	0.985214	1	0.711003	0.956254	1	1.02663	0.386087	0.752767	-0.891066	0.622435	0.979059	1.05907	0.356095	0.807688	0.885831	0.579297	0.916916	0.855794	0.756374	0.966379	0.858325	0.787606	0.966926
GOBP NEGATIVE REGULATION OF ERK1 AND ERK2 CASCADE	-0.837764	0.750418	0.880579	1.50693	0.0212602	0.0805758	0.669863	0.953281	1	0.693788	0.92193	1	1.08788	0.309127	0.707893	1.05124	0.367625	0.932207	-0.859671	0.692164	0.932046	0.78327	0.810235	0.973993	-0.846804	0.718428	0.964837	-1.25541	0.146663	0.489347
GOBP NEGATIVE REGULATION OF ESTABLISHMENT OF PROTEIN LOCALIZATION	1.19369	0.158029	0.316832	-1.47202	0.0122817	0.0556272	-0.980442	0.471973	0.984001	-0.860774	0.727181	1	-1.10352	0.258996	0.672515	-1.00805	0.394257	0.941854	0.791724	0.84035	0.957385	-0.725742	0.889726	0.981054	1.21694	0.14236	0.816858	0.845307	0.814096	0.973334
GOBP NEGATIVE REGULATION OF EXOCYTOSIS	1.65678	0.00895956	0.0443117	1.78671	0.00327782	0.0209865	-0.709652	0.895385	1	-1.3047	0.132611	0.727674	-1.13997	0.270797	0.676023	1.21838	0.209161	0.902947	-1.13781	0.272599	0.756982	0.62796	0.958818	0.99258	-0.764845	0.812948	0.976418	-0.850148	0.680348	0.935197
GOBP NEGATIVE REGULATION OF FATTY ACID METABOLIC PROCESS	-0.975141	0.492773	0.682661	-1.54427	0.0249642	0.0912385	1.33462	0.116388	0.734605	1.26661	0.162325	0.765304	1.33169	0.11494	0.521486	1.15991	0.267307	0.904292	0.655718	0.919283	0.973658	1.09214	0.300744	0.759237	0.890219	0.62065	0.959807	-1.01549	0.441947	0.785229
GOBP NEGATIVE REGULATION OF G PROTEIN COUPLED RECEPTOR SIGNALING PATHWAY	1.22133	0.192345	0.359313	1.66119	0.00703247	0.0374528	-0.484244	0.99771	1	0.52305	0.993366	1	0.608127	0.982793	0.99588	0.744712	0.835116	0.999695	-0.919147	0.566091	0.89518	0.706096	0.906384	0.981973	-1.07348	0.357923	0.930813	-1.29814	0.132576	0.461387
GOBP NEGATIVE REGULATION OF GENE EXPRESSION EPIGENETIC	0.66845	0.978664	1	1.60931	0.00495936	0.0289338	0.576182	0.996617	1	0.583953	0.99516	1	0.968409	0.502488	0.81788	-0.65741	0.96217	0.999695	0.918433	0.601489	0.909406	-1.01079	0.309797	0.767337	0.7644	0.899661	0.989149	-1.71086	0.00143454	0.0265563
GOBP NEGATIVE REGULATION OF GROWTH	1.35758	0.0218153	0.0800561	1.49294	0.00228588	0.0155807	1.16578	0.162331	0.767797	1.01676	0.417933	0.941274	1.46027	0.00705441	0.16545	0.997645	0.439365	0.948959	1.29578	0.0599139	0.498845	0.994938	0.313599	0.770077	-1.03495	0.371138	0.934023	-1.00549	0.448226	0.788889
GOBP NEGATIVE REGULATION OF HEMOPOIESIS	1.53526	0.0122097	0.0544166	2.02937	4.59707e-05	0.000879794	0.884415	0.665585	1	1.0226	0.414152	0.940659	1.0187	0.404765	0.76389	0.664141	0.975629	0.999695	-0.984839	0.463011	0.854971	1.02653	0.30718	0.765377	1.47231	0.0301335	0.551146	-1.08079	0.332621	0.694581
GOBP NEGATIVE REGULATION OF HYDROLASE ACTIVITY	1.42904	0.00411473	0.0248604	1.66824	9.89952e-05	0.00135156	0.937495	0.615812	1	-1.23288	0.0701669	0.623065	1.06855	0.270812	0.676023	0.808736	0.912547	0.999695	-1.36406	0.01219	0.310343	1.53148	0.0802157	0.510014	-1.08057	0.262403	0.902822	1.42304	0.00402355	0.0569786
GOBP NEGATIVE REGULATION OF IMMUNE EFFECTOR PROCESS	1.90922	7.99456e-05	0.00169863	2.18661	4.58631e-05	0.000879794	1.15726	0.213357	0.84332	-1.32496	0.0866537	0.66037	-1.58726	0.00803093	0.174944	-0.864686	0.675793	0.986901	-1.20634	0.155393	0.658946	-0.697593	0.931579	0.988986	-1.13411	0.245767	0.888044	1.01721	0.414901	0.763777
GOBP NEGATIVE REGULATION OF IMMUNE RESPONSE	1.84356	3.99537e-05	0.00105858	1.98356	4.70655e-05	0.000879794	-0.981085	0.473879	0.985188	-1.19313	0.140003	0.739782	-1.81529	0.000128205	0.0147766	-0.91724	0.57252	0.964176	-1.21739	0.110016	0.597884	-0.772023	0.773424	0.96654	-0.99346	0.46277	0.949223	0.874911	0.74909	0.957297
GOBP NEGATIVE REGULATION OF IMMUNE SYSTEM PROCESS	2.02668	4.0016e-05	0.00105858	2.22097	5.02664e-05	0.000879794	0.943482	0.611958	1	-1.08504	0.213542	0.811411	-1.32819	0.0138231	0.223049	0.715595	0.998414	0.999695	-1.2772	0.0270985	0.383436	-1.98389	0.0171201	0.403124	1.09309	0.231502	0.875802	-0.802327	0.915827	0.996087
GOBP NEGATIVE REGULATION OF INFLAMMATORY RESPONSE	1.32471	0.0519121	0.144451	1.87295	4.66788e-05	0.000879794	1.39485	0.03285	0.494604	0.851258	0.746005	1	0.761505	0.95	0.988725	-0.986528	0.426793	0.948959	-1.08111	0.285797	0.769202	-2.58793	0.00813827	0.403124	0.967815	0.512562	0.954181	1.43943	0.0209424	0.167158
GOBP NEGATIVE REGULATION OF INNATE IMMUNE RESPONSE	1.6402	0.00480115	0.0279849	1.69227	0.00363042	0.0226609	-1.10683	0.276999	0.90097	-1.14593	0.223925	0.811509	-1.79121	0.00266734	0.102477	-0.91365	0.559088	0.964176	-1.05087	0.354565	0.806686	-0.979229	0.372346	0.815867	-1.20711	0.180681	0.83505	0.706976	0.924344	0.99807
GOBP NEGATIVE REGULATION OF INTERFERON GAMMA PRODUCTION	1.75873	0.00373969	0.0233275	2.0401	0.0002204	0.00249238	0.62142	0.955969	1	-0.934018	0.530266	0.979184	-1.39865	0.0827975	0.457541	-0.795152	0.743692	0.989356	1.28093	0.170714	0.672442	1.09002	0.297464	0.756609	NA	NA	NA	NA	NA	NA
GOBP NEGATIVE REGULATION OF INTERLEUKIN 1 PRODUCTION	-0.942495	0.541961	0.728075	1.68595	0.0113376	0.0522889	1.44025	0.0619079	0.618271	-1.31281	0.136501	0.737334	-1.25438	0.177124	0.591827	-1.10638	0.320664	0.922797	0.933611	0.55684	0.891194	-0.709181	0.871517	0.980366	NA	NA	NA	NA	NA	NA
GOBP NEGATIVE REGULATION OF INTERLEUKIN 6 PRODUCTION	1.10774	0.308731	0.493539	1.63077	0.0131462	0.0584034	-1.18027	0.219932	0.845911	-1.49742	0.0499944	0.605192	-1.22111	0.183403	0.597911	1.08026	0.345858	0.922797	-1.47402	0.0552396	0.48238	0.523373	0.996434	0.999224	1.08793	0.345316	0.929368	1.43328	0.0647417	0.310862
GOBP NEGATIVE REGULATION OF INTRACELLULAR SIGNAL TRANSDUCTION	1.3794	0.00211983	0.0156826	1.64301	5.3952e-05	0.000879794	-0.884821	0.907097	1	0.827446	0.908011	1	1.20376	0.0542019	0.39539	0.831812	0.914102	0.999695	-1.11352	0.128104	0.631837	1.58577	0.0545895	0.487718	1.11163	0.167792	0.83505	-1.03802	0.36071	0.716523
GOBP NEGATIVE REGULATION OF INTRINSIC APOPTOTIC SIGNALING PATHWAY	1.27093	0.0956341	0.222047	1.46546	0.0150831	0.0641457	0.859875	0.728739	1	0.862787	0.706681	1	1.79154	0.000828438	0.0497131	-0.949278	0.500335	0.958773	1.00342	0.450794	0.851147	2.24436	0.0186433	0.403124	1.03824	0.37855	0.934149	1.08686	0.28232	0.652799
GOBP NEGATIVE REGULATION OF INTRINSIC APOPTOTIC SIGNALING PATHWAY BY P53 CLASS MEDIATOR	1.16362	0.263509	0.444506	1.67609	0.0114331	0.0523967	0.928751	0.560966	1	1.06801	0.385076	0.929878	1.11799	0.31239	0.707893	-0.942435	0.525913	0.959336	0.691705	0.864625	0.962217	0.913765	0.566231	0.910232	NA	NA	NA	-0.58123	0.959084	0.999912
GOBP NEGATIVE REGULATION OF ION TRANSMEMBRANE TRANSPORT	1.59533	0.0101156	0.048098	-0.796618	0.833071	0.915327	0.866742	0.690386	1	0.91635	0.592372	0.99269	0.91021	0.621229	0.870077	0.959974	0.501212	0.958773	1.59663	0.0126783	0.310343	1.29593	0.0924117	0.527654	-0.790895	0.814346	0.976418	0.87788	0.677569	0.934967
GOBP NEGATIVE REGULATION OF ION TRANSPORT	1.70709	0.00135507	0.0116565	1.2901	0.0730413	0.191863	0.915864	0.613776	1	1.04451	0.371718	0.929878	-0.7468	0.951681	0.989592	1.02817	0.385676	0.938657	1.58649	0.00742321	0.282224	2.13488	0.0230618	0.403124	0.680458	0.966395	0.997376	-0.874373	0.686244	0.937384
GOBP NEGATIVE REGULATION OF KINASE ACTIVITY	1.24249	0.0640457	0.167167	1.41086	0.00712426	0.0377683	1.08092	0.285985	0.905829	1.0241	0.400983	0.931293	1.00626	0.425733	0.777332	1.13442	0.216771	0.902947	0.931226	0.619517	0.912432	0.936121	0.435499	0.860281	0.964342	0.54263	0.959316	0.782796	0.97606	0.999912
GOBP NEGATIVE REGULATION OF LEUKOCYTE APOPTOTIC PROCESS	1.62733	0.0110905	0.0511408	1.6929	0.00465845	0.0276884	-0.756049	0.852843	1	-0.75885	0.849011	1	-1.06292	0.347694	0.726735	0.784514	0.780553	0.993881	-1.07147	0.341856	0.803334	-0.870824	0.60171	0.924382	-0.925499	0.570297	0.959628	-0.615989	0.954303	0.999912
GOBP NEGATIVE REGULATION OF LEUKOCYTE CELL CELL ADHESION	2.0163	3.98073e-05	0.00105858	2.18251	4.65896e-05	0.000879794	0.887746	0.67879	1	-0.868239	0.719334	1	-0.870663	0.736762	0.914536	-0.710227	0.959495	0.999695	-1.52527	0.0142457	0.311002	-2.54016	0.0146321	0.403124	1.32562	0.0748255	0.743986	-0.722124	0.926148	0.998615
GOBP NEGATIVE REGULATION OF LEUKOCYTE MEDIATED IMMUNITY	1.90314	0.000441041	0.00507673	2.07114	4.52776e-05	0.000879794	-1.14167	0.239745	0.860141	-1.40037	0.068429	0.623065	-1.62575	0.0118696	0.207281	-1.13351	0.245868	0.904292	-1.11056	0.280471	0.764185	-0.649582	0.968765	0.994279	-1.19604	0.198158	0.839353	0.945309	0.536914	0.85357
GOBP NEGATIVE REGULATION OF LEUKOCYTE PROLIFERATION	1.7579	0.00144035	0.0121292	2.0529	4.54091e-05	0.000879794	-0.754253	0.912014	1	-1.11474	0.249544	0.826847	-1.18822	0.177511	0.591827	-0.947045	0.504261	0.958773	-1.66264	0.00775684	0.282224	-2.76498	0.00312214	0.403124	0.921043	0.58084	0.959628	-0.963645	0.512261	0.831578
GOBP NEGATIVE REGULATION OF LOCOMOTION	1.6512	0.000119417	0.0021993	1.58768	0.000200531	0.00230512	0.846734	0.858614	1	-0.78891	0.983535	1	1.16637	0.114087	0.519446	0.796574	0.933514	0.999695	0.776827	0.944896	0.982697	-0.617897	0.998228	0.999224	0.926638	0.648594	0.960584	-1.25081	0.0713895	0.32683
GOBP NEGATIVE REGULATION OF LYMPHOCYTE ACTIVATION	2.27836	4.00866e-05	0.00105858	2.26127	4.6729e-05	0.000879794	0.862367	0.745873	1	-0.888963	0.678413	1	-1.10074	0.249467	0.660905	-0.789387	0.863454	0.999695	-1.55575	0.00771575	0.282224	-2.46439	0.0168713	0.403124	1.18384	0.175228	0.83505	-0.899207	0.642674	0.918264
GOBP NEGATIVE REGULATION OF LYMPHOCYTE DIFFERENTIATION	1.4063	0.0689863	0.17637	1.79152	0.00205431	0.0143487	1.06489	0.367155	0.950948	1.15494	0.259107	0.833851	0.844933	0.732062	0.913436	-0.708764	0.899802	0.999695	-0.784656	0.785591	0.94454	1.04298	0.323076	0.779613	1.40386	0.0799545	0.769792	-1.11642	0.309454	0.674515
GOBP NEGATIVE REGULATION OF LYMPHOCYTE MEDIATED IMMUNITY	1.98497	0.000160481	0.00263354	2.00933	8.93336e-05	0.0013072	-0.948596	0.520004	0.998655	-1.22947	0.16449	0.765327	-1.6116	0.0162633	0.236845	-1.24126	0.164608	0.899972	-0.995879	0.444612	0.850196	-0.692063	0.922858	0.985725	-1.31332	0.115944	0.805897	0.86313	0.674846	0.934923
GOBP NEGATIVE REGULATION OF MAPK CASCADE	1.33113	0.0381192	0.118085	1.59662	0.00104429	0.0083659	0.930161	0.599823	1	0.870119	0.718514	1	1.29906	0.0567154	0.400033	1.20921	0.157018	0.897158	-0.939925	0.585005	0.903243	1.1963	0.1199	0.575005	1.09459	0.273068	0.907931	-0.768979	0.917773	0.996827
GOBP NEGATIVE REGULATION OF MICROTUBULE POLYMERIZATION OR DEPOLYMERIZATION	0.679684	0.908738	0.970938	0.914207	0.590937	0.745197	0.686008	0.909856	1	0.698798	0.890489	1	1.09264	0.319704	0.712534	0.506964	0.993115	0.999695	-1.22679	0.192466	0.700643	-0.864964	0.622279	0.933407	-1.07789	0.358866	0.930813	-1.67893	0.00721545	0.0827353
GOBP NEGATIVE REGULATION OF MRNA METABOLIC PROCESS	0.824475	0.815418	0.921701	1.06083	0.335524	0.526174	-0.860962	0.727104	1	-0.721387	0.949994	1	0.9504	0.537343	0.832975	0.642579	0.975619	0.999695	1.57204	0.00886578	0.288131	-0.736406	0.869744	0.980366	-1.08575	0.303552	0.920506	-1.7226	0.00127861	0.0243204
GOBP NEGATIVE REGULATION OF MRNA PROCESSING	-0.392377	0.999761	1	0.979126	0.482968	0.65813	0.601045	0.963261	1	1.02973	0.427229	0.945254	0.905819	0.591806	0.856858	0.549647	0.975508	0.999695	1.54885	0.030186	0.394474	0.706131	0.883122	0.980974	-1.04001	0.398874	0.938005	-1.88895	0.000275473	0.00798611
GOBP NEGATIVE REGULATION OF MYELOID CELL DIFFERENTIATION	-0.921673	0.596858	0.772795	1.47577	0.0205058	0.0788307	0.899114	0.624906	1	0.984486	0.474135	0.965332	1.2185	0.149615	0.562484	0.822478	0.74217	0.989356	0.764613	0.842071	0.957638	1.01874	0.338334	0.787781	1.30796	0.103725	0.805897	-1.07236	0.343478	0.703524
GOBP NEGATIVE REGULATION OF MYELOID LEUKOCYTE DIFFERENTIATION	1.08753	0.324044	0.511565	1.75231	0.00255319	0.0171467	-1.09154	0.319119	0.92803	0.680416	0.910492	1	0.813561	0.762017	0.926176	-0.666614	0.923291	0.999695	-0.707466	0.88802	0.967817	0.749475	0.843456	0.978721	1.46006	0.0573427	0.68712	-1.12852	0.294314	0.662194
GOBP NEGATIVE REGULATION OF NERVOUS SYSTEM DEVELOPMENT	1.60767	0.00418961	0.0250593	1.25064	0.0980976	0.235834	-0.728994	0.967285	1	-0.883766	0.676436	1	-0.788809	0.904645	0.9702	-0.767278	0.889471	0.999695	1.06533	0.347575	0.804073	-0.688293	0.946321	0.992043	1.16768	0.205166	0.852973	-0.964842	0.517812	0.836172
GOBP NEGATIVE REGULATION OF NEURON APOPTOTIC PROCESS	1.6168	0.00286601	0.0189881	1.54788	0.00514019	0.0297397	-0.796556	0.892721	1	0.704623	0.954833	1	0.856487	0.782413	0.932699	-0.791422	0.846455	0.999695	0.928336	0.590651	0.905189	0.854235	0.660957	0.947551	0.829263	0.8014	0.976418	1.07248	0.297032	0.665049
GOBP NEGATIVE REGULATION OF NEURON DEATH	1.78173	0.000119432	0.0021993	1.61516	0.000574025	0.0052614	1.00846	0.435299	0.968222	1.04812	0.360032	0.929878	0.904965	0.697313	0.901167	-0.800902	0.86254	0.999695	0.850435	0.77463	0.940749	0.783912	0.851617	0.978823	0.735356	0.965164	0.997376	1.1121	0.211868	0.577701
GOBP NEGATIVE REGULATION OF NEURON DIFFERENTIATION	1.48708	0.0357719	0.113337	1.73781	0.00301544	0.0195947	-0.514589	0.998255	1	-0.583162	0.991972	1	0.948285	0.536547	0.832975	-0.815597	0.742798	0.989356	1.06033	0.378286	0.823522	0.874513	0.623254	0.933407	-1.32733	0.109698	0.805897	-1.19953	0.208432	0.574965
GOBP NEGATIVE REGULATION OF NF KAPPAB TRANSCRIPTION FACTOR ACTIVITY	-0.947558	0.545255	0.730354	1.53851	0.0117567	0.0537193	-1.02527	0.388486	0.953287	-1.04331	0.343731	0.923743	-1.05794	0.339884	0.72267	-0.90442	0.578647	0.966666	0.990862	0.473072	0.856682	-0.759106	0.824864	0.975279	1.43786	0.0370007	0.599087	0.824505	0.802246	0.968685
GOBP NEGATIVE REGULATION OF OSSIFICATION	1.80453	0.00211425	0.0156826	1.68839	0.0104657	0.0495271	1.2166	0.209599	0.839743	0.864523	0.653183	1	1.35705	0.096517	0.485473	-1.10317	0.320319	0.922797	0.966839	0.51166	0.876093	1.37462	0.0832974	0.515387	0.958561	0.516196	0.954181	-0.764428	0.790477	0.966926
GOBP NEGATIVE REGULATION OF OSTEOCLAST DIFFERENTIATION	1.16172	0.264266	0.445313	1.69882	0.009574	0.046508	-0.526236	0.983739	1	-0.720239	0.841989	1	-0.86777	0.636676	0.873947	-0.678583	0.875779	0.999695	-1.01412	0.435059	0.846139	0.813184	0.7238	0.959829	NA	NA	NA	-0.839639	0.681085	0.935202
GOBP NEGATIVE REGULATION OF OXIDATIVE STRESS INDUCED CELL DEATH	1.56687	0.0172518	0.067926	1.26343	0.140649	0.300517	0.852334	0.693732	1	0.731379	0.86718	1	1.55634	0.0236943	0.285322	-1.19197	0.21499	0.902947	1.08656	0.343177	0.803334	-0.92408	0.50675	0.894343	-1.13711	0.26894	0.906321	1.30216	0.113503	0.424842
GOBP NEGATIVE REGULATION OF PEPTIDASE ACTIVITY	1.43181	0.0113817	0.0518825	1.82462	9.49532e-05	0.0013072	-1.21348	0.0988851	0.695362	-1.35641	0.0427833	0.605192	1.14732	0.162702	0.581939	0.773162	0.926884	0.999695	-1.20631	0.108799	0.597566	1.68176	0.0616512	0.492964	-1.28904	0.060738	0.694734	1.43047	0.0123925	0.121206
GOBP NEGATIVE REGULATION OF PEPTIDYL SERINE PHOSPHORYLATION	1.27853	0.147704	0.301052	-0.874507	0.652489	0.788043	-0.824955	0.715004	1	-0.849221	0.667094	1	0.922877	0.5645	0.843844	-0.612767	0.930938	0.999695	-0.916766	0.564596	0.894634	-1.11074	0.278332	0.742914	0.511472	0.988869	0.999116	-1.71995	0.00516511	0.066764
GOBP NEGATIVE REGULATION OF PHOSPHATASE ACTIVITY	1.48541	0.040053	0.122406	1.70369	0.00610055	0.0339013	1.01777	0.433894	0.968222	0.825181	0.716043	1	0.934931	0.547473	0.836239	-1.05615	0.374349	0.934401	-0.996021	0.447043	0.850196	-0.757131	0.81285	0.973993	1.6025	0.0205691	0.525399	0.80627	0.771066	0.965245
GOBP NEGATIVE REGULATION OF PHOSPHOPROTEIN PHOSPHATASE ACTIVITY	1.39273	0.0821535	0.199671	1.61132	0.0201838	0.0779381	1.20214	0.226595	0.845911	0.939599	0.548922	0.987648	1.07128	0.36257	0.73683	-1.25458	0.194579	0.902919	-1.1615	0.263869	0.753189	-0.826365	0.698294	0.954343	1.34157	0.118658	0.805897	0.846184	0.689034	0.937384
GOBP NEGATIVE REGULATION OF PHOSPHORUS METABOLIC PROCESS	1.43907	0.000758574	0.00765753	1.60752	5.22603e-05	0.000879794	1.15127	0.134783	0.738253	1.05883	0.321532	0.908169	1.16779	0.094911	0.482339	1.0975	0.236513	0.902947	1.0476	0.344313	0.803334	0.956617	0.360233	0.806345	0.967804	0.555091	0.959628	-1.04515	0.345771	0.704612
GOBP NEGATIVE REGULATION OF PHOSPHORYLATION	1.39067	0.00411638	0.0248604	1.51765	0.000204478	0.00231986	1.13925	0.160681	0.767797	1.04046	0.361435	0.929878	1.17183	0.099836	0.490868	1.14818	0.171751	0.902919	1.11957	0.20466	0.709205	1.00012	0.286188	0.745917	0.82423	0.939513	0.995045	-1.03404	0.377197	0.731772
GOBP NEGATIVE REGULATION OF PLATELET ACTIVATION	0.973319	0.493384	0.683179	1.65192	0.0146462	0.0627463	0.967469	0.511126	0.998655	0.789955	0.750758	1	0.878086	0.62244	0.870077	0.808138	0.708313	0.986901	-1.19906	0.240087	0.735955	-0.839545	0.667047	0.948551	NA	NA	NA	NA	NA	NA
GOBP NEGATIVE REGULATION OF PRODUCTION OF MOLECULAR MEDIATOR OF IMMUNE RESPONSE	1.9953	0.000161557	0.00263767	1.71185	0.0091025	0.044843	1.60216	0.0175498	0.376616	-0.901711	0.585285	0.989655	-1.0729	0.337354	0.721679	-1.22488	0.191489	0.902919	-1.03515	0.403757	0.831951	0.759104	0.830975	0.977717	NA	NA	NA	NA	NA	NA
GOBP NEGATIVE REGULATION OF PROTEIN BINDING	1.40257	0.0371523	0.116484	1.51521	0.0121039	0.0548929	1.04141	0.381573	0.953287	1.17396	0.207221	0.803715	0.900543	0.644897	0.877919	-0.69358	0.940847	0.999695	-0.837865	0.776538	0.940749	0.762853	0.863889	0.980366	-1.15443	0.221548	0.873684	-0.901056	0.635108	0.916294
GOBP NEGATIVE REGULATION OF PROTEIN KINASE B SIGNALING	1.4899	0.0327268	0.106429	1.84154	0.000762024	0.00657666	1.34459	0.100417	0.696515	1.46155	0.0466648	0.605192	1.32163	0.11252	0.519446	0.828452	0.70376	0.986901	0.955402	0.526598	0.879048	1.83438	0.021827	0.403124	1.03468	0.399141	0.938005	-0.773286	0.80656	0.969771
GOBP NEGATIVE REGULATION OF PROTEIN MODIFICATION PROCESS	1.30607	0.00950935	0.0461759	1.53605	5.3952e-05	0.000879794	1.10195	0.204311	0.827617	1.02131	0.408737	0.935752	1.16544	0.0841277	0.459852	1.02527	0.37611	0.934401	1.16044	0.122391	0.627733	0.887138	0.542854	0.904907	0.848197	0.933759	0.994501	-1.16545	0.110789	0.420316
GOBP NEGATIVE REGULATION OF PROTEIN SERINE THREONINE KINASE ACTIVITY	1.27192	0.0880874	0.2098	1.51972	0.0071028	0.037712	1.25177	0.114788	0.733939	1.12723	0.251302	0.828711	1.08841	0.282766	0.687375	1.30337	0.105647	0.873847	-0.909038	0.639186	0.917461	0.796773	0.802238	0.973993	0.85295	0.757695	0.966466	0.935059	0.597013	0.895811
GOBP NEGATIVE REGULATION OF PROTEOLYSIS	1.27232	0.0396083	0.121408	1.62048	0.000147922	0.00183349	-0.976208	0.509158	0.998655	-1.11896	0.182848	0.777406	1.14384	0.146262	0.558742	0.93911	0.582525	0.968253	-1.09188	0.220339	0.720109	1.49829	0.0850692	0.518948	-1.03439	0.362318	0.930813	1.32964	0.0190351	0.158522
GOBP NEGATIVE REGULATION OF REACTIVE OXYGEN SPECIES METABOLIC PROCESS	1.52658	0.0236473	0.0847383	-1.51807	0.0258564	0.0940063	0.890839	0.627974	1	1.09944	0.318727	0.907139	-0.935387	0.53626	0.832975	-0.91675	0.553767	0.964176	0.858715	0.676622	0.926839	0.738736	0.858837	0.979891	0.688661	0.925628	0.992584	1.80213	0.00225304	0.03644
GOBP NEGATIVE REGULATION OF REGULATED SECRETORY PATHWAY	1.66966	0.00962705	0.0465356	1.92979	0.000573496	0.0052614	0.64461	0.932158	1	-1.31056	0.137719	0.737795	-0.949537	0.515051	0.825148	1.24486	0.196966	0.902919	-1.1708	0.251018	0.747275	0.653304	0.929181	0.98865	NA	NA	NA	NA	NA	NA
GOBP NEGATIVE REGULATION OF RESPONSE TO BIOTIC STIMULUS	1.44408	0.0196462	0.074488	1.45808	0.0193662	0.0764767	0.85966	0.724785	1	0.861691	0.70531	1	-1.60523	0.00883115	0.183416	-0.84527	0.706796	0.986901	-0.896565	0.6632	0.923503	-0.820617	0.674197	0.948551	-1.1856	0.179824	0.83505	0.824721	0.817481	0.97558
GOBP NEGATIVE REGULATION OF RESPONSE TO EXTERNAL STIMULUS	1.46854	0.00144006	0.0121292	1.78511	5.04847e-05	0.000879794	1.10423	0.218474	0.845911	-0.99067	0.455647	0.955613	-0.984615	0.48632	0.807332	-0.883242	0.715577	0.986901	-1.06401	0.259111	0.750443	-2.03222	0.0134766	0.403124	-1.024	0.384425	0.934149	1.09536	0.201164	0.565578
GOBP NEGATIVE REGULATION OF RESPONSE TO WOUNDING	1.13428	0.238916	0.415731	1.69434	0.00200218	0.0141735	-1.17079	0.192939	0.812213	-1.38356	0.0687588	0.623065	0.809585	0.826171	0.945768	-0.876991	0.632203	0.979713	-1.13743	0.23527	0.735767	-1.12162	0.173296	0.638564	-0.845564	0.740573	0.964837	1.02444	0.399535	0.747845
GOBP NEGATIVE REGULATION OF RHO PROTEIN SIGNAL TRANSDUCTION	-0.993582	0.46542	0.657258	1.1396	0.280808	0.472034	-1.06007	0.370728	0.952062	-0.953943	0.501814	0.967879	-0.963229	0.493064	0.810191	0.581377	0.934431	0.999695	-0.876475	0.622613	0.914393	-0.824174	0.698788	0.954343	0.971327	0.493494	0.954181	-1.78275	0.00197635	0.0330517
GOBP NEGATIVE REGULATION OF SECRETION	1.62263	0.00240163	0.0168167	1.46393	0.0126155	0.0567697	1.09963	0.279411	0.903657	0.97031	0.500734	0.967879	0.776746	0.940646	0.98527	1.13385	0.234109	0.902947	-1.00521	0.422494	0.838506	0.76168	0.888275	0.981054	0.977301	0.491214	0.954181	-0.774743	0.877681	0.988258
GOBP NEGATIVE REGULATION OF SMALL GTPASE MEDIATED SIGNAL TRANSDUCTION	0.888832	0.655226	0.818051	1.42958	0.0378784	0.123909	-0.677656	0.957259	1	-0.769132	0.849406	1	-0.973754	0.478189	0.803087	1.32363	0.121145	0.873847	-1.26008	0.141861	0.642783	-0.811912	0.720451	0.958371	1.16582	0.229783	0.874001	-1.75437	0.0019172	0.0329138
GOBP NEGATIVE REGULATION OF SMOOTH MUSCLE CELL PROLIFERATION	1.60793	0.0129969	0.0568172	0.807058	0.797804	0.888916	0.720127	0.894152	1	0.825213	0.729956	1	-0.692385	0.936888	0.983974	1.40331	0.0786981	0.866546	0.837723	0.706427	0.935765	1.22575	0.143357	0.603197	-0.871372	0.659912	0.961661	-1.28028	0.142948	0.484856
GOBP NEGATIVE REGULATION OF SMOOTHENED SIGNALING PATHWAY	0.87572	0.646512	0.811011	1.68848	0.00801736	0.0413084	0.788999	0.771064	1	0.946135	0.54035	0.984167	0.98148	0.476367	0.80201	-1.03031	0.409797	0.944922	-1.08205	0.33498	0.802529	-0.732256	0.85037	0.978721	-1.08174	0.350522	0.930813	0.605061	0.967776	0.999912
GOBP NEGATIVE REGULATION OF STEROID METABOLIC PROCESS	1.50895	0.0437513	0.129155	1.60202	0.0201581	0.0779253	0.837702	0.693169	1	0.949661	0.535713	0.98036	1.01151	0.434922	0.782362	-0.824716	0.685617	0.986901	-0.765689	0.785276	0.94454	1.01345	0.409962	0.844783	NA	NA	NA	NA	NA	NA
GOBP NEGATIVE REGULATION OF STRESS ACTIVATED PROTEIN KINASE SIGNALING CASCADE	0.77972	0.829674	0.930258	1.62288	0.0097083	0.0469191	0.855114	0.690465	1	0.961022	0.511348	0.973662	1.39218	0.0639851	0.40935	1.08729	0.331119	0.922797	-0.876956	0.645434	0.919073	1.19897	0.167427	0.632336	1.15568	0.249959	0.888044	-0.666004	0.940386	0.999912
GOBP NEGATIVE REGULATION OF SUPRAMOLECULAR FIBER ORGANIZATION	1.37434	0.0319388	0.104825	1.58884	0.000993942	0.00805093	-0.764521	0.962527	1	-0.825553	0.852296	1	0.920382	0.634443	0.873601	-0.736839	0.938413	0.999695	-1.282	0.0696046	0.530983	0.944467	0.435396	0.860281	0.829832	0.818424	0.976418	-0.95252	0.55341	0.868741
GOBP NEGATIVE REGULATION OF T CELL DIFFERENTIATION	1.46924	0.0510072	0.142703	1.83207	0.00164328	0.0120495	1.03127	0.413616	0.959458	1.13296	0.289665	0.876614	0.90262	0.614724	0.867575	0.848338	0.681196	0.986901	-0.923556	0.558336	0.892307	1.08581	0.276766	0.741797	1.53766	0.0386426	0.612289	-0.804883	0.741514	0.953442
GOBP NEGATIVE REGULATION OF T CELL MEDIATED IMMUNITY	1.85945	0.00101391	0.00954269	NA	NA	NA	0.538458	0.982857	1	-0.770185	0.788601	1	-1.34488	0.107146	0.507106	-0.750465	0.810763	0.998302	-1.22139	0.214773	0.716527	0.800968	0.753183	0.962731	NA	NA	NA	NA	NA	NA
GOBP NEGATIVE REGULATION OF T CELL PROLIFERATION	2.055	7.99616e-05	0.00169863	1.96703	9.00131e-05	0.0013072	-0.735938	0.913205	1	-1.08078	0.297736	0.884707	-1.05489	0.347617	0.726735	-1.02728	0.384134	0.93845	-1.31061	0.112984	0.607158	-2.74131	0.00721947	0.403124	0.938844	0.545994	0.959628	-1.00129	0.456479	0.795358
GOBP NEGATIVE REGULATION OF T CELL RECEPTOR SIGNALING PATHWAY	1.61286	0.0187843	0.0720842	1.79401	0.00348878	0.0219737	0.871584	0.640804	1	-0.676779	0.89075	1	-0.991371	0.458063	0.790883	1.43427	0.0825788	0.866546	-1.43692	0.0855915	0.555709	1.31025	0.129369	0.583919	NA	NA	NA	-0.838843	0.686615	0.937384
GOBP NEGATIVE REGULATION OF TRANSFERASE ACTIVITY	1.28873	0.0324447	0.10605	1.50309	0.00124199	0.009613	0.992651	0.469216	0.9822	0.974418	0.51212	0.973662	1.01702	0.398066	0.758883	1.12351	0.223978	0.902947	0.999003	0.461024	0.854415	0.933511	0.432273	0.860259	1.01899	0.396175	0.938005	-0.752698	0.972178	0.999912
GOBP NEGATIVE REGULATION OF TRANSFORMING GROWTH FACTOR BETA RECEPTOR SIGNALING PATHWAY	1.53014	0.0155563	0.0635761	-0.741768	0.920859	0.964324	1.15895	0.22604	0.845911	1.31404	0.0995637	0.669702	1.37774	0.0550598	0.397297	0.958456	0.499029	0.958773	1.45283	0.0375243	0.422965	1.21971	0.129998	0.583919	1.20484	0.182548	0.8364	-1.31156	0.0972347	0.389573
GOBP NEGATIVE REGULATION OF TRANSMEMBRANE RECEPTOR PROTEIN SERINE THREONINE KINASE SIGNALING PATHWAY	1.58502	0.0041398	0.024901	0.771936	0.930028	0.968977	1.11474	0.264168	0.88785	1.19553	0.176492	0.774007	1.4749	0.0164312	0.23843	0.731844	0.91775	0.999695	1.04459	0.378444	0.823522	1.01803	0.311325	0.769494	1.08959	0.298484	0.918387	-1.02411	0.412385	0.761573
GOBP NEGATIVE REGULATION OF TRANSMEMBRANE TRANSPORT	1.56707	0.00865853	0.0431578	1.11612	0.247961	0.435307	0.996156	0.456079	0.973947	1.01875	0.415783	0.941274	1.00004	0.439159	0.783023	1.11117	0.276403	0.907078	1.54661	0.013287	0.311002	1.1717	0.149717	0.612605	-1.37777	0.0523114	0.676531	-0.644297	0.977481	0.999912
GOBP NEGATIVE REGULATION OF TRANSPORT	1.61019	0.00012	0.0021993	1.3886	0.00367985	0.022725	0.969168	0.538176	0.998655	-0.955227	0.588396	0.990117	-0.89166	0.817783	0.943418	0.922545	0.650277	0.979915	1.03142	0.386517	0.826942	1.50356	0.0766311	0.50847	-0.926864	0.674042	0.961661	1.21864	0.0426552	0.245383
GOBP NEGATIVE REGULATION OF TUMOR NECROSIS FACTOR SUPERFAMILY CYTOKINE PRODUCTION	1.3524	0.0796209	0.195089	2.0117	8.96499e-05	0.0013072	-1.59809	0.0169457	0.376153	-1.72808	0.0132306	0.4411	-1.42632	0.0555743	0.397588	-1.07014	0.332002	0.922797	0.848943	0.693736	0.933254	-0.787523	0.768607	0.965357	0.786778	0.785924	0.976418	-0.780257	0.786315	0.966926
GOBP NEGATIVE REGULATION OF VASCULATURE DEVELOPMENT	1.70918	0.00155614	0.0128012	1.61769	0.00319785	0.020564	1.25619	0.119822	0.734605	0.960894	0.515971	0.975512	1.30051	0.0741735	0.431769	1.18494	0.196953	0.902919	-1.13727	0.223703	0.723021	0.89777	0.556274	0.909318	-0.936618	0.569943	0.959628	-1.35438	0.0672526	0.315522
GOBP NEGATIVE REGULATION OF VIRAL GENOME REPLICATION	1.70572	0.00441324	0.0261042	1.93573	0.00035727	0.00367072	-1.50855	0.0361953	0.518069	-1.49492	0.0484747	0.605192	-1.59937	0.0203936	0.261999	-1.27445	0.151882	0.891915	-1.22413	0.175041	0.6756	-1.54384	0.0435746	0.463012	-1.11811	0.290296	0.91495	-0.774769	0.798272	0.966926
GOBP NEGATIVE REGULATION OF VIRAL LIFE CYCLE	1.44792	0.0671681	0.17278	1.60006	0.0249184	0.0912385	-1.39023	0.0949344	0.691818	-1.47565	0.0651011	0.62263	-1.10536	0.312007	0.707893	-1.25535	0.183516	0.902919	1.1369	0.312117	0.790426	-1.02369	0.382047	0.822713	-0.870051	0.644968	0.960241	NA	NA	NA
GOBP NEGATIVE REGULATION OF VIRAL PROCESS	1.85568	0.0004013	0.00478352	1.93336	0.000135937	0.00175485	-1.54308	0.0142396	0.353979	-1.57077	0.0265789	0.563838	-1.73705	0.00364809	0.115877	-1.31654	0.106352	0.873847	0.818746	0.774965	0.940749	-1.36892	0.0737912	0.504917	-1.01474	0.42574	0.944389	-1.14199	0.25803	0.62699
GOBP NEGATIVE REGULATION OF WNT SIGNALING PATHWAY	1.36092	0.0336131	0.108539	1.61302	0.000759013	0.00657666	0.959626	0.53231	0.998655	0.984824	0.47492	0.965739	1.37013	0.0306414	0.319195	-1.2314	0.132645	0.891577	-1.10244	0.245404	0.742163	0.857066	0.652838	0.945231	1.1166	0.23961	0.884839	1.03329	0.367439	0.724737
GOBP NERVOUS SYSTEM PROCESS	1.72925	3.97804e-05	0.00105858	NA	NA	NA	NA	NA	NA	NA	NA	NA	NA	NA	NA	NA	NA	NA	NA	NA	NA	NA	NA	NA	1.02084	0.382137	0.934149	-0.934458	0.666145	0.93213
GOBP NEURAL PRECURSOR CELL PROLIFERATION	0.962824	0.521605	0.707861	1.51037	0.0062374	0.0344839	-1.12559	0.221747	0.845911	-1.20524	0.14763	0.749016	0.875569	0.736784	0.914536	-0.881644	0.646369	0.979915	1.01231	0.436137	0.846786	-1.84845	0.0786583	0.50847	0.997992	0.454426	0.949223	-1.06086	0.349816	0.707227
GOBP NEURON APOPTOTIC PROCESS	1.56959	0.00123408	0.0108993	1.43366	0.00529589	0.0303881	-1.15603	0.149161	0.755722	-1.04538	0.319258	0.907139	-0.961089	0.541719	0.833594	-0.846905	0.774602	0.993228	0.958883	0.546386	0.889872	-0.928425	0.327989	0.783087	0.79637	0.924661	0.992584	0.979845	0.503632	0.82714
GOBP NEURON DEATH	1.72542	7.98882e-05	0.00169863	1.6822	5.02968e-05	0.000879794	-0.965703	0.549482	0.998655	-0.955897	0.572042	0.987648	-0.941544	0.625814	0.872123	-0.870944	0.743688	0.989356	0.830953	0.870667	0.962217	-0.787548	0.665028	0.948176	-0.880118	0.799779	0.976418	1.02791	0.360016	0.716486
GOBP NEURON PROJECTION GUIDANCE	1.83369	0.000120034	0.0021993	1.19532	0.104575	0.244907	0.622611	0.999551	1	-0.695723	0.996557	1	1.22141	0.0876099	0.469971	0.725155	0.979452	0.999695	1.08108	0.312094	0.790426	0.940364	0.42524	0.852179	-1.25259	0.105621	0.805897	-0.718061	0.966302	0.999912
GOBP NEURON PROJECTION ORGANIZATION	1.713	0.00212851	0.0156826	1.32019	0.0653238	0.178589	1.23643	0.146076	0.748266	0.917127	0.59258	0.99269	0.951207	0.538109	0.832975	-0.964778	0.474269	0.958773	-1.19169	0.180089	0.684494	-0.76997	0.80432	0.973993	-0.793884	0.824731	0.977075	-0.918021	0.603063	0.900492
GOBP NEUROTROPHIN SIGNALING PATHWAY	1.55826	0.0250222	0.0886722	0.862993	0.679068	0.807785	-0.632574	0.963553	1	-0.612877	0.972152	1	0.980834	0.476554	0.80201	1.24225	0.191862	0.902919	-0.913197	0.575626	0.899223	1.05283	0.340771	0.790211	1.43734	0.0679817	0.721372	-0.597067	0.964112	0.999912
GOBP NEUTRAL LIPID BIOSYNTHETIC PROCESS	1.7613	0.00180245	0.0142065	-1.23637	0.159822	0.325152	1.00334	0.447884	0.97252	0.803334	0.765125	1	1.39165	0.0726166	0.428268	1.09436	0.330286	0.922797	-0.904824	0.601671	0.909406	1.36842	0.0777429	0.50847	1.31663	0.109405	0.805897	0.849167	0.730191	0.951199
GOBP NEUTRAL LIPID METABOLIC PROCESS	1.7359	0.000359712	0.00444642	-1.10929	0.255048	0.443279	1.32045	0.0656207	0.618271	-1.2791	0.100262	0.670333	1.11981	0.234365	0.647997	-0.886775	0.626581	0.97914	-1.37487	0.0394216	0.429532	1.11966	0.181874	0.652406	0.969029	0.513011	0.954181	1.3896	0.0261864	0.188495
GOBP NEUTROPHIL CHEMOTAXIS	1.64086	0.00530248	0.0303541	2.32102	4.5255e-05	0.000879794	0.637461	0.985209	1	-1.1203	0.243133	0.824453	-1.27911	0.104084	0.502614	1.1575	0.227235	0.902947	-0.920044	0.585219	0.903243	1.31818	0.0830729	0.515387	1.41423	0.0602622	0.694734	0.957283	0.516605	0.834661
GOBP NEUTROPHIL MIGRATION	1.43849	0.0312538	0.103809	2.30097	4.56809e-05	0.000879794	-0.682318	0.983572	1	-1.16468	0.193202	0.792765	-1.40177	0.0408674	0.357937	1.0085	0.419933	0.948959	0.810517	0.789485	0.945628	1.23881	0.107858	0.547124	1.38361	0.0585078	0.68712	1.09933	0.294175	0.662194
GOBP NIK NF KAPPAB SIGNALING	1.18296	0.165095	0.325913	1.89331	4.65571e-05	0.000879794	-1.01484	0.400144	0.959435	-1.16647	0.18231	0.777406	-1.0957	0.269169	0.676023	0.928622	0.566455	0.964176	-0.971863	0.495742	0.865607	-0.846236	0.595017	0.921947	1.10879	0.266997	0.906321	0.983647	0.479364	0.810313
GOBP NUCLEAR EXPORT	-0.752586	0.973725	1	0.944018	0.599704	0.751355	0.821676	0.840023	1	0.959861	0.52629	0.979184	0.990674	0.461454	0.791199	-1.1496	0.198999	0.902919	1.08454	0.30057	0.78334	-0.960112	0.312654	0.770077	-1.07338	0.297497	0.918387	-1.55998	0.00275944	0.0425409
GOBP NUCLEAR MIGRATION	1.31191	0.134778	0.282813	1.59908	0.0229657	0.0853677	0.915233	0.578799	1	1.06872	0.385231	0.929878	1.05956	0.377779	0.749613	1.49082	0.0603721	0.849016	-0.982628	0.474256	0.856682	-0.659307	0.908662	0.981973	-0.882007	0.626942	0.959807	-1.39774	0.0905187	0.371877
GOBP NUCLEAR TRANSCRIBED MRNA CATABOLIC PROCESS	-0.774248	0.939647	0.989007	1.00684	0.431916	0.61276	-0.921083	0.6224	1	0.756934	0.907484	1	-0.814722	0.84915	0.950969	-1.24	0.14363	0.891915	1.40324	0.0295426	0.394474	1.15603	0.152234	0.616412	-0.857772	0.782537	0.97594	-1.73499	0.000263027	0.00792219
GOBP NUCLEAR TRANSCRIBED MRNA CATABOLIC PROCESS DEADENYLATION DEPENDENT DECAY	1.15673	0.214776	0.386984	1.33308	0.0715489	0.189653	0.709831	0.92699	1	0.846618	0.710581	1	-0.909655	0.590961	0.856858	1.01725	0.418912	0.948959	1.28127	0.124403	0.630682	1.28854	0.100485	0.541975	0.967056	0.509789	0.954181	-1.76879	0.000760312	0.0159927
GOBP NUCLEAR TRANSCRIBED MRNA POLY A TAIL SHORTENING	1.49092	0.0385279	0.11889	1.61288	0.0158133	0.0662787	0.921718	0.573047	1	0.991273	0.474808	0.965739	1.21563	0.206059	0.625958	1.36444	0.115872	0.873847	-0.930044	0.548973	0.890698	1.50925	0.0462117	0.471732	1.10217	0.317622	0.925981	-2.00278	3.38753e-05	0.00269311
GOBP NUCLEAR TRANSPORT	-0.851702	0.907044	0.970526	0.997929	0.452134	0.631176	-0.860726	0.897956	1	0.84537	0.825763	1	-1.07318	0.265714	0.675752	-1.11661	0.205655	0.902947	1.1627	0.150686	0.658946	1.58764	0.0701954	0.504472	0.797893	0.966221	0.997376	-1.49802	0.00128961	0.0243204
GOBP NUCLEOBASE CONTAINING COMPOUND TRANSPORT	-0.869774	0.816996	0.922523	0.889735	0.783423	0.880213	-1.04364	0.328319	0.938132	0.828123	0.827822	1	0.931574	0.622365	0.870077	-1.36416	0.068869	0.856116	1.10273	0.262905	0.753189	1.02102	0.276445	0.741797	-0.71514	0.991954	0.999116	-1.54351	0.00223843	0.0363953
GOBP NUCLEOBASE CONTAINING SMALL MOLECULE METABOLIC PROCESS	1.55979	7.95134e-05	0.00169863	-1.43485	0.000345825	0.00358485	1.50592	7.78008e-05	0.0116203	1.44601	0.00134643	0.127496	NA	NA	NA	1.43891	0.00324686	0.336796	-0.899341	0.877796	0.963892	NA	NA	NA	-1.0966	0.180444	0.83505	1.6869	0.000113727	0.00418728
GOBP NUCLEOSIDE BISPHOSPHATE BIOSYNTHETIC PROCESS	1.36657	0.0600944	0.159455	-1.60419	0.00618874	0.0342693	1.08819	0.320594	0.930027	0.874635	0.6613	1	0.98924	0.464884	0.791709	1.10322	0.304019	0.922244	-0.952912	0.518716	0.876472	0.660798	0.96352	0.99258	-1.36877	0.0616401	0.698947	1.51607	0.016951	0.150116
GOBP NUCLEOSIDE BISPHOSPHATE METABOLIC PROCESS	1.58815	0.00223714	0.0161599	-1.97138	6.96743e-05	0.00108515	1.47139	0.0161205	0.373681	1.43242	0.032851	0.580354	1.24491	0.104631	0.503077	1.48351	0.0319363	0.780482	0.721028	0.946751	0.982697	1.2927	0.0867624	0.520163	-1.40846	0.0248196	0.533132	1.59693	0.0020945	0.0346043
GOBP NUCLEOSIDE METABOLIC PROCESS	1.72574	0.00232549	0.0164583	-0.880978	0.670493	0.802794	1.43703	0.0477663	0.571664	1.3751	0.0763039	0.628754	1.69742	0.00714449	0.165637	1.36927	0.0949086	0.868711	-0.896924	0.624322	0.914393	-2.39722	0.0280767	0.427646	-0.709562	0.920053	0.992346	1.17611	0.19697	0.559635
GOBP NUCLEOSIDE MONOPHOSPHATE BIOSYNTHETIC PROCESS	0.890332	0.64034	0.807045	-1.48693	0.0298712	0.104459	1.28364	0.135827	0.738253	1.17891	0.230101	0.813636	1.45625	0.0462078	0.37252	0.899157	0.591286	0.968982	-1.17293	0.223793	0.723021	0.796242	0.769643	0.965442	0.796095	0.794385	0.976418	1.68745	0.00639315	0.0765827
GOBP NUCLEOSIDE MONOPHOSPHATE METABOLIC PROCESS	1.27121	0.106137	0.239688	-1.272	0.0990611	0.237116	1.43184	0.0415145	0.557608	1.35005	0.0813603	0.640927	1.54115	0.0174919	0.245862	1.49897	0.0433015	0.794861	-1.26629	0.122255	0.627733	0.998433	0.38291	0.823686	0.7856	0.856566	0.9822	1.78548	0.000765027	0.0159927
GOBP NUCLEOSIDE PHOSPHATE BIOSYNTHETIC PROCESS	1.39579	0.00842383	0.0422512	-1.39994	0.00700785	0.0374361	1.5635	0.000921765	0.0702423	1.4752	0.00814345	0.353577	1.48272	0.0037428	0.117139	1.41988	0.0231254	0.736896	-1.13283	0.165349	0.66636	1.02623	0.258305	0.726075	-1.21722	0.085636	0.795422	1.8599	7.49008e-05	0.00352145
GOBP NUCLEOSIDE PHOSPHATE CATABOLIC PROCESS	1.62594	0.00476362	0.0278168	-1.18527	0.174971	0.346378	1.04556	0.37705	0.953287	1.05501	0.364211	0.929878	1.80041	0.00170849	0.0733198	1.17452	0.225965	0.902947	-0.979401	0.471605	0.856682	0.962865	0.44044	0.862824	0.940655	0.559737	0.959628	1.56928	0.00974831	0.104016
GOBP NUCLEOSIDE TRIPHOSPHATE BIOSYNTHETIC PROCESS	0.885124	0.681811	0.836578	-0.744583	0.920642	0.964324	1.69317	0.00262791	0.142935	1.77658	0.00161946	0.143565	1.09862	0.289505	0.691625	1.63417	0.0145066	0.673096	0.979129	0.493772	0.865177	1.42484	0.057985	0.488544	-1.29567	0.0920366	0.805897	1.9321	0.000110742	0.00418728
GOBP NUCLEOSIDE TRIPHOSPHATE METABOLIC PROCESS	1.13416	0.221947	0.394354	-0.796233	0.877535	0.943642	1.73335	0.00069797	0.0554515	1.69793	0.00310816	0.218979	1.18272	0.173523	0.591536	1.60829	0.0129527	0.673096	0.946178	0.556457	0.891194	1.39376	0.0638093	0.496966	-0.983552	0.481967	0.954029	1.98763	5.88998e-05	0.00341729
GOBP NUCLEOTIDE PHOSPHORYLATION	1.5607	0.00738169	0.0387872	1.44579	0.0219678	0.0826285	1.16526	0.208351	0.838342	1.14398	0.237957	0.822212	1.22114	0.138477	0.55458	1.36496	0.0819954	0.866546	1.02565	0.41387	0.831951	1.33111	0.0788672	0.50847	-1.20379	0.160838	0.831518	-0.987321	0.477212	0.809685
GOBP OLEFINIC COMPOUND METABOLIC PROCESS	1.38662	0.0287478	0.0982832	1.50036	0.010047	0.0480474	1.2088	0.146086	0.748266	1.5221	0.0145124	0.455373	-0.744386	0.963322	0.992097	1.04322	0.361732	0.927743	-1.2479	0.10138	0.586856	2.14171	0.0196341	0.403124	-1.01247	0.42242	0.944389	1.23856	0.113204	0.42424
GOBP ORGAN GROWTH	1.57329	0.00336067	0.0212533	1.22193	0.104427	0.244907	0.89338	0.675836	1	-0.965135	0.489594	0.965964	0.989412	0.464757	0.791709	-1.07874	0.277978	0.907078	0.91285	0.629038	0.914413	0.782787	0.843127	0.978721	-0.956934	0.538645	0.958248	-0.780218	0.889334	0.991627
GOBP ORGANELLE LOCALIZATION	-0.827274	0.97862	1	0.918294	0.801361	0.8906	-0.98027	0.521709	0.998655	-0.965982	0.575506	0.987648	NA	NA	NA	-1.00216	0.387288	0.939842	-0.974294	0.55629	0.891194	NA	NA	NA	0.935087	0.685355	0.961661	-1.34958	0.00636566	0.0765827
GOBP ORGANIC ACID BIOSYNTHETIC PROCESS	1.52827	0.000559217	0.00602004	-1.45275	0.00233989	0.0158866	1.70527	2.81873e-05	0.0054764	1.17732	0.142274	0.739782	0.939251	0.625949	0.872123	1.62265	0.000973574	0.133449	0.704339	0.994474	0.997043	1.72448	0.040941	0.459623	-1.17492	0.111456	0.805897	1.53973	0.000232072	0.00713159
GOBP ORGANIC ACID CATABOLIC PROCESS	1.58488	0.000239674	0.00337368	-1.58725	0.000235081	0.0026076	1.88164	2.87803e-05	0.0054764	1.74593	2.56391e-05	0.00886816	1.30023	0.0387626	0.351014	1.94225	3.50226e-05	0.00937035	-0.852549	0.878954	0.964478	1.51202	0.0766292	0.50847	-0.857382	0.857846	0.982298	2.06078	7.56315e-05	0.00352145
GOBP ORGANIC ACID TRANSMEMBRANE TRANSPORT	1.66519	0.00108004	0.00996005	-1.3587	0.0301885	0.105052	1.50157	0.0102853	0.315976	1.32188	0.072547	0.623065	1.3256	0.0482332	0.377089	1.57676	0.0122686	0.673096	-1.69034	0.00174104	0.13921	-1.65076	0.0871149	0.520163	1.45481	0.0193501	0.516525	0.882462	0.748196	0.957205
GOBP ORGANIC ACID TRANSPORT	1.67439	0.00011977	0.0021993	-1.4694	0.00201633	0.0142164	1.31738	0.0310695	0.490552	1.14881	0.183978	0.777406	1.14221	0.14567	0.558058	1.46229	0.0102871	0.593473	-1.39522	0.0103495	0.296318	-1.43305	0.161887	0.629563	1.38582	0.0160851	0.489441	0.923261	0.699559	0.94002
GOBP ORGANIC ANION TRANSPORT	1.47416	0.00195648	0.0150527	-1.82525	3.3269e-05	0.000879794	0.975039	0.518368	0.998655	-1.13927	0.149599	0.75041	1.1386	0.143843	0.55719	1.34067	0.0355627	0.782447	-1.37142	0.011169	0.303636	-1.75548	0.0873807	0.520163	1.58192	0.000776937	0.140385	-0.88531	0.749165	0.957297
GOBP ORGANIC CATION TRANSPORT	-0.867595	0.668628	0.826387	-1.54745	0.0217201	0.0820513	0.982122	0.48515	0.987889	1.03125	0.420484	0.941697	0.759495	0.823217	0.944812	1.16124	0.260853	0.904292	0.862099	0.657838	0.921726	-2.64279	0.0062449	0.403124	1.50084	0.0461058	0.65053	1.12342	0.284725	0.653194
GOBP ORGANIC CYCLIC COMPOUND CATABOLIC PROCESS	1.26847	0.0174794	0.068631	1.07618	0.209315	0.389863	1.17082	0.0998003	0.696515	1.19557	0.0929164	0.661353	1.34647	0.00622061	0.154901	1.02891	0.367734	0.932207	0.951174	0.607937	0.91025	1.13124	0.177803	0.644718	-0.890251	0.844497	0.980113	-1.07737	0.265873	0.638303
GOBP ORGANIC HYDROXY COMPOUND BIOSYNTHETIC PROCESS	1.62126	0.000438964	0.00507673	-1.07864	0.276641	0.467223	1.25106	0.0760508	0.657347	0.95906	0.543521	0.984719	1.11211	0.206903	0.626136	-0.913926	0.596236	0.969603	-0.98905	0.463945	0.854971	-0.907221	0.367015	0.810718	-1.47474	0.00596523	0.348304	1.11016	0.202233	0.566058
GOBP ORGANIC HYDROXY COMPOUND METABOLIC PROCESS	1.74447	3.99202e-05	0.00105858	-1.02387	0.374296	0.559757	1.3984	0.0031848	0.160703	1.3127	0.0214572	0.533387	1.26102	0.0219874	0.275311	1.29114	0.0314661	0.780482	-1.03006	0.330333	0.79741	1.10246	0.196808	0.669445	-1.1633	0.0921582	0.805897	1.41222	0.000775494	0.0160795
GOBP ORGANIC HYDROXY COMPOUND TRANSPORT	1.94242	3.99568e-05	0.00105858	1.22285	0.0730094	0.191863	1.35966	0.023603	0.449662	-1.13587	0.177745	0.775957	0.880643	0.791929	0.936141	1.01882	0.397145	0.941854	-1.42337	0.0105921	0.297078	-1.94818	0.0642797	0.496966	1.31162	0.0427827	0.647123	1.2955	0.037843	0.232119
GOBP ORGANOPHOSPHATE BIOSYNTHETIC PROCESS	1.30753	0.00663963	0.0357089	-1.48028	9.42241e-05	0.0013072	1.39642	0.00212832	0.124174	1.25482	0.0396578	0.599523	NA	NA	NA	1.3482	0.0145553	0.673096	-1.15487	0.0716815	0.532731	NA	NA	NA	-1.15829	0.0881566	0.802861	1.25496	0.00893867	0.0973871
GOBP ORGANOPHOSPHATE CATABOLIC PROCESS	1.64305	0.000798308	0.00793711	-1.32748	0.0401399	0.128618	1.10468	0.266419	0.889017	-1.11154	0.233816	0.813822	1.55978	0.00486334	0.137194	-0.955897	0.489608	0.958773	-1.45803	0.0142096	0.311002	1.24534	0.100701	0.541975	1.12307	0.226857	0.873684	1.16197	0.152487	0.501167
GOBP ORGANOPHOSPHATE ESTER TRANSPORT	1.27436	0.0701565	0.178317	-1.02491	0.399222	0.580823	-1.10964	0.234167	0.853053	-1.95885	0.000143937	0.0298192	-1.13878	0.206206	0.625958	-1.6063	0.0283538	0.770516	-0.880175	0.734977	0.935987	1.03484	0.279579	0.742914	1.07242	0.311668	0.924489	1.02337	0.388739	0.738277
GOBP OSSIFICATION	1.54848	0.000399441	0.00478352	1.42966	0.00204719	0.0143487	0.896195	0.75269	1	0.826934	0.881846	1	1.23011	0.047605	0.376546	-0.827597	0.882572	0.999695	1.04773	0.349907	0.804083	1.74367	0.0428226	0.460831	-0.868173	0.83217	0.977672	-0.934897	0.628889	0.913707
GOBP OSTEOCLAST DIFFERENTIATION	1.50531	0.0190216	0.0727231	2.08601	4.57645e-05	0.000879794	1.19801	0.181102	0.796508	1.35851	0.0748803	0.62438	-1.27965	0.103829	0.502215	-0.737074	0.891303	0.999695	-1.19075	0.184883	0.690603	0.882597	0.598614	0.923049	1.2121	0.173296	0.83505	-1.07673	0.339242	0.702699
GOBP OUTFLOW TRACT MORPHOGENESIS	1.60762	0.00850006	0.0425003	1.34299	0.0657405	0.179328	0.544846	0.998407	1	-0.567567	0.99807	1	1.18293	0.184202	0.599711	-1.18568	0.193359	0.902919	1.57207	0.0140549	0.311002	0.870015	0.628384	0.933744	0.796077	0.798976	0.976418	-0.864832	0.6853	0.937309
GOBP OVULATION CYCLE	1.48797	0.0315346	0.104139	1.59501	0.0110634	0.0514165	1.45225	0.0444422	0.563687	1.27871	0.134637	0.735192	1.2887	0.106958	0.507106	1.00941	0.422674	0.948959	-1.00683	0.428033	0.840465	1.33867	0.0792863	0.50847	-1.22509	0.186417	0.8364	-1.10866	0.313614	0.67821
GOBP OXIDATIVE PHOSPHORYLATION	-0.727936	0.976603	1	-0.726737	0.974727	0.991233	2.15393	3.11294e-05	0.0054764	2.17466	2.78715e-05	0.00886816	2.19452	3.78229e-05	0.00628419	2.09665	3.58051e-05	0.00937035	2.04788	2.88867e-05	0.00556457	2.05038	0.0330617	0.441988	-1.89209	3.90732e-05	0.0387685	2.49602	6.29168e-05	0.00344741
GOBP P BODY ASSEMBLY	1.18423	0.24047	0.417528	1.00362	0.448837	0.628841	0.549093	0.97295	1	0.615154	0.938546	1	1.19946	0.23263	0.645413	0.68112	0.852553	0.999695	0.914577	0.582671	0.902558	1.39451	0.0896438	0.520333	0.953028	0.524372	0.954244	-1.69729	0.0063381	0.0765827
GOBP P38MAPK CASCADE	1.75638	0.00231944	0.0164583	1.71357	0.0034752	0.0219676	0.835868	0.727563	1	0.653226	0.955226	1	1.19242	0.194263	0.611723	0.856435	0.670795	0.986403	1.01815	0.433716	0.845407	1.5304	0.042821	0.460831	-0.849295	0.712736	0.964837	-1.44497	0.0504845	0.273377
GOBP PATHWAY RESTRICTED SMAD PROTEIN PHOSPHORYLATION	0.906034	0.611598	0.784728	1.71204	0.00387108	0.0236959	-0.689699	0.94568	1	0.888593	0.632362	1	1.1691	0.210149	0.627536	-0.935711	0.520833	0.958773	1.21244	0.194774	0.702128	0.892131	0.588913	0.919081	-0.878694	0.65271	0.961222	-1.07647	0.352748	0.708957
GOBP PATTERN RECOGNITION RECEPTOR SIGNALING PATHWAY	1.24505	0.0793189	0.194498	1.40384	0.0134388	0.0594002	-1.15212	0.163596	0.767797	-1.34441	0.051252	0.60754	-1.77599	0.000256443	0.0224889	-0.861058	0.703247	0.986901	-0.942692	0.592335	0.905189	-0.988821	0.259253	0.727722	0.974274	0.50968	0.954181	-1.12061	0.241618	0.610603
GOBP PATTERN SPECIFICATION PROCESS	1.25006	0.0523794	0.145372	1.2949	0.017142	0.0704411	0.800424	0.956895	1	0.693235	0.998177	1	0.982827	0.500277	0.817052	-0.974161	0.453289	0.955892	1.27173	0.0530953	0.47725	-0.763531	0.750668	0.962731	1.14005	0.175774	0.83505	-1.08265	0.275061	0.645732
GOBP PEPTIDE TRANSPORT	1.43322	0.0110544	0.0511184	1.09931	0.228972	0.414033	0.789022	0.928704	1	-0.947704	0.555584	0.987648	-0.984475	0.477882	0.803087	0.863276	0.7578	0.993228	-1.01762	0.395997	0.831508	0.858361	0.647858	0.944051	1.01027	0.426012	0.944389	1.11189	0.206397	0.573757
GOBP PEPTIDYL LYSINE ACETYLATION	0.664066	0.999123	1	1.36741	0.0157862	0.0662448	0.974661	0.509838	0.998655	1.13744	0.217647	0.811509	1.26031	0.0700704	0.421963	1.06121	0.328818	0.922797	0.777627	0.9179	0.973658	0.956905	0.398022	0.838667	0.962189	0.544884	0.959628	-1.77199	2.79252e-05	0.00269311
GOBP PEPTIDYL LYSINE METHYLATION	-1.11361	0.232631	0.408797	1.27346	0.0654232	0.178721	-0.719477	0.98476	1	0.738595	0.933033	1	1.10133	0.25496	0.668073	-1.48513	0.0469429	0.804316	0.895384	0.669219	0.925518	-0.792689	0.729569	0.960161	-1.2235	0.110746	0.805897	-2.10673	2.92252e-05	0.00269311
GOBP PEPTIDYL LYSINE MODIFICATION	-0.965657	0.567174	0.747063	1.19633	0.0541482	0.157955	0.767366	0.989013	1	0.9047	0.706053	1	1.1913	0.0775202	0.441644	-0.978609	0.442977	0.951963	0.966115	0.556855	0.891194	0.793017	0.855218	0.979273	-1.00574	0.42953	0.944389	-1.83529	2.54375e-05	0.00269311
GOBP PEPTIDYL LYSINE TRIMETHYLATION	-0.831274	0.764455	0.887933	1.38911	0.0573507	0.164405	0.673916	0.948516	1	0.671944	0.941189	1	1.20672	0.181403	0.594943	-1.05801	0.362347	0.927743	0.683746	0.930667	0.976826	-1.0076	0.354137	0.803381	-1.24019	0.145035	0.816858	-2.11086	3.22497e-05	0.00269311
GOBP PEPTIDYL SERINE MODIFICATION	1.54177	0.000559374	0.00602004	0.900688	0.786891	0.882686	0.842194	0.871663	1	0.690497	0.996945	1	0.91143	0.724712	0.909894	-0.804222	0.903041	0.999695	0.832224	0.866865	0.962217	1.5594	0.072269	0.504917	1.0021	0.442032	0.945661	-1.68078	2.67487e-05	0.00269311
GOBP PEPTIDYL TYROSINE DEPHOSPHORYLATION	0.653027	0.986403	1	1.40923	0.0280713	0.0998697	1.48635	0.0214565	0.428441	1.44418	0.0395824	0.599523	1.05435	0.343887	0.725432	-0.84359	0.706072	0.986901	-1.23617	0.131007	0.638372	1.0843	0.240162	0.705201	-0.860867	0.726834	0.964837	-0.906641	0.632057	0.914508
GOBP PEPTIDYL TYROSINE MODIFICATION	1.61538	0.000119717	0.0021993	1.51915	0.000405125	0.00397479	-0.967736	0.546052	0.998655	-1.00682	0.408638	0.935752	-0.920021	0.709051	0.90607	0.853301	0.838739	0.999695	0.864276	0.799777	0.947311	0.797385	0.840607	0.978721	1.47183	0.0038747	0.285793	-1.10377	0.243155	0.612819
GOBP PEROXISOME ORGANIZATION	0.910627	0.603977	0.778697	-1.62188	0.0094531	0.0459848	1.22251	0.194227	0.814628	1.35815	0.0929991	0.661353	-1.12561	0.284537	0.688203	0.875396	0.630509	0.979713	-0.412886	0.99963	0.999916	-0.710379	0.880554	0.980456	1.05207	0.373911	0.934023	1.2335	0.162481	0.51399
GOBP PHAGOCYTOSIS	1.9455	3.99361e-05	0.00105858	2.58952	4.86358e-05	0.000879794	0.996549	0.457534	0.973947	-1.38144	0.025431	0.560272	-1.31829	0.0373243	0.349342	0.770293	0.938437	0.999695	-1.17613	0.120168	0.623962	0.70919	0.977723	0.99501	0.910874	0.677211	0.961661	-0.959536	0.542858	0.858129
GOBP PHAGOCYTOSIS RECOGNITION	2.052	0.000121075	0.00220137	2.25698	4.39734e-05	0.000879794	-1.59381	0.0285028	0.484861	-1.75715	0.0127535	0.436896	-0.921738	0.554585	0.841179	-0.721889	0.838311	0.999695	0.827385	0.698035	0.934634	-1.11982	0.269555	0.737052	-1.18207	0.24864	0.888044	NA	NA	NA
GOBP PHOSPHATIDYLCHOLINE METABOLIC PROCESS	1.71343	0.00261107	0.0178917	-1.41984	0.0410293	0.130746	1.22223	0.164333	0.767797	-1.19977	0.173243	0.771483	1.00184	0.440673	0.783023	-1.53314	0.0436987	0.794861	-0.897915	0.624221	0.914393	0.934157	0.497465	0.893446	0.789802	0.828125	0.977289	-1.09287	0.3204	0.683521
GOBP PHOSPHATIDYLINOSITOL 3 KINASE SIGNALING	1.79908	0.00023999	0.00337368	1.86454	4.68977e-05	0.000879794	0.888132	0.677568	1	0.676003	0.977869	1	-0.800387	0.882211	0.963671	0.885452	0.657975	0.982154	-1.0906	0.277172	0.761655	0.950423	0.431327	0.858804	-0.833221	0.78955	0.976418	-0.745792	0.922874	0.997923
GOBP PHOSPHOLIPID BIOSYNTHETIC PROCESS	1.00104	0.444715	0.639016	-1.4363	0.00307672	0.0199557	1.10115	0.243742	0.866375	0.90239	0.681206	1	-1.04361	0.331846	0.720644	1.06965	0.308299	0.922244	-1.04997	0.307937	0.790426	-0.898149	0.376537	0.818439	-0.952532	0.581139	0.959628	-0.98076	0.508924	0.828789
GOBP PHOSPHOLIPID CATABOLIC PROCESS	1.50169	0.0270735	0.0942712	-1.0077	0.440691	0.621931	0.90477	0.605344	1	-1.61647	0.0267272	0.563838	0.528662	0.997986	1	-1.38238	0.0943256	0.868711	-1.83988	0.00233797	0.160128	0.922742	0.532913	0.901456	0.992187	0.460163	0.949223	1.10477	0.293098	0.661999
GOBP PHOSPHOLIPID METABOLIC PROCESS	1.26539	0.0254627	0.0899344	-1.46466	0.000717477	0.00634257	1.12818	0.174969	0.786498	-1.07935	0.220465	0.811509	-0.943818	0.628553	0.872509	1.03931	0.350622	0.922797	-1.29546	0.0170734	0.335042	0.793644	0.852825	0.978823	-0.938361	0.645487	0.960241	-0.903042	0.7279	0.951199
GOBP PHOSPHOLIPID TRANSPORT	1.69413	0.00111723	0.0101262	1.10112	0.269922	0.459474	0.950552	0.541512	0.998655	-1.92352	0.000452957	0.0626423	-1.16734	0.195972	0.613781	-1.53404	0.0420364	0.794861	-0.73411	0.93999	0.98158	1.13912	0.178889	0.646322	0.794518	0.847292	0.980113	-0.786001	0.836383	0.977999
GOBP PHOTOPERIODISM	1.16492	0.246289	0.426014	1.5755	0.0222054	0.0832525	1.18488	0.237665	0.858542	1.37634	0.0910482	0.661353	1.77727	0.00500726	0.139305	1.16032	0.266933	0.904292	0.908309	0.591344	0.905189	1.21096	0.180966	0.650656	1.72348	0.00747451	0.37652	-1.65131	0.0113632	0.114115
GOBP PHOTORECEPTOR CELL DEVELOPMENT	1.7546	0.00377175	0.0234817	-0.696523	0.914616	0.963181	1.40723	0.0696953	0.631656	1.63206	0.0159769	0.471391	1.11881	0.284225	0.688203	0.814229	0.727885	0.986901	1.49986	0.0437868	0.452507	-0.810178	0.72392	0.959829	0.824126	0.705572	0.963562	-1.25549	0.180923	0.535764
GOBP PHOTORECEPTOR CELL DIFFERENTIATION	1.74297	0.00406504	0.0248604	0.561283	0.992918	0.998658	1.29212	0.12802	0.734605	1.51161	0.0336018	0.580354	1.31436	0.0980064	0.488699	0.745421	0.847586	0.999695	1.39184	0.0784629	0.553679	-0.708363	0.901261	0.98128	0.651848	0.920421	0.992346	-1.17123	0.248547	0.616452
GOBP PIGMENT GRANULE LOCALIZATION	-1.27736	0.162593	0.322966	-1.56701	0.0187617	0.0745118	-0.575833	0.977619	1	-0.710086	0.874834	1	-1.32016	0.132713	0.546025	1.68726	0.0144803	0.673096	1.11042	0.328631	0.796921	0.973758	0.467364	0.877866	NA	NA	NA	1.35161	0.101617	0.396282
GOBP PLASMA LIPOPROTEIN PARTICLE CLEARANCE	1.37064	0.0710629	0.179906	1.38209	0.0784165	0.202717	1.78045	0.00199123	0.121889	-1.34302	0.102632	0.67828	1.1371	0.264922	0.675473	1.36069	0.105649	0.873847	-1.00078	0.437605	0.846786	1.14555	0.23044	0.693913	0.972697	0.493404	0.954181	2.01622	0.000192827	0.00617247
GOBP PLASMA MEMBRANE ORGANIZATION	1.47673	0.0116251	0.0526172	1.08579	0.273783	0.463806	-1.11501	0.227667	0.845911	-1.13068	0.214044	0.811411	-1.35204	0.0496288	0.381742	-1.1102	0.25078	0.904292	-0.809036	0.877031	0.963892	0.858733	0.650059	0.944163	-1.12201	0.241066	0.885104	-1.23311	0.122071	0.440805
GOBP PLASMINOGEN ACTIVATION	-0.84521	0.687404	0.840781	1.71062	0.00917593	0.0451409	-1.55532	0.0362104	0.518069	-1.51385	0.051996	0.610544	0.954579	0.51767	0.827043	1.36841	0.110962	0.873847	-0.863165	0.644644	0.919073	-0.782831	0.76381	0.964677	-1.69446	0.0100748	0.426727	1.30622	0.144514	0.485753
GOBP PLATELET ACTIVATION	1.31406	0.0616019	0.161977	1.95232	4.68977e-05	0.000879794	0.934773	0.578222	1	-0.931482	0.560687	0.987648	0.788097	0.90618	0.9702	0.968488	0.492414	0.958773	-1.43816	0.0258769	0.378193	1.23746	0.105338	0.546544	-1.09443	0.294282	0.91495	-0.633324	0.989731	0.999912
GOBP PLATELET AGGREGATION	1.30943	0.0929223	0.217521	1.855	0.000317201	0.0033378	0.843983	0.732325	1	-0.958161	0.491567	0.965964	0.783894	0.849489	0.950969	1.06501	0.345421	0.922797	-1.0738	0.322604	0.794241	1.43819	0.0553427	0.487718	-1.28978	0.119644	0.805897	-0.496406	0.998403	0.999912
GOBP POLARIZED EPITHELIAL CELL DIFFERENTIATION	1.53927	0.0327222	0.106429	1.83731	0.00176188	0.0127316	-0.433837	0.99854	1	-0.599817	0.961029	1	-0.808828	0.727821	0.911929	-0.947096	0.514899	0.958773	1.0654	0.383669	0.826942	-1.06753	0.333266	0.786864	NA	NA	NA	0.696501	0.891073	0.992126
GOBP POLYOL METABOLIC PROCESS	1.4953	0.0117797	0.0530171	-0.916512	0.636389	0.776372	1.12371	0.251689	0.873009	1.05385	0.356415	0.929878	1.11576	0.245666	0.658898	1.55124	0.0207881	0.706061	-0.663141	0.986869	0.9941	1.20525	0.123279	0.583106	0.979812	0.485383	0.954029	0.640832	0.996761	0.999912
GOBP POLYSACCHARIDE BIOSYNTHETIC PROCESS	1.86255	0.000560875	0.00602004	-0.902289	0.636773	0.776569	1.1738	0.213531	0.84332	1.24796	0.148754	0.749815	1.35169	0.0692941	0.420815	0.939156	0.532188	0.961646	0.825452	0.749203	0.936432	0.922192	0.521963	0.899398	1.04723	0.375753	0.934023	0.854772	0.720704	0.947013
GOBP POLYSACCHARIDE METABOLIC PROCESS	1.7941	0.000239406	0.00337368	-0.90468	0.653325	0.788472	1.16644	0.205882	0.831996	1.3028	0.0980156	0.667644	1.34503	0.0588857	0.403649	1.16269	0.22105	0.902947	0.837629	0.752904	0.936905	0.833929	0.712641	0.957369	1.2369	0.139845	0.816858	1.10202	0.265674	0.638303
GOBP POSITIVE CHEMOTAXIS	1.56137	0.020946	0.0776626	1.41437	0.0564794	0.162846	1.03934	0.394825	0.955299	1.05083	0.381702	0.929878	0.798285	0.806714	0.940747	-0.941581	0.515379	0.958773	1.49153	0.0404544	0.429532	1.19561	0.164585	0.629563	0.814658	0.736992	0.964837	-0.939229	0.548925	0.86505
GOBP POSITIVE REGULATION OF ACTIN FILAMENT BUNDLE ASSEMBLY	1.26603	0.13234	0.27953	1.49451	0.0201545	0.0779253	1.26141	0.139959	0.74234	-1.05881	0.327884	0.917345	0.913142	0.600327	0.859985	1.05708	0.359027	0.927743	-1.05842	0.345206	0.803334	-0.759863	0.820405	0.975279	1.01094	0.430685	0.944389	-1.26229	0.134748	0.464737
GOBP POSITIVE REGULATION OF ACTIN FILAMENT POLYMERIZATION	1.72291	0.00394493	0.0242765	1.28264	0.117254	0.264543	-1.01872	0.408598	0.959435	-0.743005	0.88159	1	0.77536	0.832883	0.947751	0.742507	0.843136	0.999695	0.936194	0.55558	0.891194	0.73587	0.871032	0.980366	0.987599	0.470336	0.951698	-1.28458	0.137567	0.472339
GOBP POSITIVE REGULATION OF ADAPTIVE IMMUNE RESPONSE	1.4407	0.0280579	0.0965432	1.90632	9.15625e-05	0.0013072	-1.03921	0.360405	0.948051	-1.33122	0.0837072	0.650144	-1.82872	0.000510313	0.034411	0.951609	0.518095	0.958773	-1.30745	0.0810218	0.554885	-0.957413	0.362321	0.807528	1.42674	0.0382075	0.611939	-1.03475	0.399035	0.747845
GOBP POSITIVE REGULATION OF ALPHA BETA T CELL ACTIVATION	1.60692	0.0106545	0.0497728	2.15357	4.52776e-05	0.000879794	-1.22027	0.170022	0.776181	-1.6075	0.0262581	0.560272	1.19232	0.180725	0.594613	0.88249	0.635246	0.979713	-1.43007	0.0562238	0.486215	-0.811864	0.714771	0.957808	1.54783	0.0263912	0.533132	-0.392095	0.999798	0.999912
GOBP POSITIVE REGULATION OF ALPHA BETA T CELL DIFFERENTIATION	1.53073	0.0264527	0.0927148	2.13202	4.45911e-05	0.000879794	-0.962815	0.498266	0.992877	-1.27859	0.140607	0.739782	1.61857	0.0143482	0.22668	0.765392	0.811179	0.998417	-1.34209	0.109403	0.597884	-0.865201	0.612561	0.927857	1.72603	0.00690832	0.37217	-0.721173	0.850941	0.980283
GOBP POSITIVE REGULATION OF ALPHA BETA T CELL PROLIFERATION	1.77702	0.00324728	0.0207411	NA	NA	NA	-1.72565	0.0098859	0.315976	-1.89202	0.00409752	0.255468	-1.72688	0.0126858	0.214119	-0.906118	0.571441	0.964176	-1.32209	0.148185	0.656864	-1.19942	0.196751	0.669445	NA	NA	NA	NA	NA	NA
GOBP POSITIVE REGULATION OF ANTIGEN RECEPTOR MEDIATED SIGNALING PATHWAY	0.817361	0.719273	0.863667	1.96022	0.000309133	0.00328265	-1.5792	0.0313809	0.490552	-1.75038	0.0135086	0.443987	-1.89054	0.00334322	0.112383	-0.809555	0.704073	0.986901	-1.19234	0.236603	0.735767	0.722971	0.850231	0.978721	NA	NA	NA	NA	NA	NA
GOBP POSITIVE REGULATION OF ATP METABOLIC PROCESS	1.64375	0.0116246	0.0526172	1.48908	0.0400868	0.128566	0.818323	0.735396	1	1.07557	0.358661	0.929878	0.762061	0.822689	0.944699	-1.06094	0.369658	0.934109	0.80078	0.75184	0.936583	-0.78633	0.761965	0.964677	-1.31698	0.120621	0.805897	-1.1883	0.231766	0.598501
GOBP POSITIVE REGULATION OF AXONOGENESIS	1.69419	0.00304927	0.0199543	1.22185	0.143495	0.303826	0.629949	0.984249	1	0.631154	0.979985	1	0.877061	0.6804	0.895923	0.944094	0.526124	0.959336	1.20157	0.192797	0.700643	0.683418	0.9554	0.99258	0.806062	0.791773	0.976418	-0.978148	0.492175	0.817984
GOBP POSITIVE REGULATION OF B CELL ACTIVATION	1.51428	0.0178843	0.0698776	2.37239	4.57226e-05	0.000879794	-0.941972	0.538287	0.998655	-1.12307	0.244153	0.824453	-1.47856	0.03478	0.341623	1.26246	0.145796	0.891915	-1.04914	0.353688	0.806686	-0.902614	0.51718	0.897583	-1.42693	0.0515	0.676531	-0.87107	0.668802	0.93213
GOBP POSITIVE REGULATION OF B CELL PROLIFERATION	0.977349	0.486566	0.675492	1.85005	0.00115473	0.0090178	0.839483	0.703087	1	-0.831034	0.710271	1	-1.44349	0.06368	0.40935	1.41015	0.0828523	0.866546	-1.41123	0.0831209	0.554885	1.01535	0.392595	0.837788	-1.41359	0.082079	0.778442	-0.590954	0.953992	0.999912
GOBP POSITIVE REGULATION OF BINDING	0.848915	0.825685	0.928062	1.59664	0.000956709	0.00782211	-0.905254	0.696184	1	-0.982063	0.4575	0.955613	-1.22497	0.104244	0.502614	-1.20142	0.148074	0.891915	0.912851	0.642261	0.91771	0.954791	0.406877	0.844783	-0.974449	0.504103	0.954181	0.888808	0.76203	0.962429
GOBP POSITIVE REGULATION OF BMP SIGNALING PATHWAY	1.57978	0.021366	0.0787685	1.64024	0.0120803	0.0548575	-0.957157	0.505439	0.998048	-0.659078	0.936526	1	0.901354	0.606403	0.864087	-1.33755	0.123976	0.874034	1.05581	0.390454	0.826942	-0.760907	0.808416	0.973993	-1.84129	0.00173481	0.17725	-0.926082	0.564786	0.878624
GOBP POSITIVE REGULATION OF CALCIUM ION TRANSPORT	1.50039	0.0203649	0.0763982	1.54323	0.00873141	0.0434918	-0.725662	0.960898	1	-0.71582	0.963839	1	-0.914721	0.615303	0.867575	-1.09456	0.273321	0.906661	0.760984	0.866523	0.962217	0.689569	0.964246	0.99258	1.45838	0.0337608	0.572164	-0.743575	0.890795	0.992126
GOBP POSITIVE REGULATION OF CALCIUM ION TRANSPORT INTO CYTOSOL	1.29874	0.137218	0.286056	1.57793	0.0177774	0.0720392	0.681247	0.932912	1	0.720806	0.881272	1	-1.03603	0.383614	0.752767	-0.797679	0.756616	0.993228	-0.993308	0.45041	0.850882	-0.730691	0.866322	0.980366	1.25626	0.175675	0.83505	-0.919531	0.573454	0.883213
GOBP POSITIVE REGULATION OF CATABOLIC PROCESS	1.25397	0.0175327	0.0687557	1.20127	0.0366274	0.121847	-0.968764	0.57868	1	-1.17015	0.0671987	0.62263	-1.42043	0.00135259	0.0634459	-1.14915	0.158656	0.897158	0.859368	0.866127	0.962217	-0.826136	0.532923	0.901456	0.904079	0.812008	0.976418	-1.26278	0.0263171	0.188495
GOBP POSITIVE REGULATION OF CATION CHANNEL ACTIVITY	1.49477	0.0348293	0.110899	1.77847	0.00176104	0.0127316	0.992088	0.462788	0.977828	0.839826	0.713531	1	0.793707	0.829763	0.94737	0.671191	0.941571	0.999695	-1.0826	0.326758	0.796921	0.961753	0.449577	0.869639	-1.13952	0.27816	0.907931	1.09154	0.318387	0.683521
GOBP POSITIVE REGULATION OF CD4 POSITIVE ALPHA BETA T CELL ACTIVATION	1.2009	0.217791	0.389998	1.75978	0.00584847	0.0330149	-0.617999	0.96443	1	-1.32761	0.123443	0.719088	-1.67283	0.0154047	0.231546	1.17923	0.241838	0.904292	-1.53572	0.0433755	0.450924	-0.895565	0.567198	0.910694	1.80686	0.00312703	0.258371	NA	NA	NA
GOBP POSITIVE REGULATION OF CD4 POSITIVE ALPHA BETA T CELL DIFFERENTIATION	1.22722	0.203026	0.37231	1.96175	0.000308615	0.00328265	0.556829	0.975943	1	-1.20704	0.217793	0.811509	-1.44443	0.067919	0.419438	1.18511	0.243733	0.904292	-1.51879	0.0529648	0.47725	-0.806456	0.731857	0.960338	NA	NA	NA	NA	NA	NA
GOBP POSITIVE REGULATION OF CELL ACTIVATION	2.04783	3.9909e-05	0.00105858	2.52453	4.9687e-05	0.000879794	-0.93568	0.664243	1	-1.20037	0.0853732	0.656797	-1.09733	0.209322	0.627536	0.972994	0.50347	0.958773	-1.02484	0.364236	0.814492	-2.07001	0.0160653	0.403124	1.22622	0.0903384	0.80376	1.03781	0.346162	0.704941
GOBP POSITIVE REGULATION OF CELL ADHESION	1.59079	0.000159719	0.00263354	2.20225	5.11091e-05	0.000879794	0.923364	0.679388	1	-1.11826	0.151041	0.751847	-1.11569	0.157534	0.575355	1.00866	0.419704	0.948959	-1.15442	0.104333	0.58904	-1.89172	0.031044	0.436008	1.27407	0.0401125	0.625544	-0.673995	0.99848	0.999912
GOBP POSITIVE REGULATION OF CELL CELL ADHESION	1.86353	3.98089e-05	0.00105858	2.37095	4.85602e-05	0.000879794	-0.943426	0.605137	1	-1.18024	0.128029	0.723391	-1.14787	0.15116	0.564089	1.17584	0.154655	0.893329	-1.35405	0.0221881	0.356398	-2.23512	0.0116294	0.403124	1.40166	0.0211144	0.527374	0.869189	0.804772	0.969771
GOBP POSITIVE REGULATION OF CELL CYCLE G2 M PHASE TRANSITION	1.7977	0.0022306	0.0161492	1.56899	0.0261309	0.0947737	1.14069	0.2915	0.910085	1.09451	0.349592	0.929878	1.37859	0.0906927	0.473648	-0.909843	0.564993	0.964176	0.842462	0.68396	0.930383	1.43858	0.0641121	0.496966	NA	NA	NA	-0.843997	0.680444	0.935197
GOBP POSITIVE REGULATION OF CELL DEATH	1.45792	0.000279441	0.00371094	1.50778	0.000108038	0.00145851	0.82045	0.961851	1	0.765658	0.987099	1	NA	NA	NA	0.835033	0.933179	0.999695	-0.980146	0.525793	0.878779	NA	NA	NA	0.87513	0.873115	0.985607	-0.915841	0.713163	0.942339
GOBP POSITIVE REGULATION OF CELL DEVELOPMENT	1.46658	0.00331867	0.0211128	1.52586	0.000790514	0.00673193	0.871357	0.784797	1	-1.12328	0.184191	0.777406	-0.818503	0.939044	0.985058	-1.14241	0.17935	0.902919	0.915713	0.660487	0.921726	1.31491	0.10294	0.544125	0.936364	0.617409	0.959807	-0.836866	0.838972	0.978659
GOBP POSITIVE REGULATION OF CELL DIFFERENTIATION	1.75104	3.97583e-05	0.00105858	NA	NA	NA	NA	NA	NA	NA	NA	NA	NA	NA	NA	NA	NA	NA	NA	NA	NA	NA	NA	NA	1.03157	0.342686	0.929368	-1.08626	0.236328	0.603271
GOBP POSITIVE REGULATION OF CELL JUNCTION ASSEMBLY	1.50557	0.0209689	0.0776626	1.02514	0.39942	0.580868	1.1086	0.284769	0.905829	0.78167	0.829301	1	0.876835	0.699977	0.901521	0.792179	0.80259	0.993881	1.22231	0.171256	0.672442	0.700731	0.950992	0.99258	0.913552	0.607899	0.959628	0.903885	0.636991	0.916859
GOBP POSITIVE REGULATION OF CELL KILLING	2.14436	4.02544e-05	0.00105858	2.06862	8.93176e-05	0.0013072	-1.07953	0.322602	0.931628	-1.56066	0.0348647	0.580354	-1.61721	0.0161856	0.236568	0.695665	0.918968	0.999695	-0.997218	0.44436	0.850196	-1.01044	0.33776	0.787781	1.17151	0.240579	0.885104	1.10143	0.32111	0.684306
GOBP POSITIVE REGULATION OF CELL POPULATION PROLIFERATION	1.42472	0.000277491	0.00371094	NA	NA	NA	NA	NA	NA	NA	NA	NA	NA	NA	NA	NA	NA	NA	NA	NA	NA	NA	NA	NA	-1.26928	0.0157078	0.484816	-1.20215	0.0582777	0.294597
GOBP POSITIVE REGULATION OF CELL PROJECTION ORGANIZATION	1.64218	0.000159815	0.00263354	1.44279	0.0014759	0.0111027	0.877878	0.785035	1	0.702564	0.99585	1	1.05705	0.295497	0.694507	-0.87267	0.724209	0.986901	-1.06327	0.268731	0.755266	0.78307	0.876252	0.980366	1.32734	0.0274997	0.533132	-1.13579	0.185631	0.542961
GOBP POSITIVE REGULATION OF CELL SUBSTRATE ADHESION	0.991035	0.466169	0.658024	1.39117	0.0249496	0.0912385	1.29583	0.0831666	0.665983	-0.864868	0.72309	1	0.805295	0.870818	0.957078	-0.889286	0.623671	0.97914	0.945103	0.562187	0.893818	0.775907	0.848668	0.978721	0.919556	0.617383	0.959807	-0.705868	0.956421	0.999912
GOBP POSITIVE REGULATION OF CELL SUBSTRATE JUNCTION ORGANIZATION	1.15831	0.250231	0.429581	1.68021	0.00735753	0.038652	1.1814	0.238608	0.860001	0.954349	0.530151	0.979184	0.862375	0.66572	0.888138	1.08371	0.347066	0.922797	1.06415	0.37918	0.823522	0.831881	0.69733	0.954343	0.676034	0.925802	0.992584	-0.885992	0.631913	0.914508
GOBP POSITIVE REGULATION OF CELLULAR COMPONENT BIOGENESIS	1.38682	0.00227754	0.0163092	1.50961	0.000161022	0.00196777	0.853883	0.890816	1	-0.948841	0.644636	1	-0.96064	0.584344	0.855004	-0.740596	0.99507	0.999695	0.840714	0.891448	0.969146	0.733092	0.979073	0.995367	1.26976	0.0263169	0.533132	-1.43013	0.00150761	0.0273824
GOBP POSITIVE REGULATION OF CELLULAR RESPONSE TO INSULIN STIMULUS	1.64169	0.0134141	0.0580069	0.787755	0.775406	0.875241	1.41	0.0775943	0.66215	1.43166	0.0660137	0.62263	1.19723	0.230584	0.643145	1.43861	0.0791176	0.866546	0.824112	0.708391	0.935765	1.13501	0.265736	0.732598	1.45229	0.0648585	0.707876	0.729623	0.853332	0.980283
GOBP POSITIVE REGULATION OF CHEMOTAXIS	1.66221	0.00171137	0.0137945	1.97373	4.66788e-05	0.000879794	-1.21958	0.122804	0.734605	-1.33344	0.0725852	0.623065	-1.05305	0.332866	0.720644	-0.827174	0.774108	0.993228	1.02619	0.410553	0.831951	1.23448	0.106509	0.546544	-0.805922	0.832856	0.977672	0.702882	0.974039	0.999912
GOBP POSITIVE REGULATION OF CHOLESTEROL EFFLUX	1.6807	0.0087241	0.043417	1.35615	0.10315	0.243408	1.3793	0.09366	0.689641	-1.10799	0.308862	0.896107	-1.21367	0.211974	0.627536	0.985421	0.474781	0.958773	-0.736447	0.827956	0.953843	1.50916	0.0474352	0.473723	1.23047	0.19599	0.838811	0.897014	0.600792	0.899285
GOBP POSITIVE REGULATION OF CHROMOSOME ORGANIZATION	-0.723992	0.956135	0.996623	-0.897234	0.671456	0.803383	-0.571995	0.999466	1	0.726906	0.920077	1	1.01069	0.423293	0.776082	-0.785867	0.811376	0.998417	-1.30409	0.0854467	0.555709	-0.670362	0.957414	0.99258	-1.02353	0.400523	0.938005	-1.76057	0.000487939	0.0122118
GOBP POSITIVE REGULATION OF COLD INDUCED THERMOGENESIS	1.49638	0.0157628	0.0637984	1.12009	0.242471	0.429565	1.17837	0.191548	0.808953	1.17294	0.206367	0.801865	1.40312	0.0398403	0.354	1.21409	0.172556	0.902919	1.23929	0.146547	0.652921	1.1876	0.140981	0.600102	1.18057	0.188754	0.8364	-1.16922	0.209381	0.576547
GOBP POSITIVE REGULATION OF CYTOKINE PRODUCTION	1.65864	0.000119751	0.0021993	1.96965	5.0971e-05	0.000879794	-1.23903	0.0332974	0.499327	-1.50479	0.000701919	0.0845472	-1.26919	0.0260255	0.299963	-0.904664	0.662911	0.983894	-1.04775	0.288241	0.769202	1.48002	0.0779131	0.50847	1.16265	0.126168	0.812684	-0.869059	0.787784	0.966926
GOBP POSITIVE REGULATION OF CYTOKINE PRODUCTION INVOLVED IN IMMUNE RESPONSE	1.75839	0.00204392	0.0154258	1.7523	0.00158178	0.011722	-1.03455	0.377149	0.953287	-1.14545	0.222811	0.811509	-1.62678	0.012987	0.217384	-0.821764	0.726228	0.986901	-1.43515	0.0507328	0.47725	0.740067	0.88398	0.980974	1.13012	0.273931	0.907931	-0.672554	0.930834	0.999878
GOBP POSITIVE REGULATION OF CYTOSKELETON ORGANIZATION	1.33988	0.0320405	0.105051	1.47001	0.00367558	0.022725	1.14912	0.189038	0.80367	0.893097	0.68367	1	1.0697	0.292237	0.693601	0.999091	0.437786	0.948959	0.866293	0.752425	0.936905	0.848117	0.676717	0.948551	0.927126	0.619213	0.959807	-1.41552	0.0183515	0.156093
GOBP POSITIVE REGULATION OF DEFENSE RESPONSE	1.81833	3.98851e-05	0.00105858	1.90023	4.86452e-05	0.000879794	-0.845622	0.900556	1	-1.21302	0.09972	0.669702	-1.56092	0.00146073	0.0654733	1.30006	0.059191	0.849016	-1.04452	0.32808	0.796921	1.68151	0.0533957	0.487516	-1.00528	0.433648	0.944389	0.759315	0.978501	0.999912
GOBP POSITIVE REGULATION OF DEFENSE RESPONSE TO VIRUS BY HOST	0.80674	0.739581	0.875892	1.6631	0.0133563	0.0591103	-0.949927	0.514515	0.998655	-1.27866	0.158907	0.761692	-1.65875	0.020369	0.261999	-0.642711	0.913533	0.999695	-1.14867	0.272237	0.756982	-1.26509	0.145414	0.606692	NA	NA	NA	NA	NA	NA
GOBP POSITIVE REGULATION OF DEPHOSPHORYLATION	1.17368	0.199432	0.368465	1.56904	0.0105125	0.0496138	-0.939984	0.545153	0.998655	0.650124	0.966636	1	1.1965	0.183378	0.597911	-0.877964	0.618778	0.977509	-1.22077	0.165283	0.66636	0.785003	0.806086	0.973993	-0.712147	0.917279	0.992346	0.954576	0.529839	0.848019
GOBP POSITIVE REGULATION OF DNA BINDING	0.91452	0.598878	0.773994	1.61101	0.0103922	0.0492463	0.615471	0.982613	1	-0.760854	0.865044	1	-0.820102	0.761042	0.926176	-0.593296	0.983557	0.999695	0.81574	0.749323	0.936432	0.724528	0.896707	0.981079	-1.60987	0.0137818	0.473739	0.951496	0.529277	0.848019
GOBP POSITIVE REGULATION OF DNA METABOLIC PROCESS	-1.06694	0.290838	0.474353	0.94091	0.626371	0.770901	-0.749417	0.992422	1	0.820905	0.850655	1	-1.07401	0.277006	0.684288	0.906856	0.641497	0.979906	0.791789	0.912912	0.972564	-0.841432	0.537922	0.903809	-1.27333	0.054705	0.68411	-1.59367	0.000661868	0.0149553
GOBP POSITIVE REGULATION OF DNA TEMPLATED TRANSCRIPTION ELONGATION	-0.758469	0.848081	0.941005	1.04809	0.383573	0.566815	0.835735	0.702719	1	1.00521	0.456019	0.955613	0.841616	0.693327	0.899926	-0.748867	0.791731	0.993881	1.02319	0.433181	0.845407	-0.946507	0.498591	0.893857	-1.21043	0.196448	0.838811	-1.67661	0.00652649	0.0769539
GOBP POSITIVE REGULATION OF DNA TEMPLATED TRANSCRIPTION INITIATION	-1.62756	0.00814371	0.0413886	-0.734914	0.900953	0.955257	-1.16898	0.22242	0.845911	-1.04587	0.358547	0.929878	-0.914854	0.576394	0.850155	-0.749897	0.816086	0.998769	1.33623	0.102932	0.587485	0.979986	0.434452	0.860281	0.826005	0.755998	0.966379	-1.5878	0.0131002	0.12541
GOBP POSITIVE REGULATION OF ENDOCYTOSIS	1.36348	0.0484798	0.138159	2.02556	4.6516e-05	0.000879794	1.28872	0.09807	0.695362	1.40675	0.0508919	0.605192	-1.05943	0.331957	0.720644	0.700063	0.944895	0.999695	1.13426	0.256777	0.750443	0.897773	0.564083	0.909318	0.862551	0.720024	0.964837	1.02639	0.390817	0.739065
GOBP POSITIVE REGULATION OF EPITHELIAL CELL APOPTOTIC PROCESS	1.56651	0.0281462	0.0966392	1.06594	0.3641	0.550177	0.484608	0.99533	1	-0.747163	0.829727	1	-0.749302	0.830846	0.947592	-0.815297	0.707406	0.986901	-1.33984	0.131586	0.638372	1.12072	0.261915	0.729821	-1.31797	0.137521	0.816858	0.643914	0.930886	0.999878
GOBP POSITIVE REGULATION OF EPITHELIAL CELL MIGRATION	1.16091	0.169117	0.3311	1.37669	0.0201263	0.0779253	0.876867	0.719391	1	-0.831769	0.838647	1	1.35163	0.0390693	0.351014	-0.885965	0.640556	0.979906	1.02912	0.402651	0.831951	2.12488	0.0199663	0.403124	0.888395	0.708862	0.964774	-0.800802	0.873054	0.986358
GOBP POSITIVE REGULATION OF EPITHELIAL CELL PROLIFERATION	0.880332	0.747296	0.878902	1.39835	0.0147255	0.0630085	-1.4772	0.0105777	0.315976	-1.40692	0.0345989	0.580354	0.914777	0.660595	0.885918	-1.45021	0.0461999	0.795136	1.07115	0.32786	0.796921	-0.834939	0.582953	0.917085	-1.13721	0.212458	0.85999	-0.888579	0.692269	0.93851
GOBP POSITIVE REGULATION OF ERK1 AND ERK2 CASCADE	1.65732	0.00103817	0.0097139	1.76151	9.49172e-05	0.0013072	0.723658	0.979229	1	-0.839221	0.845538	1	-0.908216	0.671512	0.890826	0.980971	0.474363	0.958773	-0.97872	0.490258	0.864268	-0.630279	0.993422	0.999224	1.04591	0.357286	0.930813	-0.58143	0.999497	0.999912
GOBP POSITIVE REGULATION OF EXTRACELLULAR MATRIX ORGANIZATION	1.3499	0.105574	0.238752	1.75388	0.00513834	0.0297397	0.808155	0.733947	1	-0.921956	0.549493	0.987648	1.12569	0.297373	0.696331	1.19851	0.232675	0.902947	-1.57617	0.0361007	0.41881	0.851121	0.663062	0.947875	-1.10659	0.326697	0.927777	-1.37427	0.105256	0.405472
GOBP POSITIVE REGULATION OF FIBROBLAST PROLIFERATION	1.30516	0.112859	0.250275	1.8027	0.00135465	0.0103018	-0.831815	0.736588	1	-0.895362	0.60301	0.999892	0.753676	0.863844	0.956714	-0.772822	0.795612	0.993881	-1.1956	0.20442	0.709075	0.712595	0.899934	0.981079	-1.1536	0.24174	0.885385	1.11355	0.279552	0.649822
GOBP POSITIVE REGULATION OF GLIAL CELL DIFFERENTIATION	1.08167	0.348482	0.537936	1.72892	0.00593551	0.0332943	0.514965	0.991109	1	0.482144	0.994469	1	-1.00316	0.435814	0.782362	0.532028	0.990389	0.999695	0.923498	0.572092	0.897314	1.02291	0.38144	0.82211	-0.973364	0.492943	0.954181	-0.791112	0.760064	0.962372
GOBP POSITIVE REGULATION OF GLIOGENESIS	1.17874	0.220815	0.392779	1.60706	0.0110716	0.0514165	-0.996244	0.439497	0.968781	-0.864205	0.662413	1	-0.699943	0.933243	0.982253	1.02855	0.399713	0.941854	-0.885119	0.628456	0.914413	1.20983	0.149089	0.611905	-1.04853	0.389103	0.938005	-0.73229	0.856743	0.980283
GOBP POSITIVE REGULATION OF GLYCOLYTIC PROCESS	1.70693	0.0072252	0.03809	1.20175	0.23463	0.419516	-1.42275	0.0832448	0.665983	-1.38592	0.10464	0.682145	0.842496	0.677411	0.8942	-1.47068	0.0760874	0.866546	0.750589	0.794143	0.94643	-1.0334	0.395606	0.838594	NA	NA	NA	NA	NA	NA
GOBP POSITIVE REGULATION OF GRANULOCYTE CHEMOTAXIS	1.49524	0.050617	0.142332	1.99841	0.00017646	0.00207859	0.502839	0.990149	1	-0.779723	0.76734	1	-0.967568	0.487544	0.808001	1.30491	0.152452	0.8933	-0.826606	0.690938	0.931613	0.92996	0.532887	0.901456	NA	NA	NA	NA	NA	NA
GOBP POSITIVE REGULATION OF GTPASE ACTIVITY	1.33518	0.0197497	0.0747035	1.03088	0.363319	0.549952	-0.824364	0.937795	1	-0.88036	0.786981	1	-0.814963	0.931741	0.982074	-0.862862	0.717208	0.986901	-1.18864	0.0988312	0.586856	0.791573	0.841183	0.978721	1.09811	0.236384	0.88142	-1.00294	0.45338	0.793176
GOBP POSITIVE REGULATION OF HEMOPOIESIS	1.98821	4.00866e-05	0.00105858	2.23857	4.67968e-05	0.000879794	-1.04888	0.331364	0.938782	-1.29235	0.0875423	0.66037	1.39387	0.0251784	0.293554	-0.772342	0.894289	0.999695	-1.11424	0.236919	0.735767	-2.55272	0.00801737	0.403124	1.25584	0.11226	0.805897	-0.6082	0.993127	0.999912
GOBP POSITIVE REGULATION OF HISTONE DEACETYLATION	1.57698	0.0262102	0.0922693	0.703676	0.880172	0.944727	-0.731751	0.839603	1	-0.855627	0.649919	1	0.993058	0.461642	0.791199	0.892817	0.60285	0.974068	1.35731	0.114566	0.609102	-0.797114	0.741238	0.961287	1.36552	0.105603	0.805897	-1.404	0.0829028	0.356807
GOBP POSITIVE REGULATION OF HISTONE H3 K4 METHYLATION	-0.863905	0.670393	0.826816	1.2076	0.206761	0.386761	1.05663	0.386959	0.953287	1.2355	0.195675	0.79385	1.33358	0.118919	0.524855	1.08904	0.347323	0.922797	1.10147	0.33843	0.803334	1.35197	0.0993575	0.539674	-1.0074	0.444729	0.948691	-1.69974	0.00640474	0.0765827
GOBP POSITIVE REGULATION OF HISTONE METHYLATION	-0.826089	0.7639	0.887653	1.42135	0.04803	0.145815	0.82501	0.739893	1	1.14033	0.270969	0.854558	1.3807	0.0697187	0.421657	0.928585	0.549095	0.964176	1.08977	0.336156	0.803305	0.968135	0.453096	0.871605	-1.08369	0.329283	0.927777	-2.02844	3.28569e-05	0.00269311
GOBP POSITIVE REGULATION OF HISTONE MODIFICATION	0.907312	0.650728	0.81341	1.15665	0.189035	0.365222	1.06362	0.342989	0.943643	1.10805	0.280533	0.869302	1.23932	0.118668	0.524855	1.42042	0.0557066	0.843053	1.22132	0.153055	0.658946	0.856718	0.656427	0.946345	-0.999604	0.44867	0.949223	-1.85979	9.16478e-05	0.00375512
GOBP POSITIVE REGULATION OF HORMONE SECRETION	1.54002	0.0113686	0.0518825	1.18938	0.16907	0.338626	1.04694	0.36919	0.950948	1.03957	0.379618	0.929878	1.22795	0.121858	0.530566	-1.45195	0.0535988	0.836228	1.0709	0.344697	0.803334	0.862662	0.642887	0.941188	-1.18252	0.190753	0.8364	1.57574	0.00919755	0.0991722
GOBP POSITIVE REGULATION OF HYDROLASE ACTIVITY	1.2972	0.0105322	0.0494179	1.10956	0.13483	0.292775	0.937737	0.656406	1	-1.18245	0.0559607	0.612571	NA	NA	NA	0.883536	0.794432	0.993881	-1.1713	0.05799	0.496468	NA	NA	NA	1.06863	0.251609	0.891094	-0.833462	0.918235	0.996827
GOBP POSITIVE REGULATION OF I KAPPAB KINASE NF KAPPAB SIGNALING	1.51641	0.00290247	0.0191899	1.38867	0.0141543	0.0613006	-0.869197	0.797578	1	-0.833558	0.858413	1	-1.46618	0.0118553	0.207281	1.31708	0.0762233	0.866546	-0.938251	0.609968	0.91025	-0.975648	0.275017	0.741797	1.14225	0.190381	0.8364	-1.09554	0.2787	0.648822
GOBP POSITIVE REGULATION OF IMMUNE EFFECTOR PROCESS	1.78716	3.96983e-05	0.00105858	2.14293	4.76963e-05	0.000879794	-0.925052	0.658697	1	-1.30686	0.0505147	0.605192	-1.5296	0.00287529	0.103562	0.97421	0.491301	0.958773	-1.34986	0.0268188	0.383436	0.767281	0.901054	0.98128	1.0293	0.384468	0.934149	-0.844419	0.789106	0.966926
GOBP POSITIVE REGULATION OF IMMUNE RESPONSE	1.75929	3.98804e-05	0.00105858	2.48948	5.1913e-05	0.000879794	-1.39605	0.00169055	0.109124	-1.66507	0.000125834	0.027639	-1.74555	4.35483e-05	0.00628419	-0.888932	0.726666	0.986901	-1.26576	0.0195061	0.349932	-0.833159	0.511934	0.894717	0.901382	0.768702	0.970045	-0.817476	0.9124	0.995316
GOBP POSITIVE REGULATION OF IMMUNE SYSTEM PROCESS	1.88118	3.97141e-05	0.00105858	NA	NA	NA	NA	NA	NA	NA	NA	NA	NA	NA	NA	NA	NA	NA	NA	NA	NA	NA	NA	NA	0.929942	0.725941	0.964837	-0.845217	0.902247	0.993383
GOBP POSITIVE REGULATION OF INFLAMMATORY RESPONSE	1.52222	0.0134102	0.0580069	1.7768	0.000371454	0.00372845	0.840074	0.775308	1	-0.96496	0.481443	0.965964	-1.48136	0.0197011	0.261999	1.13319	0.242738	0.904292	-0.839479	0.797339	0.94643	2.1323	0.0229072	0.403124	-1.02991	0.400024	0.938005	1.10357	0.261404	0.632387
GOBP POSITIVE REGULATION OF INNATE IMMUNE RESPONSE	1.80298	0.000240288	0.00337368	1.75677	9.33576e-05	0.0013072	-1.19522	0.143828	0.748266	-1.43643	0.0405708	0.605192	-1.66224	0.00275821	0.103024	1.16745	0.203183	0.902919	-0.906462	0.649535	0.919546	-0.818129	0.663401	0.947875	-0.977734	0.493498	0.954181	-0.688601	0.963093	0.999912
GOBP POSITIVE REGULATION OF INSULIN SECRETION	1.87846	0.00047977	0.00543126	0.889143	0.649862	0.786314	0.870718	0.673904	1	0.804699	0.777326	1	1.20476	0.17551	0.591536	-1.47255	0.0588261	0.849016	0.891607	0.628936	0.914413	0.882625	0.607768	0.927674	-0.916864	0.59322	0.959628	1.50196	0.0257859	0.188078
GOBP POSITIVE REGULATION OF INSULIN SECRETION INVOLVED IN CELLULAR RESPONSE TO GLUCOSE STIMULUS	1.8643	0.000771229	0.00773647	1.04564	0.392797	0.575079	0.950913	0.532781	0.998655	0.67276	0.889363	1	0.767774	0.800313	0.938604	-1.50124	0.0611369	0.849016	1.28737	0.168456	0.671084	0.569269	0.97663	0.99501	NA	NA	NA	1.57934	0.0278903	0.193469
GOBP POSITIVE REGULATION OF INTERFERON ALPHA PRODUCTION	1.86926	0.00105327	0.00976947	1.33316	0.125199	0.278839	-0.901422	0.584919	1	-0.949581	0.511334	0.973662	-1.47168	0.0680514	0.419438	-1.26712	0.190028	0.902919	0.773203	0.768127	0.940749	-1.13671	0.268357	0.736789	1.74996	0.00616983	0.351562	NA	NA	NA
GOBP POSITIVE REGULATION OF INTERFERON GAMMA PRODUCTION	1.46018	0.0403611	0.122888	1.8309	0.000941324	0.00771443	-1.3153	0.10139	0.696515	-1.43298	0.0611612	0.621196	-1.47215	0.0390374	0.351014	0.710564	0.913149	0.999695	-1.18389	0.205169	0.709829	-0.822769	0.691777	0.953058	1.84438	0.00147293	0.17725	1.36803	0.0923978	0.375785
GOBP POSITIVE REGULATION OF INTERLEUKIN 12 PRODUCTION	1.73197	0.00466876	0.0274352	1.56366	0.024185	0.0890447	-1.38762	0.0845111	0.665983	-1.45281	0.0637702	0.62263	-1.17924	0.22114	0.632832	-1.14579	0.259625	0.904292	-1.071	0.350132	0.804083	-0.759792	0.814179	0.973993	1.676	0.0120364	0.461904	-0.594827	0.947655	0.999912
GOBP POSITIVE REGULATION OF INTERLEUKIN 2 PRODUCTION	1.39962	0.076802	0.190664	1.62786	0.0154464	0.0652119	-0.924061	0.558098	1	-1.36786	0.0990403	0.669702	1.74278	0.00674491	0.161	0.94968	0.522335	0.958773	-1.3404	0.115668	0.611883	-0.404465	0.999877	0.999962	1.18723	0.245817	0.888044	0.693731	0.881167	0.988258
GOBP POSITIVE REGULATION OF INTERLEUKIN 6 PRODUCTION	1.64465	0.00468112	0.0274352	1.34905	0.0611121	0.172212	-1.01307	0.409765	0.959435	-1.23456	0.140949	0.739782	-1.16301	0.201843	0.620947	0.756839	0.874067	0.999695	-1.10277	0.278887	0.761655	0.669444	0.972354	0.994909	1.22381	0.162911	0.83505	0.863558	0.704689	0.94055
GOBP POSITIVE REGULATION OF INTERLEUKIN 8 PRODUCTION	1.27471	0.136543	0.285021	1.66497	0.00576084	0.0326791	-1.36941	0.0775884	0.66215	-1.2668	0.135776	0.737334	-1.46239	0.0467562	0.37252	0.798471	0.772939	0.993228	0.888993	0.629803	0.914413	-1.05934	0.270606	0.737414	1.31828	0.122644	0.805897	0.843965	0.709995	0.942339
GOBP POSITIVE REGULATION OF INTRACELLULAR TRANSPORT	1.0121	0.420304	0.612465	1.3642	0.0154794	0.0652722	-0.957154	0.550313	0.998655	-0.937661	0.581361	0.989011	-1.34668	0.035272	0.342037	-0.868898	0.696286	0.986901	1.19723	0.136615	0.639183	1.86554	0.0396962	0.452672	0.786194	0.940024	0.995045	-0.879632	0.737394	0.953317
GOBP POSITIVE REGULATION OF ION TRANSMEMBRANE TRANSPORT	1.50281	0.0121941	0.0544166	1.67343	0.000561377	0.0052002	-0.821317	0.870211	1	-0.680204	0.993155	1	0.970136	0.510115	0.821045	-0.896316	0.618902	0.977509	-0.842295	0.79546	0.94643	0.903412	0.529423	0.901234	-0.79288	0.856183	0.982141	0.879733	0.734411	0.952439
GOBP POSITIVE REGULATION OF ION TRANSPORT	1.44589	0.00967049	0.0466462	1.5704	0.000775908	0.00664002	0.995274	0.462243	0.977828	0.957168	0.547858	0.987205	1.06794	0.28123	0.686807	-0.807639	0.884334	0.999695	0.934354	0.602581	0.909784	1.07306	0.201783	0.674404	0.987989	0.476153	0.953144	-0.786608	0.908334	0.994056
GOBP POSITIVE REGULATION OF JNK CASCADE	1.51753	0.0153315	0.062818	0.793327	0.870868	0.939558	0.915081	0.605638	1	0.987676	0.469386	0.961808	0.950499	0.538066	0.832975	1.03505	0.380996	0.936747	-1.27824	0.110233	0.597897	0.897483	0.566981	0.910694	1.13429	0.248764	0.888044	-1.04404	0.385763	0.737525
GOBP POSITIVE REGULATION OF KINASE ACTIVITY	1.5176	0.000239837	0.00337368	1.42184	0.000939702	0.00771443	0.964014	0.558896	1	0.898633	0.728846	1	-0.917292	0.748285	0.919825	0.835616	0.907923	0.999695	0.959294	0.576404	0.899633	0.730451	0.98142	0.995367	0.985429	0.488282	0.954181	-1.0297	0.386177	0.737525
GOBP POSITIVE REGULATION OF LEUKOCYTE APOPTOTIC PROCESS	1.696	0.00815879	0.0413886	1.66054	0.0140435	0.0609952	0.684983	0.889714	1	-0.88389	0.608369	1	-0.921116	0.554669	0.841179	-0.989687	0.463793	0.958773	-1.04403	0.394867	0.831508	-1.00783	0.413636	0.845384	NA	NA	NA	NA	NA	NA
GOBP POSITIVE REGULATION OF LEUKOCYTE CELL CELL ADHESION	1.94355	3.98613e-05	0.00105858	2.43284	4.78354e-05	0.000879794	-0.960273	0.540717	0.998655	-1.1859	0.137436	0.737334	-1.17792	0.130911	0.54499	1.16522	0.175352	0.902919	-1.25537	0.0715412	0.532731	-2.35609	0.00839525	0.403124	1.47377	0.0128038	0.462654	0.93722	0.604433	0.900881
GOBP POSITIVE REGULATION OF LEUKOCYTE CHEMOTAXIS	1.73716	0.00187955	0.0146697	2.1694	4.57226e-05	0.000879794	-1.14073	0.225538	0.845911	-1.33129	0.0901263	0.661353	-0.967745	0.491167	0.809788	-0.858218	0.675155	0.986901	1.18665	0.206475	0.709829	1.1743	0.15422	0.618422	0.969704	0.502174	0.954181	0.779875	0.856703	0.980283
GOBP POSITIVE REGULATION OF LEUKOCYTE MEDIATED IMMUNITY	1.46238	0.0180543	0.0703355	1.96093	4.63456e-05	0.000879794	-1.18725	0.152213	0.761807	-1.5206	0.0225317	0.5398	-1.87724	0.00016947	0.0173312	0.832446	0.765409	0.993228	-1.24709	0.110713	0.599569	-0.870874	0.524284	0.899618	0.914543	0.621403	0.959807	-0.805857	0.805235	0.969771
GOBP POSITIVE REGULATION OF LEUKOCYTE MIGRATION	1.77755	0.000399728	0.00478352	2.22132	4.6503e-05	0.000879794	-1.24344	0.101964	0.696515	-1.46275	0.0325694	0.580354	-1.05589	0.32636	0.718633	-0.71644	0.956027	0.999695	0.934379	0.579746	0.902558	1.17783	0.133522	0.589309	1.05136	0.357951	0.930813	0.730968	0.942162	0.999912
GOBP POSITIVE REGULATION OF LEUKOCYTE PROLIFERATION	1.60906	0.00314465	0.0203702	2.24111	4.65983e-05	0.000879794	-1.0741	0.289499	0.906347	-1.40863	0.0452531	0.605192	-1.06403	0.311415	0.707893	1.13187	0.234948	0.902947	-1.06988	0.306115	0.789703	-2.56159	0.00993627	0.403124	0.89699	0.651433	0.960788	0.812713	0.832827	0.977999
GOBP POSITIVE REGULATION OF LIPID BIOSYNTHETIC PROCESS	1.79425	0.00035868	0.00444642	-0.96942	0.509527	0.678575	1.44779	0.0312108	0.490552	-1.2997	0.105177	0.682145	0.858093	0.729153	0.912063	0.995922	0.442476	0.951963	-1.0345	0.376284	0.822762	2.10173	0.0262161	0.420925	1.04219	0.373731	0.934023	-1.24275	0.145599	0.486736
GOBP POSITIVE REGULATION OF LIPID LOCALIZATION	1.5212	0.00919549	0.0450621	1.31116	0.0682208	0.183202	1.37356	0.049079	0.57699	0.742913	0.907483	1	-0.776958	0.896383	0.969247	1.11947	0.266274	0.904292	-1.33805	0.0689655	0.530609	1.19195	0.134841	0.590242	-0.835963	0.788892	0.976418	1.00056	0.4461	0.787227
GOBP POSITIVE REGULATION OF LIPID METABOLIC PROCESS	1.7374	0.000240336	0.00337368	1.06352	0.312858	0.503546	1.44597	0.0167998	0.376153	-1.1406	0.198242	0.79534	-1.05568	0.324718	0.716974	1.16396	0.199914	0.902919	-1.15966	0.172104	0.672442	1.92725	0.0420065	0.460831	1.02496	0.395639	0.938005	-0.918328	0.619537	0.906522
GOBP POSITIVE REGULATION OF LOCOMOTION	1.57041	3.99856e-05	0.00105858	1.89815	5.3952e-05	0.000879794	0.863238	0.878057	1	0.784786	0.972021	1	NA	NA	NA	0.905056	0.742043	0.989356	0.897093	0.760867	0.938587	NA	NA	NA	1.0651	0.264395	0.904001	-1.04623	0.340022	0.702699
GOBP POSITIVE REGULATION OF LYMPHOCYTE DIFFERENTIATION	1.95457	0.000119703	0.0021993	2.25713	4.57813e-05	0.000879794	-1.00616	0.420552	0.965176	-1.21059	0.153631	0.751847	1.36101	0.0503021	0.384993	0.758303	0.883673	0.999695	-1.12589	0.244792	0.741595	-2.71973	0.0038771	0.403124	1.25221	0.13677	0.816858	1.06957	0.327997	0.690839
GOBP POSITIVE REGULATION OF LYMPHOCYTE MEDIATED IMMUNITY	1.42221	0.0337456	0.108728	1.86449	0.00013693	0.00175485	-1.05204	0.338984	0.943001	-1.41006	0.0549298	0.612571	-1.84957	0.000425134	0.0317591	0.94729	0.52744	0.959336	-1.10612	0.268412	0.755266	-0.983414	0.31663	0.772672	0.990189	0.468343	0.950879	-0.902753	0.622843	0.908487
GOBP POSITIVE REGULATION OF MAPK CASCADE	1.76121	3.98772e-05	0.00105858	1.71011	5.16022e-05	0.000879794	0.841468	0.904357	1	0.722601	0.996365	1	0.89448	0.819548	0.943756	0.800823	0.961901	0.999695	0.899228	0.732405	0.935987	0.777813	0.902084	0.98128	1.01021	0.418215	0.944389	-1.01818	0.413948	0.763086
GOBP POSITIVE REGULATION OF MIRNA TRANSCRIPTION	1.90544	0.000403291	0.00478352	1.646	0.00729106	0.0384769	-0.97444	0.479923	0.986803	-1.01135	0.410979	0.937444	-0.7196	0.896991	0.969247	-1.07515	0.332825	0.922797	0.987739	0.478946	0.857487	0.906393	0.563454	0.909318	0.816458	0.750552	0.965361	-1.28509	0.141421	0.482873
GOBP POSITIVE REGULATION OF MONONUCLEAR CELL MIGRATION	1.67662	0.00579884	0.0324411	1.79139	0.00130537	0.0100366	-1.49524	0.033555	0.500383	-1.6923	0.0156538	0.471391	-1.68963	0.00798682	0.174944	-1.0101	0.407708	0.944922	0.764364	0.824308	0.953252	-1.0196	0.323188	0.779613	0.828893	0.734323	0.964837	1.07703	0.335948	0.698018
GOBP POSITIVE REGULATION OF MRNA METABOLIC PROCESS	1.08103	0.289816	0.474264	1.13909	0.193297	0.370122	0.910762	0.63375	1	1.17838	0.188111	0.783993	-0.918741	0.60769	0.865309	0.967542	0.490672	0.958773	1.1496	0.218672	0.720109	1.26616	0.0946486	0.530614	-0.919588	0.63045	0.959807	-1.83278	0.000118064	0.00421872
GOBP POSITIVE REGULATION OF MUSCLE CELL DIFFERENTIATION	0.732104	0.886764	0.962287	1.54296	0.0228298	0.0851309	0.825951	0.746846	1	0.860694	0.679567	1	1.50679	0.0276743	0.30757	1.53811	0.0369658	0.782447	0.936588	0.554467	0.890871	0.939703	0.49712	0.893446	0.943428	0.536793	0.958248	-0.846502	0.691257	0.938266
GOBP POSITIVE REGULATION OF MUSCLE HYPERTROPHY	0.736156	0.842771	0.937248	-0.733137	0.849382	0.926816	-0.864354	0.647393	1	-0.939829	0.520045	0.978104	0.862177	0.655976	0.885316	0.621123	0.935478	0.999695	0.805313	0.735321	0.935987	0.902301	0.577291	0.915545	0.647551	0.925824	0.992584	-1.72856	0.00450747	0.0612897
GOBP POSITIVE REGULATION OF MYELOID CELL DIFFERENTIATION	1.45474	0.0295592	0.100307	1.83851	0.00027552	0.00298024	-1.01852	0.399416	0.958496	-0.99876	0.412297	0.938347	0.842234	0.773951	0.930802	-1.22013	0.16074	0.899972	-0.816665	0.802806	0.948648	-0.846933	0.619329	0.932128	1.28746	0.106233	0.805897	-1.71903	0.00233167	0.0373189
GOBP POSITIVE REGULATION OF MYELOID LEUKOCYTE CYTOKINE PRODUCTION INVOLVED IN IMMUNE RESPONSE	1.65706	0.0111345	0.0512611	1.69276	0.00992534	0.047617	-1.04499	0.389697	0.953287	-1.00684	0.428519	0.945254	-1.08547	0.342959	0.724723	-1.01309	0.430795	0.948959	-1.11274	0.31262	0.790426	0.849092	0.665382	0.948176	-0.815456	0.727982	0.964837	NA	NA	NA
GOBP POSITIVE REGULATION OF MYELOID LEUKOCYTE DIFFERENTIATION	1.49317	0.0378858	0.117703	1.97741	0.000223294	0.00251635	-0.791344	0.792433	1	-1.24146	0.164107	0.765327	1.02832	0.400889	0.762072	-0.746077	0.83971	0.999695	-0.980089	0.470774	0.856682	-0.713533	0.889497	0.981054	1.25497	0.167501	0.83505	-1.4598	0.0537373	0.282018
GOBP POSITIVE REGULATION OF NATURAL KILLER CELL ACTIVATION	1.90581	0.000283424	0.00371703	1.49669	0.0489677	0.147666	-1.48488	0.0555061	0.600753	-1.65176	0.0248646	0.560272	-1.45731	0.0655518	0.413828	-0.650963	0.912303	0.999695	0.80974	0.728825	0.935987	-0.988486	0.435003	0.860281	-0.678578	0.889156	0.987804	NA	NA	NA
GOBP POSITIVE REGULATION OF NERVOUS SYSTEM DEVELOPMENT	1.65177	0.000516119	0.00578287	1.3795	0.0113553	0.0522889	-0.966386	0.524877	0.998655	-1.17616	0.143183	0.739782	0.806704	0.943718	0.98527	-0.969467	0.458215	0.957798	0.901162	0.679324	0.927267	1.36801	0.0900925	0.520333	0.937115	0.598372	0.959628	-0.978969	0.500915	0.825046
GOBP POSITIVE REGULATION OF NEURAL PRECURSOR CELL PROLIFERATION	1.34807	0.109833	0.245909	1.57069	0.0205281	0.0788307	-1.49602	0.0451372	0.563687	-1.52809	0.0437791	0.605192	0.853124	0.700922	0.901521	-1.0936	0.312426	0.922797	1.28968	0.150774	0.658946	2.03213	0.0191641	0.403124	NA	NA	NA	-1.12726	0.309234	0.674515
GOBP POSITIVE REGULATION OF NEUROGENESIS	1.5522	0.00214977	0.0157781	1.32767	0.0269448	0.0969512	-0.915591	0.67523	1	-1.06759	0.286406	0.875624	0.847682	0.845685	0.950969	-0.947856	0.506516	0.958773	-0.968783	0.522907	0.878107	1.44629	0.0742705	0.506501	0.837357	0.826082	0.977075	-1.02703	0.40058	0.748773
GOBP POSITIVE REGULATION OF NEURON APOPTOTIC PROCESS	1.43516	0.0469106	0.135238	1.60792	0.0109726	0.0511616	-0.836151	0.729501	1	-0.764144	0.84926	1	0.939125	0.548506	0.8375	-0.733279	0.857373	0.999695	0.924956	0.572765	0.897397	-0.57599	0.989319	0.999224	1.2043	0.198766	0.840146	-0.812994	0.754276	0.958724
GOBP POSITIVE REGULATION OF NEURON DEATH	1.38038	0.0451374	0.131309	1.69236	0.00183579	0.0131836	-1.01317	0.408095	0.959435	-1.20161	0.165694	0.765327	-0.783727	0.863984	0.956714	-0.957803	0.483075	0.958773	0.878452	0.672196	0.925518	-0.730962	0.877448	0.980366	0.855686	0.731731	0.964837	-0.89071	0.65146	0.922976
GOBP POSITIVE REGULATION OF NEURON DIFFERENTIATION	1.61418	0.0114629	0.0520303	0.98604	0.472793	0.649593	-0.848267	0.723071	1	-0.996393	0.424832	0.944604	-0.715224	0.948826	0.988501	-1.14805	0.229445	0.902947	-0.976839	0.474567	0.856682	-0.951779	0.405592	0.844049	0.803618	0.775842	0.972837	-1.12332	0.28756	0.655621
GOBP POSITIVE REGULATION OF NEURON PROJECTION DEVELOPMENT	1.79033	0.000320051	0.00409748	1.40808	0.0178378	0.0720392	1.08713	0.300334	0.914274	0.743366	0.922957	1	1.31255	0.059963	0.405105	-0.858503	0.694649	0.986901	-1.42653	0.0279215	0.389525	0.930305	0.472737	0.884234	1.10858	0.260994	0.902364	1.09621	0.256053	0.624485
GOBP POSITIVE REGULATION OF NEUTROPHIL MIGRATION	1.34422	0.115009	0.253464	1.99383	0.00017567	0.00207859	-0.699441	0.882611	1	-0.987979	0.452355	0.955501	-0.763085	0.802154	0.938851	1.06019	0.376957	0.934401	-0.791072	0.74921	0.936432	0.880907	0.613844	0.929099	1.10285	0.330005	0.927777	NA	NA	NA
GOBP POSITIVE REGULATION OF NIK NF KAPPAB SIGNALING	1.06377	0.346658	0.536415	1.66375	0.00510273	0.0296214	-1.05669	0.349002	0.9457	-1.30492	0.11166	0.690654	-1.23138	0.158173	0.575355	0.887247	0.618664	0.977509	-1.03059	0.388324	0.826942	-0.869954	0.591145	0.919081	-1.02845	0.409103	0.943496	-1.02979	0.411869	0.761078
GOBP POSITIVE REGULATION OF NITRIC OXIDE SYNTHASE ACTIVITY	1.72103	0.00612924	0.0334703	1.36598	0.111449	0.255212	1.33457	0.124561	0.734605	1.08809	0.36235	0.929878	0.814843	0.718908	0.908868	-1.04978	0.397682	0.941854	-0.683142	0.870117	0.962217	1.42036	0.077449	0.50847	NA	NA	NA	NA	NA	NA
GOBP POSITIVE REGULATION OF NOTCH SIGNALING PATHWAY	0.896537	0.620861	0.791852	1.58324	0.014896	0.0635818	0.833866	0.717242	1	0.656654	0.938072	1	0.988124	0.463795	0.791199	-0.720188	0.862725	0.999695	1.27187	0.157545	0.658946	0.724615	0.874416	0.980366	-1.21087	0.209754	0.857709	0.788762	0.785888	0.966926
GOBP POSITIVE REGULATION OF NUCLEOTIDE METABOLIC PROCESS	1.64004	0.0120671	0.0540514	1.33076	0.107301	0.249487	-0.851885	0.688985	1	0.929615	0.563533	0.987648	0.66615	0.942102	0.98527	-1.04806	0.374543	0.934401	-1.08085	0.333507	0.800647	-1.02887	0.350423	0.800654	-1.20747	0.203593	0.852973	-1.06561	0.369129	0.726206
GOBP POSITIVE REGULATION OF ORGANELLE ASSEMBLY	0.715884	0.950122	0.994291	1.53236	0.010895	0.0509362	-1.28615	0.101088	0.696515	-1.19925	0.167368	0.765327	-1.40737	0.0515625	0.38652	-0.804928	0.763171	0.993228	-1.21914	0.152738	0.658946	-0.92739	0.451923	0.871151	0.945918	0.550722	0.959628	-1.44174	0.0316753	0.207988
GOBP POSITIVE REGULATION OF ORGANELLE ORGANIZATION	1.1945	0.0606012	0.160135	1.20473	0.0392872	0.127291	0.821816	0.954774	1	-0.839735	0.973147	1	-0.910625	0.780784	0.932545	0.904054	0.725949	0.986901	-0.934666	0.727109	0.935987	0.764317	0.938776	0.992043	0.873111	0.878096	0.987516	-1.41038	0.00231787	0.0372923
GOBP POSITIVE REGULATION OF ORGANIC ACID TRANSPORT	-0.816682	0.755061	0.88275	-1.51397	0.0275602	0.0984173	1.34125	0.101941	0.696515	1.13413	0.282174	0.870055	0.938437	0.546597	0.835576	1.41132	0.0777606	0.866546	0.936681	0.554435	0.890871	1.07684	0.297835	0.756609	0.536081	0.984505	0.999116	-0.775217	0.797696	0.966926
GOBP POSITIVE REGULATION OF OXIDOREDUCTASE ACTIVITY	1.37065	0.0699696	0.177983	1.43362	0.043398	0.135081	1.61865	0.0100279	0.315976	1.41094	0.0597042	0.615844	1.01922	0.41405	0.767814	1.12449	0.283626	0.91169	1.03346	0.411489	0.831951	1.31786	0.0892281	0.520333	1.11968	0.284739	0.912089	1.70793	0.00410931	0.0575292
GOBP POSITIVE REGULATION OF PATHWAY RESTRICTED SMAD PROTEIN PHOSPHORYLATION	0.705492	0.898871	0.967178	1.72603	0.00463107	0.0275766	-0.748511	0.85113	1	0.933618	0.557691	0.987648	0.833808	0.734272	0.91365	-1.06031	0.350214	0.922797	1.04091	0.404614	0.831951	0.949412	0.486869	0.890358	-0.863884	0.666601	0.961661	-0.978042	0.490205	0.817373
GOBP POSITIVE REGULATION OF PEPTIDE SECRETION	1.73178	0.00232988	0.0164583	1.00137	0.44349	0.624617	0.876913	0.672052	1	0.848967	0.713853	1	1.02685	0.393449	0.757319	-1.29141	0.118529	0.873847	0.824237	0.753761	0.937179	0.849929	0.675635	0.948551	-1.11002	0.287235	0.91495	1.73585	0.00211149	0.0346984
GOBP POSITIVE REGULATION OF PEPTIDYL TYROSINE PHOSPHORYLATION	1.54414	0.005001	0.0289913	1.66565	0.00051811	0.00487724	-0.97217	0.496727	0.992329	-1.10075	0.247423	0.825275	-1.22268	0.105618	0.504983	-0.698647	0.984767	0.999695	1.01756	0.425826	0.838762	-0.734534	0.868368	0.980366	1.15897	0.198295	0.839353	0.689785	0.985767	0.999912
GOBP POSITIVE REGULATION OF PHAGOCYTOSIS	1.92807	0.000200385	0.00304144	2.13449	4.51325e-05	0.000879794	1.35116	0.0797617	0.66215	-1.47196	0.0489036	0.605192	0.832489	0.756682	0.923724	0.707736	0.905268	0.999695	-1.3549	0.0836872	0.554885	0.907444	0.557772	0.909318	-0.989569	0.470549	0.951698	0.74575	0.877334	0.988258
GOBP POSITIVE REGULATION OF PHOSPHATIDYLINOSITOL 3 KINASE SIGNALING	1.77051	0.00128031	0.0111939	1.5858	0.00870827	0.0434914	-0.930689	0.565393	1	-0.990491	0.433462	0.94601	-1.00056	0.430683	0.780916	0.904528	0.59552	0.969603	-0.919347	0.582133	0.902558	0.733153	0.899636	0.981079	-0.785155	0.817342	0.976418	-0.814046	0.775902	0.965592
GOBP POSITIVE REGULATION OF PLASMA MEMBRANE BOUNDED CELL PROJECTION ASSEMBLY	1.10378	0.273842	0.455691	1.60023	0.00293569	0.01922	-0.889499	0.680067	1	-0.826046	0.805063	1	-0.9079	0.628312	0.872509	-0.898492	0.597233	0.969603	-0.882307	0.698902	0.934634	0.871658	0.620131	0.932986	1.40621	0.0421598	0.647123	-1.39856	0.0413698	0.241232
GOBP POSITIVE REGULATION OF POSTTRANSCRIPTIONAL GENE SILENCING	-0.594589	0.973644	1	1.54624	0.0262036	0.0947737	0.569001	0.981485	1	0.539618	0.986737	1	1.09973	0.320797	0.713153	0.75225	0.805575	0.99461	1.24451	0.186667	0.690603	1.16211	0.227066	0.691011	0.842817	0.698498	0.962628	-1.91268	0.000271003	0.00793135
GOBP POSITIVE REGULATION OF PRODUCTION OF MOLECULAR MEDIATOR OF IMMUNE RESPONSE	1.45885	0.0201899	0.0760091	1.71724	0.00074129	0.00651412	-0.937804	0.57342	1	-1.1794	0.167945	0.765327	-1.57121	0.00810971	0.174944	1.01975	0.401538	0.941854	-1.29258	0.087378	0.560021	0.692275	0.9671	0.993657	-0.963485	0.519569	0.954181	-0.825448	0.773022	0.965245
GOBP POSITIVE REGULATION OF PROTEIN BINDING	0.7227	0.950512	0.994324	1.46153	0.0208815	0.0796606	-0.903058	0.633113	1	-0.909113	0.597127	0.993616	-1.28491	0.107355	0.507106	-1.24826	0.146061	0.891915	0.773131	0.85992	0.962217	1.13954	0.184596	0.656334	-0.830371	0.790747	0.976418	0.886135	0.698727	0.94002
GOBP POSITIVE REGULATION OF PROTEIN CONTAINING COMPLEX ASSEMBLY	1.45196	0.00778921	0.0402673	1.35528	0.0198899	0.0774906	-1.23034	0.0853072	0.666396	-1.0022	0.412631	0.938347	-1.11288	0.222791	0.634138	-0.715728	0.973722	0.999695	1.09569	0.276428	0.761485	0.787863	0.837619	0.978721	1.12378	0.214292	0.86395	-1.48841	0.00670438	0.0786358
GOBP POSITIVE REGULATION OF PROTEIN DEPHOSPHORYLATION	0.922523	0.587528	0.763954	1.59482	0.0124513	0.0561035	-0.855258	0.693974	1	0.8502	0.692001	1	0.906875	0.600983	0.860203	-0.677317	0.908806	0.999695	-1.03688	0.382398	0.826046	0.852526	0.663866	0.947875	-0.910842	0.604551	0.959628	1.01604	0.418	0.767275
GOBP POSITIVE REGULATION OF PROTEIN KINASE ACTIVITY	1.15193	0.126606	0.270815	1.30886	0.0138889	0.0607726	0.995975	0.462989	0.977828	0.864958	0.797543	1	0.783558	0.991085	0.99901	0.878138	0.776419	0.993228	0.960481	0.564112	0.894634	0.743362	0.95918	0.99258	-0.951496	0.586616	0.959628	-1.01825	0.415069	0.763777
GOBP POSITIVE REGULATION OF PROTEIN KINASE B SIGNALING	1.21718	0.150573	0.305925	1.66011	0.00194652	0.0138645	0.950903	0.541105	0.998655	0.971286	0.498206	0.967879	1.10999	0.255737	0.668164	-0.645439	0.985165	0.999695	0.763184	0.866043	0.962217	0.916356	0.515534	0.896989	-1.02998	0.396718	0.938005	0.923274	0.612455	0.903813
GOBP POSITIVE REGULATION OF PROTEIN LOCALIZATION	1.25283	0.0283417	0.0972062	1.23066	0.0296277	0.103999	0.816179	0.955349	1	0.802417	0.94122	1	0.896554	0.811567	0.941326	-1.07604	0.244004	0.904292	1.04593	0.347035	0.803843	1.37115	0.111068	0.555896	0.828286	0.950402	0.997376	-0.913966	0.710067	0.942339
GOBP POSITIVE REGULATION OF PROTEIN PHOSPHORYLATION	1.44853	0.000318066	0.00409748	1.44463	0.000333778	0.00348069	NA	NA	NA	NA	NA	NA	NA	NA	NA	NA	NA	NA	-0.985598	0.505838	0.87297	NA	NA	NA	-0.950183	0.631778	0.959807	-0.964707	0.571999	0.883176
GOBP POSITIVE REGULATION OF PROTEIN POLYMERIZATION	1.54716	0.0106481	0.0497728	1.28389	0.0829587	0.211063	0.812399	0.807759	1	1.17952	0.201111	0.797172	1.02627	0.394203	0.757606	0.926613	0.562297	0.964176	0.740123	0.902784	0.970777	0.870866	0.626982	0.933407	0.944707	0.553541	0.959628	-1.40913	0.0409179	0.24075
GOBP POSITIVE REGULATION OF PROTEIN SECRETION	1.62955	0.00250786	0.0173705	1.05427	0.33644	0.526898	0.918011	0.616819	1	0.78934	0.854964	1	1.17578	0.16695	0.585822	-1.26307	0.123565	0.874034	1.1533	0.224367	0.723021	0.806813	0.779413	0.968296	-0.823011	0.807894	0.976418	1.12936	0.22131	0.588819
GOBP POSITIVE REGULATION OF PROTEIN TYROSINE KINASE ACTIVITY	1.58387	0.0201792	0.0760091	1.06648	0.343078	0.533694	0.771119	0.821503	1	0.816518	0.741271	1	0.788992	0.810428	0.941326	0.950377	0.520319	0.958773	-0.715966	0.895584	0.970777	-0.978528	0.407567	0.844783	-0.617258	0.953966	0.997376	1.24369	0.164933	0.515081
GOBP POSITIVE REGULATION OF PROTEOLYSIS	1.36061	0.00711374	0.0376887	1.10146	0.179694	0.352605	-0.827956	0.967716	1	0.698673	0.997286	1	-1.05447	0.295102	0.694507	-1.08838	0.23595	0.902947	-0.993313	0.464501	0.854971	-1.86613	0.0583277	0.488544	1.04926	0.317018	0.925981	1.08761	0.199488	0.562927
GOBP POSITIVE REGULATION OF REACTIVE OXYGEN SPECIES METABOLIC PROCESS	1.55525	0.0136618	0.0586468	1.35125	0.066564	0.180703	0.775671	0.840737	1	-0.872275	0.666105	1	-1.02666	0.388934	0.754307	0.793263	0.790586	0.993881	1.09355	0.323463	0.794241	1.43395	0.056827	0.488544	0.902629	0.618791	0.959807	1.21266	0.162933	0.51399
GOBP POSITIVE REGULATION OF RECEPTOR MEDIATED ENDOCYTOSIS	1.57929	0.014957	0.0619007	1.83119	0.000676987	0.00607718	1.35133	0.0904044	0.680454	1.58345	0.0210588	0.533387	-1.12732	0.265356	0.675752	0.923374	0.562731	0.964176	1.18324	0.229531	0.730193	0.911045	0.5549	0.908388	0.891772	0.62658	0.959807	-0.887914	0.643054	0.918264
GOBP POSITIVE REGULATION OF RECEPTOR SIGNALING PATHWAY VIA STAT	1.37925	0.0821769	0.199671	1.88096	0.000930191	0.00771394	-0.69812	0.913408	1	-0.979686	0.459079	0.955613	-0.952759	0.509841	0.821045	-1.14456	0.264306	0.904292	0.881899	0.629568	0.914413	-1.21736	0.152921	0.616412	0.915719	0.578259	0.959628	1.16063	0.254856	0.62375
GOBP POSITIVE REGULATION OF RELEASE OF SEQUESTERED CALCIUM ION INTO CYTOSOL	1.19475	0.23324	0.409642	1.82476	0.00198212	0.0140605	0.723361	0.863053	1	0.893519	0.617423	1	-0.964899	0.492078	0.81009	-0.848185	0.658648	0.982154	-0.819979	0.716263	0.935765	-0.926757	0.519611	0.89863	1.16975	0.256994	0.901127	-0.762822	0.789941	0.966926
GOBP POSITIVE REGULATION OF RESPONSE TO BIOTIC STIMULUS	1.91982	7.98212e-05	0.00169863	1.75542	0.00014171	0.00177143	-1.04642	0.330058	0.938696	-1.35827	0.0497032	0.605192	-1.58753	0.00299133	0.10493	1.10407	0.263806	0.904292	-1.10067	0.241742	0.737603	-0.804655	0.676081	0.948551	-1.18564	0.153125	0.82432	-0.894503	0.667633	0.93213
GOBP POSITIVE REGULATION OF RESPONSE TO CYTOKINE STIMULUS	1.78251	0.00144509	0.0121372	1.91299	9.03873e-05	0.0013072	-1.58834	0.0135633	0.351196	-1.74387	0.00922081	0.370221	-1.93916	0.000507099	0.034411	-1.27513	0.140892	0.891915	-0.993755	0.445141	0.850196	-1.34176	0.0760431	0.50847	1.44264	0.0460542	0.65053	-0.860762	0.683902	0.936973
GOBP POSITIVE REGULATION OF RESPONSE TO DNA DAMAGE STIMULUS	-0.872572	0.75863	0.884378	1.12173	0.216378	0.399303	-0.830102	0.844929	1	-0.898774	0.643981	1	-1.10246	0.25811	0.672515	-0.729016	0.925011	0.999695	0.925429	0.603443	0.91025	-1.00149	0.26946	0.737052	-0.894866	0.690701	0.961661	-1.62508	0.0020504	0.0340588
GOBP POSITIVE REGULATION OF RESPONSE TO EXTERNAL STIMULUS	1.92232	4.0016e-05	0.00105858	2.08432	5.08828e-05	0.000879794	-0.927476	0.72012	1	-1.24044	0.0446419	0.605192	-1.40497	0.00417537	0.125697	1.18573	0.113937	0.873847	-0.899973	0.804205	0.949017	1.58217	0.0544108	0.487718	-1.02903	0.368911	0.934023	-0.851006	0.835474	0.977999
GOBP POSITIVE REGULATION OF RESPONSE TO WOUNDING	1.48496	0.0252671	0.0893423	1.49681	0.0232136	0.0861052	1.08665	0.320628	0.930027	1.04644	0.38122	0.929878	1.21569	0.164723	0.583914	-0.808764	0.748864	0.991083	-1.07902	0.317587	0.793769	1.1763	0.170703	0.636955	-0.711529	0.923788	0.992584	-0.79688	0.792035	0.966926
GOBP POSITIVE REGULATION OF RNA SPLICING	1.56905	0.018995	0.0727081	1.04725	0.376357	0.560309	0.804748	0.755029	1	1.19787	0.219253	0.811509	1.05412	0.373879	0.747703	0.808002	0.729654	0.986901	1.47188	0.0470463	0.467707	1.37866	0.0804282	0.510014	0.732649	0.871469	0.985426	-1.67144	0.00648136	0.0769004
GOBP POSITIVE REGULATION OF SECRETION	1.51429	0.00199912	0.0152314	1.27463	0.0394045	0.127434	1.00397	0.444368	0.97252	0.875489	0.747524	1	1.08482	0.2414	0.656895	-1.05835	0.280779	0.909207	0.89012	0.720532	0.935765	0.960004	0.365935	0.809713	-0.83584	0.859697	0.982748	1.29125	0.0338779	0.217797
GOBP POSITIVE REGULATION OF SIGNAL TRANSDUCTION BY P53 CLASS MEDIATOR	1.29531	0.13621	0.284883	1.82009	0.00225076	0.0153714	1.08958	0.349939	0.946864	1.23871	0.194304	0.79293	1.13615	0.285354	0.688203	-1.07364	0.357121	0.927743	1.34744	0.117899	0.6165	1.34472	0.102531	0.544125	-0.744063	0.836415	0.979528	0.782838	0.792323	0.966926
GOBP POSITIVE REGULATION OF SMALL MOLECULE METABOLIC PROCESS	1.61903	0.00216398	0.0158461	0.988254	0.472778	0.649593	1.41255	0.0257133	0.46547	-1.10642	0.24429	0.824453	1.13891	0.202899	0.622428	0.960018	0.507055	0.958773	-1.00795	0.419444	0.836733	1.92424	0.0421654	0.460831	-0.810937	0.860791	0.983155	-1.15407	0.215654	0.582179
GOBP POSITIVE REGULATION OF SMOOTH MUSCLE CELL MIGRATION	1.22437	0.191971	0.358824	1.65271	0.0110583	0.0514165	-1.18366	0.225058	0.845911	-1.37873	0.0962468	0.664299	-1.19312	0.220344	0.632563	0.785549	0.765413	0.993228	0.863274	0.656172	0.921726	-1.05599	0.329755	0.78461	-1.32503	0.128886	0.815636	-0.992296	0.471506	0.806309
GOBP POSITIVE REGULATION OF SMOOTH MUSCLE CELL PROLIFERATION	1.48003	0.0226104	0.0818478	1.31401	0.0800874	0.206015	-0.654184	0.98603	1	-0.764951	0.893079	1	-0.916773	0.591343	0.856858	1.0585	0.349261	0.922797	-0.917256	0.587972	0.904378	2.37345	0.0119867	0.403124	-1.06261	0.350303	0.930813	-1.07196	0.342869	0.703524
GOBP POSITIVE REGULATION OF SODIUM ION TRANSPORT	1.32021	0.124464	0.267841	1.59184	0.0195852	0.0770431	-0.77069	0.791383	1	0.867229	0.649666	1	1.72969	0.00786737	0.174944	-1.06219	0.366042	0.930993	-1.35748	0.120507	0.624528	1.17946	0.210537	0.683523	-1.56821	0.0268663	0.533132	-1.0851	0.347597	0.705992
GOBP POSITIVE REGULATION OF STEROID METABOLIC PROCESS	1.68642	0.00714343	0.0377835	1.22849	0.197133	0.374994	1.55439	0.0239855	0.452332	0.798806	0.752122	1	1.25583	0.165739	0.584962	1.03954	0.401463	0.941854	-1.19109	0.2288	0.728532	-1.08308	0.297114	0.756609	-0.897714	0.611892	0.959628	-0.949923	0.529695	0.848019
GOBP POSITIVE REGULATION OF STRESS ACTIVATED PROTEIN KINASE SIGNALING CASCADE	1.61497	0.00295492	0.019445	1.09234	0.267361	0.456703	0.916334	0.616317	1	0.923719	0.593666	0.99269	0.843797	0.796263	0.937299	0.967867	0.492687	0.958773	-0.983769	0.466789	0.856682	0.97444	0.389353	0.832991	1.0044	0.437787	0.944972	-1.13313	0.24942	0.616452
GOBP POSITIVE REGULATION OF SUBSTRATE ADHESION DEPENDENT CELL SPREADING	-0.934948	0.562308	0.744075	1.59193	0.0140013	0.0609952	1.38839	0.0750253	0.654543	-1.06978	0.331947	0.918061	-0.835033	0.715851	0.908356	-1.55052	0.0443554	0.794899	0.762894	0.822598	0.953252	-0.801412	0.7394	0.961287	0.846618	0.701402	0.962763	1.1699	0.223653	0.591977
GOBP POSITIVE REGULATION OF SUPRAMOLECULAR FIBER ORGANIZATION	1.61032	0.00139581	0.0118897	1.59648	0.000672204	0.00604984	1.17284	0.16414	0.767797	0.938703	0.576084	0.987648	1.28919	0.0589364	0.403649	1.0751	0.306652	0.922244	-0.974594	0.504829	0.87297	0.901968	0.53092	0.901234	0.842667	0.813939	0.976418	-1.30552	0.0585953	0.294703
GOBP POSITIVE REGULATION OF SYNAPSE ASSEMBLY	1.87024	0.00093174	0.0089002	1.00127	0.45176	0.630986	1.03586	0.407232	0.959435	-0.810017	0.745235	1	0.836812	0.737102	0.914633	-0.697107	0.884585	0.999695	0.935828	0.551524	0.890698	0.597241	0.986597	0.997839	1.24529	0.192779	0.838747	1.23445	0.197901	0.559635
GOBP POSITIVE REGULATION OF SYNAPTIC TRANSMISSION	1.52538	0.0128726	0.056583	1.77525	0.000279174	0.00301041	-0.859931	0.769188	1	-0.911652	0.604016	1	-0.737039	0.966914	0.993632	0.597318	0.99861	0.999695	-1.04603	0.351447	0.805309	-1.36464	0.0948661	0.531091	-0.83389	0.764501	0.967808	1.02824	0.392638	0.74114
GOBP POSITIVE REGULATION OF T CELL CYTOKINE PRODUCTION	0.764028	0.798699	0.910198	1.67415	0.0130941	0.058284	-1.04893	0.384423	0.953287	-1.21026	0.210498	0.809619	-1.74559	0.011043	0.206238	0.969074	0.497685	0.958773	-1.0322	0.409594	0.831951	-0.909209	0.556786	0.909318	NA	NA	NA	NA	NA	NA
GOBP POSITIVE REGULATION OF T CELL MEDIATED CYTOTOXICITY	1.94288	0.000324083	0.00411535	1.83512	0.00211977	0.0145624	-0.86096	0.651131	1	-1.26676	0.174729	0.774007	-1.42857	0.0766587	0.439263	0.540035	0.976612	0.999695	-1.39822	0.0990955	0.586856	-1.10424	0.283393	0.742914	NA	NA	NA	NA	NA	NA
GOBP POSITIVE REGULATION OF T CELL MEDIATED IMMUNITY	1.66051	0.00781563	0.0403387	1.84175	0.000760456	0.00657666	-0.790385	0.812942	1	-1.14094	0.239558	0.823827	-1.71472	0.00730081	0.168294	0.749749	0.844211	0.999695	-1.02377	0.40319	0.831951	-1.05195	0.283235	0.742914	1.5516	0.0261478	0.533132	0.582458	0.980715	0.999912
GOBP POSITIVE REGULATION OF T CELL MIGRATION	1.57699	0.0236982	0.0848259	1.45225	0.0602986	0.170471	-1.26063	0.168476	0.774702	-1.39947	0.0906227	0.661353	-1.57835	0.0333918	0.331779	-0.848754	0.653497	0.981268	0.73521	0.824415	0.953252	-1.12805	0.257463	0.725266	-0.757514	0.806473	0.976418	1.02578	0.420241	0.769247
GOBP POSITIVE REGULATION OF T CELL PROLIFERATION	1.63603	0.00566402	0.0318539	2.21338	4.51896e-05	0.000879794	-1.20208	0.165618	0.767797	-1.60767	0.0213411	0.533387	-1.14584	0.218195	0.631873	1.20569	0.180033	0.902919	-0.954067	0.518968	0.876472	-2.75908	0.00319741	0.403124	1.13942	0.26265	0.902822	1.09422	0.310065	0.675196
GOBP POSITIVE REGULATION OF TELOMERE MAINTENANCE	-0.924155	0.583556	0.760024	-1.23527	0.1452	0.306504	-0.829175	0.75039	1	0.517447	0.997394	1	1.10203	0.299764	0.699107	-0.910342	0.56645	0.964176	-1.22542	0.164637	0.66636	0.639832	0.968734	0.994279	-1.21054	0.172067	0.83505	-1.61504	0.00792066	0.0885098
GOBP POSITIVE REGULATION OF TRANSCRIPTION ELONGATION FROM RNA POLYMERASE II PROMOTER	-0.969649	0.503531	0.692734	1.01911	0.428401	0.608781	0.567186	0.961946	1	0.783252	0.754822	1	0.817803	0.708648	0.90607	-1.12333	0.333305	0.922797	-0.766485	0.774378	0.940749	-0.831445	0.677587	0.94867	-1.24182	0.192699	0.838747	-1.7163	0.00554912	0.0696018
GOBP POSITIVE REGULATION OF TRANSFERASE ACTIVITY	1.45694	0.00028064	0.00371094	1.28964	0.00939119	0.0458753	1.0351	0.353588	0.948051	1.01414	0.426894	0.945254	NA	NA	NA	0.931135	0.65586	0.982154	1.0238	0.401684	0.831951	NA	NA	NA	-0.951149	0.615997	0.959807	-1.15055	0.134641	0.464737
GOBP POSITIVE REGULATION OF TRANSLATION	0.878949	0.746387	0.878748	1.36201	0.0264303	0.0953954	0.853689	0.761962	1	0.977818	0.488067	0.965964	1.1355	0.21013	0.627536	0.818301	0.78857	0.993881	1.63691	0.00181509	0.140891	1.04459	0.265492	0.732431	-1.05928	0.325979	0.927777	-0.835272	0.806012	0.969771
GOBP POSITIVE REGULATION OF TRANSMEMBRANE RECEPTOR PROTEIN SERINE THREONINE KINASE SIGNALING PATHWAY	1.12294	0.245352	0.424851	1.5031	0.010669	0.0501271	-1.00253	0.428688	0.968222	-0.658065	0.990863	1	-0.750745	0.937617	0.984473	-1.09357	0.274585	0.906933	0.999888	0.457163	0.853942	0.924866	0.495906	0.893446	-1.10877	0.273452	0.907931	-1.06179	0.352616	0.708957
GOBP POSITIVE REGULATION OF TRANSMEMBRANE TRANSPORT	1.43339	0.014861	0.0617805	1.64663	0.000430519	0.00420027	0.801697	0.89216	1	0.735055	0.956453	1	1.14682	0.169583	0.590759	-0.875843	0.683273	0.986901	-0.935203	0.599232	0.908152	0.946776	0.415225	0.847164	0.82421	0.839376	0.980034	0.880443	0.768324	0.964486
GOBP POSITIVE REGULATION OF TRANSPORTER ACTIVITY	1.47449	0.020923	0.0776626	1.58641	0.00460037	0.0275766	0.844099	0.753436	1	0.891613	0.646659	1	1.22568	0.125123	0.534172	0.708953	0.942558	0.999695	0.726664	0.913223	0.972564	1.22301	0.115067	0.563953	-1.07113	0.3355	0.927777	0.923353	0.607479	0.902252
GOBP POSITIVE REGULATION OF TUMOR NECROSIS FACTOR SUPERFAMILY CYTOKINE PRODUCTION	1.8373	0.000159744	0.00263354	1.83762	0.000138128	0.00176227	-1.36242	0.0563093	0.602461	-1.60125	0.0172095	0.490538	-1.3205	0.0757202	0.435742	-0.707383	0.942306	0.999695	-0.817146	0.824636	0.953252	-0.695209	0.931055	0.988868	1.06565	0.343552	0.929368	1.04316	0.364899	0.72158
GOBP POSITIVE REGULATION OF TYPE I INTERFERON PRODUCTION	1.27424	0.11168	0.248696	1.39982	0.0480608	0.145815	-1.55199	0.0211769	0.426329	-1.54956	0.0345592	0.580354	-1.84117	0.00215226	0.0868222	-1.06836	0.337763	0.922797	-0.630445	0.981375	0.99267	-0.906139	0.521497	0.899398	1.37701	0.0681688	0.721372	-1.07589	0.344481	0.703524
GOBP POSITIVE REGULATION OF VASCULAR ENDOTHELIAL GROWTH FACTOR PRODUCTION	1.68431	0.00924687	0.0451755	1.63965	0.0177674	0.0720392	0.480788	0.994101	1	-0.592858	0.96753	1	0.768893	0.801897	0.938851	0.92973	0.552377	0.964176	0.949764	0.534317	0.882444	2.44151	0.00493653	0.403124	1.20094	0.232375	0.875802	NA	NA	NA
GOBP POSITIVE REGULATION OF VASCULATURE DEVELOPMENT	1.50148	0.0075603	0.0392743	1.79506	0.000141898	0.00177143	0.862625	0.755037	1	-0.834303	0.840444	1	1.54698	0.00479408	0.136192	0.96784	0.495006	0.958773	0.832418	0.797674	0.94643	1.09787	0.19075	0.661727	-1.03461	0.381679	0.934149	-0.888233	0.682206	0.935202
GOBP POSITIVE REGULATION OF VIRAL LIFE CYCLE	1.32276	0.136873	0.285524	1.85454	0.00167593	0.0122631	1.07723	0.375771	0.953287	-0.590087	0.956361	1	-1.21634	0.220629	0.632563	-1.2386	0.209916	0.902947	-1.43286	0.0861785	0.557447	-1.18333	0.223909	0.688055	NA	NA	NA	NA	NA	NA
GOBP POSITIVE REGULATION OF VIRAL PROCESS	1.1701	0.202993	0.37231	1.53031	0.0157487	0.066178	1.01093	0.432937	0.968222	0.918126	0.586592	0.989655	-1.88138	0.00122492	0.0602601	-0.911011	0.564316	0.964176	1.0949	0.318598	0.793769	-1.39394	0.0659882	0.496966	1.04057	0.383568	0.934149	-1.11195	0.294423	0.662194
GOBP POSITIVE T CELL SELECTION	1.65167	0.0133025	0.0577671	1.87459	0.00110288	0.00869077	-0.56545	0.981654	1	-0.757255	0.810905	1	0.803304	0.762518	0.926226	-0.807566	0.723913	0.986901	-0.988179	0.463617	0.854971	0.6101	0.968357	0.994279	NA	NA	NA	NA	NA	NA
GOBP POSTSYNAPSE ORGANIZATION	1.32069	0.0556089	0.150804	1.63026	0.000755786	0.00657666	1.24043	0.117117	0.734605	0.912474	0.619021	1	0.87634	0.743561	0.917799	-0.833189	0.754815	0.993228	-1.00847	0.417753	0.835266	0.749614	0.906766	0.981973	-0.893929	0.668338	0.961661	-0.729743	0.943242	0.999912
GOBP POSTTRANSCRIPTIONAL REGULATION OF GENE EXPRESSION	-0.905376	0.827164	0.928746	1.07551	0.204023	0.383908	0.799838	0.981571	1	1.04026	0.358526	0.929878	1.10938	0.162919	0.581939	-1.07527	0.247006	0.904292	1.36582	0.00520084	0.235929	0.972953	0.331179	0.785576	-0.791652	0.994395	0.999116	-1.32851	0.00814352	0.0903431
GOBP POTASSIUM ION TRANSPORT	1.51465	0.011691	0.0528407	1.04441	0.349132	0.539497	1.09841	0.276021	0.900143	0.979064	0.48544	0.965964	0.994899	0.456221	0.789869	-0.722499	0.970008	0.999695	0.889477	0.669972	0.925518	1.0679	0.212767	0.683523	1.0416	0.375556	0.934023	-1.19361	0.171034	0.523008
GOBP PRESYNAPTIC ENDOCYTOSIS	1.38107	0.0652035	0.16936	1.77796	0.00108465	0.00860553	-0.843512	0.71624	1	-0.875528	0.643321	1	0.571333	0.995707	1	-1.0448	0.368733	0.934109	1.09873	0.328614	0.796921	-0.841908	0.657156	0.946345	-0.962971	0.509584	0.954181	-1.08601	0.334253	0.696092
GOBP PRIMARY ALCOHOL METABOLIC PROCESS	1.47539	0.0194233	0.0739055	0.994918	0.455769	0.634216	1.35107	0.0641071	0.618271	1.59848	0.0114382	0.409813	1.08431	0.297417	0.696331	1.05237	0.3558	0.927654	-0.810671	0.824071	0.953252	1.44954	0.0550243	0.487718	-0.842694	0.756991	0.966379	1.57729	0.0109483	0.111558
GOBP PRODUCTION OF MOLECULAR MEDIATOR OF IMMUNE RESPONSE	1.8229	7.9621e-05	0.00169863	2.04886	4.76417e-05	0.000879794	1.17435	0.153548	0.762141	-1.08013	0.259482	0.833851	-1.62339	0.00111416	0.057622	0.944686	0.554102	0.964176	-1.2759	0.061982	0.506441	-0.779543	0.734517	0.960687	1.20794	0.129103	0.815636	-0.749135	0.937957	0.999912
GOBP PROTEIN ACETYLATION	-0.689989	0.998158	1	1.24407	0.0556128	0.161297	1.05054	0.34495	0.943643	1.1856	0.153545	0.751847	1.29127	0.0483798	0.377494	1.0222	0.393595	0.941854	0.765703	0.941891	0.98239	0.96524	0.374948	0.817512	-0.88918	0.752684	0.965936	-1.94052	2.75459e-05	0.00269311
GOBP PROTEIN ACYLATION	-0.795467	0.968042	1	0.98837	0.480984	0.6563	0.945337	0.588178	1	1.04547	0.360652	0.929878	1.31961	0.0308584	0.319195	1.04172	0.358205	0.927743	0.808516	0.897517	0.970777	0.901528	0.518623	0.89863	1.0058	0.432316	0.944389	-1.86072	2.70687e-05	0.00269311
GOBP PROTEIN AUTOPHOSPHORYLATION	1.4354	0.00583067	0.0325315	1.07827	0.257599	0.446587	-0.994689	0.446252	0.97252	-0.918367	0.646088	1	0.910906	0.687277	0.897276	-0.938224	0.53163	0.96109	-1.10749	0.207242	0.710397	-0.708704	0.919774	0.984527	1.12978	0.1952	0.838811	-1.36415	0.0258842	0.188078
GOBP PROTEIN DEPHOSPHORYLATION	0.980993	0.501518	0.690855	1.28283	0.026558	0.0957571	1.17443	0.13286	0.734978	1.25279	0.0808436	0.639687	0.879405	0.80192	0.938851	-0.781991	0.922057	0.999695	-1.13409	0.150825	0.658946	0.806258	0.804635	0.973993	-0.805743	0.93853	0.995045	0.729502	0.998425	0.999912
GOBP PROTEIN EXIT FROM ENDOPLASMIC RETICULUM	-1.14662	0.237348	0.414532	-1.06038	0.355602	0.544306	-1.85476	0.00129624	0.0892789	-1.8566	0.00558464	0.306663	-1.93837	0.00109326	0.0572757	-1.6039	0.0341336	0.780482	-1.0092	0.420382	0.836951	-1.80385	0.0358009	0.447778	1.21552	0.16884	0.83505	0.875122	0.687065	0.937384
GOBP PROTEIN FOLDING	-1.76945	8.00448e-05	0.00169863	-1.65146	0.000204019	0.00231986	-1.26148	0.0612911	0.618271	0.882203	0.709854	1	1.12517	0.200271	0.619572	-1.74381	0.0157839	0.673096	1.29278	0.0599814	0.498845	0.833061	0.719024	0.958371	-1.00296	0.438511	0.944972	1.30587	0.0270078	0.1907
GOBP PROTEIN HOMOTETRAMERIZATION	1.61478	0.0101576	0.0481544	1.01276	0.427948	0.608384	1.59472	0.0124979	0.341579	1.46016	0.0450035	0.605192	-0.959562	0.5023	0.81788	1.77992	0.00624353	0.467983	-0.922729	0.569428	0.895385	1.26583	0.115676	0.564869	-0.762615	0.852727	0.980113	1.32478	0.0908765	0.372351
GOBP PROTEIN HYDROXYLATION	-1.50519	0.0401518	0.122484	-1.38501	0.0776787	0.201098	-1.02367	0.417761	0.961134	-0.940222	0.520065	0.978104	1.3014	0.14458	0.55719	-1.04129	0.406427	0.944922	-1.03708	0.400061	0.831951	0.919755	0.552937	0.907863	0.799092	0.754657	0.966379	1.72681	0.00653595	0.0769539
GOBP PROTEIN IMPORT INTO MITOCHONDRIAL MATRIX	-1.32094	0.125963	0.2698	-0.97612	0.497366	0.669368	1.5436	0.0301805	0.490552	1.68163	0.00832342	0.354996	0.965312	0.504536	0.81914	1.44003	0.0811014	0.866546	1.50246	0.0479175	0.471361	1.59519	0.0310315	0.436008	-1.24797	0.186431	0.8364	1.76873	0.00515584	0.066764
GOBP PROTEIN INSERTION INTO ER MEMBRANE	-1.49715	0.0402884	0.122784	-1.65497	0.00826022	0.0421235	-1.13835	0.288947	0.906347	-0.936665	0.528654	0.979184	-1.05144	0.382124	0.751749	-0.930195	0.543392	0.964176	-1.31384	0.145829	0.651962	-0.738089	0.823697	0.975279	-1.12365	0.298338	0.918387	0.826302	0.727436	0.951199
GOBP PROTEIN INSERTION INTO MEMBRANE	-1.59599	0.00816131	0.0413886	-1.41678	0.0389536	0.126681	-0.914407	0.581583	1	0.981894	0.481776	0.965964	0.826592	0.761018	0.926176	0.76287	0.824926	0.999566	1.0054	0.4535	0.853273	-0.88988	0.55817	0.909318	-1.42211	0.0411984	0.639114	0.993492	0.456868	0.795358
GOBP PROTEIN KINASE B SIGNALING	1.69491	0.000398724	0.00478352	1.85934	4.77737e-05	0.000879794	1.13548	0.208871	0.838835	1.11718	0.247324	0.825275	1.09897	0.241049	0.656895	0.756901	0.939029	0.999695	1.06178	0.341317	0.803334	1.25026	0.103226	0.544479	0.758574	0.942757	0.995506	-0.912366	0.640981	0.918264
GOBP PROTEIN LIPID COMPLEX SUBUNIT ORGANIZATION	1.47863	0.0298172	0.100862	1.23601	0.170602	0.340436	1.80929	0.00131504	0.0892789	-1.28014	0.131779	0.726826	-0.966808	0.489913	0.8093	0.967844	0.493799	0.958773	-1.08954	0.314105	0.790426	1.18662	0.183671	0.655338	-1.38674	0.0649812	0.707876	1.3651	0.087029	0.364063
GOBP PROTEIN LOCALIZATION TO CYTOSKELETON	0.877085	0.679953	0.835259	0.849399	0.73933	0.850705	1.13136	0.270487	0.894568	0.866909	0.66902	1	-1.33007	0.0988352	0.490868	-1.01005	0.419955	0.948959	-0.904493	0.610048	0.91025	0.738783	0.875858	0.980366	-0.834687	0.738513	0.964837	-1.64571	0.00687129	0.0802782
GOBP PROTEIN LOCALIZATION TO ENDOSOME	1.54641	0.0284362	0.0973218	1.46731	0.0508743	0.151235	-1.00025	0.446955	0.97252	-1.1705	0.252326	0.828711	-1.314	0.143424	0.55719	-1.6119	0.0319035	0.780482	-0.860543	0.648599	0.919546	-1.56229	0.0376883	0.450241	0.759352	0.813313	0.976418	0.903093	0.604223	0.900881
GOBP PROTEIN LOCALIZATION TO EXTRACELLULAR REGION	1.32281	0.0204155	0.0764983	-1.09957	0.215702	0.398496	0.805482	0.938814	1	-0.880981	0.821561	1	-1.07805	0.248059	0.660509	-1.18682	0.137823	0.891915	0.986966	0.490331	0.864268	-0.807685	0.599857	0.923049	0.951032	0.587559	0.959628	0.928402	0.694541	0.939403
GOBP PROTEIN METHYLATION	-1.10826	0.222222	0.394404	1.2608	0.0528123	0.154567	0.795574	0.906547	1	0.862588	0.749197	1	1.22208	0.0943339	0.482339	-1.20704	0.148364	0.891915	1.3265	0.0450577	0.462901	0.884868	0.572187	0.913538	-1.34546	0.0273153	0.533132	-2.09032	2.78839e-05	0.00269311
GOBP PROTEIN MODIFICATION BY SMALL PROTEIN REMOVAL	-1.45006	0.00888871	0.0440308	-1.04254	0.358536	0.546615	-0.877127	0.762314	1	0.801677	0.854793	1	-0.952585	0.541495	0.833594	-1.30183	0.101422	0.873847	0.882488	0.706061	0.935765	1.01896	0.293455	0.752671	-0.991993	0.463571	0.949223	-1.32853	0.0466601	0.258821
GOBP PROTEIN NEDDYLATION	-0.871693	0.645532	0.810964	0.630791	0.932918	0.970668	0.987185	0.488669	0.989557	1.39115	0.0925816	0.661353	1.04358	0.405849	0.76389	-1.51449	0.0597015	0.849016	1.80933	0.000977221	0.0967858	-0.847951	0.654865	0.945549	0.8839	0.623559	0.959807	0.690744	0.886293	0.990714
GOBP PROTEIN O LINKED GLYCOSYLATION	-0.935286	0.56775	0.747063	-1.69072	0.00144963	0.0109287	-1.11349	0.263571	0.88785	-1.08744	0.282122	0.870055	-0.936033	0.551239	0.839088	-1.10214	0.291579	0.914127	-1.2163	0.156912	0.658946	-1.06967	0.229205	0.692792	1.20864	0.171674	0.83505	-1.01222	0.433921	0.783212
GOBP PROTEIN PALMITOYLATION	-1.62831	0.0147152	0.0615383	-1.29745	0.129193	0.285158	-1.31087	0.135327	0.738253	-1.26629	0.167119	0.765327	0.99833	0.453655	0.788625	-1.43736	0.0866128	0.866546	0.944048	0.541811	0.887002	-1.16626	0.214504	0.68409	1.59417	0.0247235	0.533132	-0.780846	0.775077	0.965469
GOBP PROTEIN POLYMERIZATION	1.47652	0.00295882	0.019445	1.07077	0.259209	0.447591	0.734632	0.989481	1	0.822196	0.859347	1	-0.90923	0.70451	0.902763	0.967067	0.50691	0.958773	-1.03228	0.349793	0.804083	1.12757	0.15812	0.625313	0.805315	0.926342	0.992584	-0.998204	0.464102	0.800777
GOBP PROTEIN TARGETING	-1.01526	0.399592	0.591168	-1.08253	0.238772	0.42409	1.00938	0.429748	0.968222	1.17512	0.143478	0.739782	-1.02873	0.359616	0.734527	-1.00293	0.38777	0.939842	1.05674	0.331367	0.797718	-0.740954	0.835843	0.978721	0.800787	0.964245	0.997376	1.46716	0.000760971	0.0159927
GOBP PROTEIN TARGETING TO MITOCHONDRION	-0.861084	0.772847	0.894434	-1.23493	0.109565	0.252725	1.26909	0.10824	0.714078	1.46311	0.0313514	0.574909	1.32434	0.0680978	0.419438	1.20609	0.179841	0.902919	1.50583	0.0141231	0.311002	1.42372	0.0598583	0.488544	-0.978758	0.492631	0.954181	1.54699	0.00520341	0.066764
GOBP PROTEIN TETRAMERIZATION	1.48694	0.0223399	0.0814641	1.2099	0.150202	0.31233	1.55443	0.01215	0.341579	1.45275	0.0390936	0.599523	-1.0159	0.402505	0.762264	1.72702	0.00495667	0.432357	-0.87003	0.690299	0.931613	1.17512	0.154883	0.620461	0.788034	0.847468	0.980113	-1.04009	0.389088	0.738277
GOBP PROTEIN TRANSMEMBRANE IMPORT INTO INTRACELLULAR ORGANELLE	-0.802619	0.791363	0.907791	-1.46295	0.0390311	0.126815	1.52588	0.0309581	0.490552	1.48902	0.0411118	0.605192	0.76857	0.813657	0.942296	1.41258	0.0865478	0.866546	1.39347	0.0800658	0.554885	1.44091	0.0606548	0.492452	-0.791707	0.800909	0.976418	1.89888	0.000801081	0.0164115
GOBP PROTEIN TRANSMEMBRANE TRANSPORT	-1.19179	0.175078	0.337906	-1.17883	0.193815	0.370911	1.22512	0.167002	0.768907	1.17577	0.21963	0.811509	-1.014	0.40925	0.76389	-1.0034	0.42106	0.948959	1.06152	0.364095	0.814492	1.14092	0.203954	0.678507	-0.845278	0.749618	0.965361	1.86205	0.000374452	0.0100938
GOBP PROTEOGLYCAN METABOLIC PROCESS	1.5388	0.0160726	0.0645326	-0.824207	0.79676	0.888321	-1.35432	0.0780867	0.66215	-1.37591	0.0767887	0.628806	-1.3547	0.0761398	0.437533	-0.847249	0.67897	0.986901	0.938376	0.558486	0.892307	-1.04787	0.267521	0.735827	1.20267	0.187126	0.8364	-0.707039	0.919435	0.996974
GOBP PROTON TRANSMEMBRANE TRANSPORT	1.08578	0.288142	0.472877	-0.904159	0.675318	0.805943	1.78253	0.000187167	0.0211782	1.79065	0.000308071	0.0502222	1.72485	0.000869565	0.0501118	1.5768	0.0131593	0.673096	1.28503	0.0923324	0.572854	1.48999	0.0588801	0.488544	-1.37165	0.0358683	0.59668	1.79187	0.000123571	0.00432478
GOBP PULMONARY VALVE DEVELOPMENT	1.71361	0.00673811	0.0361778	1.89091	0.000970531	0.00789804	0.532221	0.976061	1	-0.368188	0.999189	1	0.699973	0.866899	0.957073	1.12324	0.321148	0.922797	1.20846	0.239592	0.735955	0.797948	0.742038	0.961287	NA	NA	NA	NA	NA	NA
GOBP PURINE CONTAINING COMPOUND BIOSYNTHETIC PROCESS	1.44598	0.0079384	0.0407751	-1.22004	0.0919725	0.22591	1.49144	0.00549875	0.230294	1.43673	0.0187714	0.498517	1.6179	0.000978989	0.0530622	1.58633	0.006106	0.467983	-1.21798	0.0964158	0.57994	1.18343	0.126875	0.583919	-1.39637	0.0183356	0.503041	1.80289	6.84322e-05	0.00344741
GOBP PURINE CONTAINING COMPOUND CATABOLIC PROCESS	1.61859	0.010982	0.0509308	-1.21932	0.174397	0.345558	0.999488	0.453637	0.973947	1.03103	0.409985	0.937307	1.70542	0.00807404	0.174944	1.23109	0.194901	0.902919	0.755885	0.835524	0.955319	1.00582	0.397217	0.838594	-0.704	0.913456	0.992346	1.20791	0.176573	0.532472
GOBP PURINE CONTAINING COMPOUND METABOLIC PROCESS	1.74216	3.99393e-05	0.00105858	-1.33446	0.00871148	0.0434914	1.55505	8.10198e-05	0.0116357	1.48602	0.00195397	0.162136	1.66164	3.71264e-05	0.00628419	1.60637	0.000448616	0.0688716	-0.923661	0.740952	0.935987	-1.05071	0.245007	0.709566	-1.38903	0.00407923	0.285793	1.48893	0.000830182	0.0166742
GOBP PURINE NUCLEOSIDE METABOLIC PROCESS	1.58791	0.020609	0.0769529	-1.16469	0.260152	0.448569	0.928126	0.56231	1	0.912623	0.586333	0.989655	1.63915	0.0182603	0.250858	1.48046	0.0612627	0.849016	-0.989234	0.465276	0.855267	-2.47866	0.0088129	0.403124	-0.993323	0.463384	0.949223	1.32043	0.122442	0.441626
GOBP PURINE NUCLEOSIDE MONOPHOSPHATE METABOLIC PROCESS	1.46279	0.0397194	0.121629	-1.40694	0.0571932	0.164224	1.1535	0.256962	0.877289	1.11743	0.298539	0.885057	1.93532	0.000837999	0.0497131	1.59039	0.0293181	0.770516	-1.17226	0.226666	0.725616	1.25742	0.136006	0.591471	0.824397	0.742418	0.964837	1.76733	0.00276869	0.0425409
GOBP PURINE NUCLEOTIDE CATABOLIC PROCESS	1.58243	0.0164139	0.0655738	-1.22183	0.17921	0.351854	1.19604	0.211981	0.843139	1.27282	0.14551	0.745313	1.9391	0.000799909	0.0488914	1.23574	0.194648	0.902919	0.779001	0.797671	0.94643	1.1262	0.249833	0.714267	0.519806	0.993821	0.999116	1.17996	0.211285	0.577137
GOBP PURINE RIBONUCLEOSIDE METABOLIC PROCESS	1.57367	0.0278454	0.0961223	-1.17849	0.257465	0.446587	0.72307	0.830301	1	0.661462	0.891597	1	1.90302	0.00141405	0.0648213	0.852812	0.652906	0.980764	-1.05088	0.392852	0.829644	-2.43687	0.00488918	0.403124	NA	NA	NA	NA	NA	NA
GOBP PYRIMIDINE CONTAINING COMPOUND BIOSYNTHETIC PROCESS	-1.10006	0.310464	0.495521	-1.61085	0.0112779	0.052166	1.13458	0.286807	0.906347	1.11301	0.31397	0.904716	-1.34356	0.111913	0.51921	0.668131	0.908504	0.999695	0.942096	0.547079	0.889872	0.981472	0.446514	0.867879	1.06656	0.356118	0.930813	1.30746	0.120045	0.437602
GOBP PYRIMIDINE DEOXYRIBONUCLEOTIDE METABOLIC PROCESS	0.851381	0.68293	0.837309	-0.993399	0.474173	0.6507	1.24689	0.18991	0.803996	1.3538	0.108308	0.683143	-1.36656	0.113655	0.519446	1.0218	0.439134	0.948959	-0.768497	0.788011	0.94467	-1.12146	0.278967	0.742914	1.3687	0.107456	0.805897	1.86399	0.00149841	0.0273824
GOBP PYRUVATE METABOLIC PROCESS	1.85831	7.97894e-05	0.00169863	-1.11082	0.258895	0.447288	1.4275	0.0307536	0.490552	1.36069	0.0662338	0.62263	1.87318	0.000188722	0.0185684	1.52014	0.0288049	0.770516	0.771226	0.871652	0.962439	1.46194	0.0554059	0.487718	-1.22199	0.136445	0.816858	-0.849002	0.754375	0.958724
GOBP RAS PROTEIN SIGNAL TRANSDUCTION	1.22083	0.0571463	0.15435	1.47543	0.00101864	0.00821279	1.05495	0.323033	0.932151	-0.845608	0.929598	1	-1.02724	0.362807	0.73694	1.12436	0.211593	0.902947	-1.46718	0.00210951	0.153511	0.745908	0.952643	0.99258	-0.864639	0.843827	0.980113	-1.21421	0.0884523	0.367813
GOBP REACTIVE NITROGEN SPECIES METABOLIC PROCESS	1.7364	0.00187955	0.0146697	1.61519	0.0059362	0.0332943	0.767884	0.867251	1	-0.813572	0.80262	1	1.02583	0.401626	0.762264	0.982517	0.464145	0.958773	-1.26578	0.126192	0.631837	2.35407	0.0137565	0.403124	0.791884	0.831655	0.977672	1.28722	0.0999789	0.394461
GOBP REACTIVE OXYGEN SPECIES METABOLIC PROCESS	1.63711	0.000437898	0.00507673	1.10128	0.224931	0.408465	1.09864	0.260596	0.884268	1.11271	0.24956	0.826847	-0.850823	0.835124	0.947751	1.03495	0.370385	0.934401	0.899337	0.683071	0.930201	1.33944	0.0864009	0.51996	0.858508	0.802175	0.976418	1.75701	0.0001365	0.00465686
GOBP RECEPTOR CATABOLIC PROCESS	1.73268	0.00453506	0.0267259	1.89867	0.000577367	0.00527814	-0.76565	0.808689	1	-1.02056	0.407883	0.935347	-0.891594	0.600815	0.860203	0.877459	0.62434	0.97914	-1.64724	0.0197651	0.349932	-1.34724	0.0965765	0.532708	-0.7624	0.830885	0.977672	0.624506	0.964537	0.999912
GOBP RECEPTOR CLUSTERING	1.1852	0.213623	0.385617	1.89938	0.00036222	0.00367817	0.709938	0.904953	1	0.67952	0.926924	1	-1.58391	0.0222325	0.275939	0.984936	0.467785	0.958773	0.810919	0.752885	0.936905	1.14094	0.215404	0.68409	0.843411	0.708061	0.964774	-0.632666	0.951186	0.999912
GOBP RECEPTOR INTERNALIZATION	1.67498	0.00211476	0.0156826	1.4886	0.0134652	0.0594414	0.778173	0.864622	1	-0.851299	0.733338	1	-1.2989	0.0868638	0.467835	0.844764	0.727945	0.986901	1.08411	0.325381	0.796466	1.05729	0.263874	0.730522	-0.75201	0.895368	0.987804	-1.21136	0.164103	0.514095
GOBP RECEPTOR MEDIATED ENDOCYTOSIS	1.58857	0.000678561	0.00700451	1.83878	4.91811e-05	0.000879794	0.965635	0.531831	0.998655	-1.13817	0.175773	0.774007	0.939377	0.611872	0.867133	-0.823197	0.834197	0.999695	-0.838109	0.894988	0.970566	0.811213	0.785881	0.971803	-0.70369	0.99025	0.999116	-0.800035	0.903733	0.993383
GOBP RECEPTOR METABOLIC PROCESS	1.71962	0.000280011	0.00371094	1.61996	0.000664546	0.00599641	0.811292	0.852477	1	-0.964914	0.489349	0.965964	-1.33973	0.0486767	0.378851	0.752274	0.925687	0.999695	-1.00205	0.433539	0.845407	0.918405	0.493829	0.892967	-0.607995	0.998666	0.999844	-0.927785	0.608354	0.902255
GOBP RECEPTOR RECYCLING	1.57113	0.0210772	0.0779734	-0.651337	0.94818	0.979566	0.925556	0.567611	1	0.795764	0.756636	1	-1.04761	0.381424	0.751749	0.756826	0.794728	0.993881	-1.49155	0.0544316	0.480487	1.29146	0.12781	0.583919	1.27034	0.154712	0.828267	0.700971	0.91302	0.995639
GOBP RECEPTOR SIGNALING PATHWAY VIA STAT	1.23487	0.103428	0.235732	1.79506	4.68889e-05	0.000879794	-1.13511	0.199241	0.823946	-1.25239	0.106445	0.682145	-1.3129	0.0584341	0.402771	-1.06968	0.289794	0.914127	1.44145	0.022889	0.361055	-1.24906	0.115473	0.564869	0.963154	0.521349	0.954181	-1.27232	0.100772	0.394888
GOBP REGENERATION	1.20522	0.118668	0.259207	1.61792	0.000896607	0.00750693	-1.1342	0.187733	0.80367	-1.10267	0.23834	0.822212	-1.14782	0.181337	0.594943	-1.06707	0.289429	0.914127	-1.15309	0.171403	0.672442	0.844923	0.687849	0.951277	-1.00091	0.446293	0.949223	-0.907077	0.648816	0.921354
GOBP REGULATED EXOCYTOSIS	1.38136	0.0205889	0.0769529	1.84162	4.80746e-05	0.000879794	0.782476	0.934759	1	-1.02804	0.353404	0.929878	0.813712	0.924173	0.980567	-0.812061	0.853621	0.999695	-1.2074	0.104891	0.58904	-1.77791	0.0912907	0.523577	-0.812813	0.859487	0.982748	-1.10115	0.271287	0.64326
GOBP REGULATION OF ACTIN CYTOSKELETON REORGANIZATION	1.01621	0.423547	0.615509	1.74817	0.0025102	0.0169111	0.608795	0.971822	1	-0.77766	0.810019	1	1.01994	0.416301	0.770702	0.952647	0.513289	0.958773	-0.816355	0.739284	0.935987	1.39371	0.0713138	0.504472	-0.925763	0.57257	0.959628	0.671685	0.935358	0.999912
GOBP REGULATION OF ACTIN FILAMENT BASED PROCESS	1.77342	3.9917e-05	0.00105858	1.73068	5.15225e-05	0.000879794	1.01542	0.41258	0.959458	-0.756844	0.998021	1	0.911175	0.742669	0.917308	0.953154	0.554302	0.964176	-1.00857	0.412038	0.831951	0.836684	0.712791	0.957369	0.883182	0.801498	0.976418	-1.16472	0.133775	0.463054
GOBP REGULATION OF ACTIN FILAMENT BUNDLE ASSEMBLY	1.33818	0.0594664	0.158577	1.68817	0.000979249	0.00795041	1.14424	0.228902	0.845911	-1.01883	0.376816	0.929878	0.944027	0.555572	0.841396	1.06469	0.337945	0.922797	-1.18658	0.163878	0.66636	-0.715635	0.902806	0.981509	0.902431	0.640664	0.960241	-1.51717	0.0111994	0.113497
GOBP REGULATION OF ACTIN FILAMENT LENGTH	1.80715	0.000199704	0.00304144	1.54733	0.00236653	0.0160051	-0.835172	0.851918	1	-0.888367	0.687056	1	-0.931742	0.59357	0.857082	0.817937	0.806065	0.994752	0.836598	0.790832	0.945695	1.06796	0.228183	0.691265	0.757669	0.92938	0.993776	-0.605177	0.99865	0.999912
GOBP REGULATION OF ACTIN FILAMENT ORGANIZATION	1.63357	0.000279676	0.00371094	1.65625	9.93394e-05	0.00135156	1.03199	0.377334	0.953287	-0.836356	0.906218	1	0.855079	0.854689	0.952987	0.939238	0.571499	0.964176	-1.02966	0.358179	0.809786	0.877988	0.584454	0.917345	0.92026	0.662668	0.961661	-1.08323	0.28157	0.651928
GOBP REGULATION OF ACUTE INFLAMMATORY RESPONSE	-0.991292	0.47237	0.662685	1.59973	0.0228775	0.0851309	0.648541	0.945159	1	-0.944533	0.51439	0.974516	-0.601795	0.982186	0.99588	0.966066	0.496087	0.958773	-1.15113	0.266755	0.755266	2.42494	0.0101881	0.403124	NA	NA	NA	0.561581	0.971281	0.999912
GOBP REGULATION OF ADAPTIVE IMMUNE RESPONSE	1.71443	0.000320013	0.00409748	2.11643	4.71231e-05	0.000879794	-0.870753	0.789505	1	-1.09488	0.248647	0.826677	-1.79357	0.000170619	0.0173312	1.08909	0.285811	0.914127	-1.38361	0.0272859	0.384313	-0.727343	0.883579	0.980974	1.29782	0.0709982	0.729512	-0.861967	0.726523	0.950903
GOBP REGULATION OF AEROBIC RESPIRATION	1.62068	0.0147307	0.0615383	0.831684	0.731562	0.84674	0.932375	0.556296	1	1.12027	0.306258	0.893893	-0.932529	0.541849	0.833594	1.2177	0.211037	0.902947	1.75861	0.00311921	0.190776	1.01248	0.401365	0.841294	0.745366	0.840925	0.980113	1.26027	0.151491	0.498964
GOBP REGULATION OF ALCOHOL BIOSYNTHETIC PROCESS	1.31777	0.105316	0.238676	1.81062	0.00120778	0.00936906	0.918023	0.583911	1	0.817711	0.741822	1	0.718134	0.906947	0.9702	-1.10871	0.295023	0.915569	-1.1245	0.281412	0.764743	-0.742874	0.845396	0.978721	-1.31042	0.119834	0.805897	-0.824311	0.726099	0.950903
GOBP REGULATION OF ALPHA BETA T CELL ACTIVATION	1.63714	0.00417252	0.0250508	2.16874	4.57226e-05	0.000879794	-1.08507	0.2934	0.910915	-1.5048	0.0349704	0.580354	1.10061	0.269698	0.676023	0.892097	0.631282	0.979713	-1.45481	0.0345517	0.411383	0.852505	0.668104	0.948551	1.50964	0.0272064	0.533132	-0.76983	0.83733	0.977999
GOBP REGULATION OF ALPHA BETA T CELL DIFFERENTIATION	1.61082	0.0104775	0.0493058	1.97243	0.000135465	0.00175485	-1.04135	0.374366	0.953287	-1.31827	0.107722	0.682145	1.52168	0.0212701	0.269823	0.739502	0.869346	0.999695	-1.34249	0.0988039	0.586856	-0.87767	0.5764	0.915259	1.64979	0.0123154	0.461904	-1.11565	0.308943	0.674515
GOBP REGULATION OF ALTERNATIVE MRNA SPLICING VIA SPLICEOSOME	0.699239	0.942598	0.990125	1.55896	0.0146427	0.0627463	0.647368	0.966926	1	0.754935	0.8456	1	0.718598	0.916423	0.974651	1.21733	0.193147	0.902919	1.23468	0.173453	0.672442	0.503491	0.99883	0.999512	-0.822176	0.765823	0.968887	-2.03605	3.2495e-05	0.00269311
GOBP REGULATION OF AMYLOID PRECURSOR PROTEIN CATABOLIC PROCESS	1.91942	0.000362918	0.00444957	1.33886	0.0941624	0.229188	-0.923835	0.559267	1	-0.890939	0.606958	1	-0.749745	0.850106	0.950969	-0.784708	0.762755	0.993228	0.727558	0.861364	0.962217	-1.09934	0.258617	0.726445	0.555781	0.986844	0.999116	0.835314	0.734922	0.952516
GOBP REGULATION OF ANATOMICAL STRUCTURE SIZE	1.58969	7.98594e-05	0.00169863	1.28124	0.0140623	0.0609952	-0.847945	0.966843	1	-0.900582	0.830305	1	0.936701	0.672205	0.890826	0.91143	0.698512	0.986901	0.98528	0.503156	0.87297	1.59234	0.0535611	0.487516	1.14135	0.144341	0.816858	-0.934101	0.648441	0.921248
GOBP REGULATION OF ANDROGEN RECEPTOR SIGNALING PATHWAY	0.763959	0.818589	0.923655	1.41277	0.0670181	0.180949	-0.921222	0.557573	1	0.921211	0.575681	0.987648	1.2693	0.162567	0.581939	-0.543083	0.978281	0.999695	-1.26048	0.174376	0.673837	1.09304	0.304786	0.763908	-0.927704	0.56155	0.959628	-1.93695	6.83574e-05	0.00344741
GOBP REGULATION OF ANTIGEN RECEPTOR MEDIATED SIGNALING PATHWAY	1.57542	0.0135384	0.0583867	2.25479	4.51325e-05	0.000879794	-1.0434	0.368693	0.950948	-1.34434	0.0933555	0.661353	-1.69125	0.0088275	0.183416	1.16782	0.236257	0.902947	-1.78772	0.0031537	0.190776	1.12226	0.22529	0.688216	-0.868566	0.668768	0.961661	0.763643	0.862065	0.981346
GOBP REGULATION OF APOPTOTIC SIGNALING PATHWAY	1.08031	0.23907	0.415773	1.38182	0.00409144	0.0247835	0.929479	0.653652	1	1.00762	0.440844	0.948222	1.2166	0.0627674	0.40935	1.08436	0.266457	0.904292	1.02945	0.388754	0.826942	1.74314	0.039426	0.452672	1.04227	0.333292	0.927777	1.0733	0.229183	0.596254
GOBP REGULATION OF ATP METABOLIC PROCESS	1.54165	0.0101361	0.0481238	1.48585	0.0167793	0.0695741	1.06236	0.350486	0.947658	1.05618	0.358921	0.929878	0.899655	0.644391	0.877919	1.41277	0.066945	0.856116	1.33331	0.0773276	0.549566	1.00842	0.352991	0.803381	-0.913414	0.626258	0.959807	-1.05226	0.367082	0.724737
GOBP REGULATION OF AXONOGENESIS	1.61214	0.00256174	0.0175914	1.02614	0.388159	0.570687	-0.870612	0.758255	1	-1.00759	0.395152	0.93092	0.976858	0.492867	0.810191	0.725648	0.949948	0.999695	1.25175	0.113669	0.609102	-0.738816	0.863733	0.980366	0.769535	0.89521	0.987804	-0.957172	0.540048	0.85633
GOBP REGULATION OF B CELL ACTIVATION	1.79891	0.000239511	0.00337368	2.48439	4.6729e-05	0.000879794	0.830927	0.790726	1	-0.966039	0.477923	0.965964	-1.56697	0.00960884	0.190946	1.30168	0.100855	0.873847	-1.46386	0.023888	0.363349	0.863959	0.641506	0.940469	-1.59344	0.0077152	0.37652	-1.05891	0.35863	0.715166
GOBP REGULATION OF B CELL DIFFERENTIATION	1.51131	0.0428949	0.127568	1.61776	0.0198077	0.0773431	-0.860665	0.651165	1	-1.2741	0.165852	0.765327	-1.19612	0.225353	0.637751	0.877769	0.624286	0.97914	-0.983075	0.473658	0.856682	-0.815733	0.714054	0.957638	NA	NA	NA	NA	NA	NA
GOBP REGULATION OF B CELL PROLIFERATION	1.57572	0.0159278	0.0641359	2.03774	4.51834e-05	0.000879794	0.887522	0.638555	1	-0.737987	0.893425	1	-1.46668	0.0455736	0.37252	1.41672	0.0713211	0.858089	-1.74791	0.0045642	0.218398	0.932787	0.511715	0.894717	-1.44647	0.0564129	0.68712	-0.563642	0.979599	0.999912
GOBP REGULATION OF BEHAVIOR	1.55785	0.0308284	0.102887	1.87185	0.000801532	0.00679254	1.25841	0.157682	0.767797	1.2502	0.165516	0.765327	1.22789	0.150173	0.562485	0.559828	0.992967	0.999695	1.1064	0.330968	0.797718	1.00804	0.369533	0.812325	1.38431	0.0999025	0.805897	-1.14106	0.293913	0.662194
GOBP REGULATION OF BINDING	1.22441	0.0551209	0.150065	1.72737	5.09191e-05	0.000879794	-0.836896	0.957531	1	0.860075	0.807395	1	-0.905029	0.760677	0.926176	-1.07807	0.249431	0.904292	0.978355	0.517403	0.876472	1.01624	0.262319	0.729821	-0.955338	0.584966	0.959628	0.879151	0.878242	0.988258
GOBP REGULATION OF BIOLOGICAL PROCESS INVOLVED IN SYMBIOTIC INTERACTION	1.64052	0.0100823	0.0480108	1.66434	0.00857449	0.0430331	-1.30573	0.116261	0.734605	-1.46746	0.0544835	0.612571	-1.55778	0.0250887	0.293392	-1.2442	0.166049	0.899972	-1.60515	0.0215308	0.354888	-1.29864	0.0913063	0.523577	0.878117	0.650491	0.960584	-1.07099	0.362161	0.718732
GOBP REGULATION OF BIOMINERALIZATION	1.60291	0.00803826	0.0410725	1.09072	0.294311	0.484981	0.717635	0.935101	1	-0.684272	0.969388	1	0.942047	0.558989	0.84332	-0.911251	0.571435	0.964176	0.770518	0.841809	0.957638	1.32525	0.0795809	0.50847	1.01244	0.429444	0.944389	-1.57209	0.012364	0.121206
GOBP REGULATION OF BLOOD CIRCULATION	1.66405	0.000958084	0.00911245	0.937889	0.620834	0.766796	0.790537	0.917657	1	0.756662	0.939133	1	1.07118	0.280751	0.686807	-0.820691	0.840643	0.999695	-1.19485	0.129394	0.634795	1.85632	0.0335012	0.441988	0.777275	0.915389	0.992346	-1.35799	0.0384056	0.234168
GOBP REGULATION OF BLOOD PRESSURE	1.5651	0.00392927	0.0242735	-1.08597	0.281655	0.473002	1.06239	0.334863	0.943001	1.0132	0.423199	0.943418	0.889512	0.729709	0.912476	1.26967	0.10224	0.873847	-1.42096	0.0279905	0.389525	1.92864	0.0343548	0.441988	-1.08775	0.294168	0.91495	-1.04341	0.375953	0.731176
GOBP REGULATION OF BMP SIGNALING PATHWAY	1.67778	0.00268904	0.0181922	1.32297	0.0624016	0.174015	-0.662082	0.987857	1	0.711668	0.934435	1	1.16043	0.196899	0.615729	-0.884374	0.623369	0.97914	1.00193	0.454053	0.853273	0.789531	0.813827	0.973993	-1.12668	0.259654	0.902364	-0.799354	0.814649	0.973334
GOBP REGULATION OF BODY FLUID LEVELS	1.2802	0.0288059	0.0983767	1.4464	0.00132329	0.0100937	0.897248	0.750617	1	-1.04992	0.289477	0.876614	0.866184	0.880975	0.963104	-1.10459	0.209522	0.902947	-1.2305	0.0474161	0.469138	-1.80202	0.0675993	0.496966	-1.30432	0.0325101	0.560043	0.947988	0.638709	0.917231
GOBP REGULATION OF BONE MINERALIZATION	1.54373	0.0181113	0.0703661	0.958358	0.527053	0.690641	0.821775	0.770509	1	0.668518	0.957167	1	0.988951	0.465063	0.791709	-0.787858	0.799419	0.993881	0.603574	0.980188	0.992612	1.46241	0.0526112	0.486066	0.877243	0.655679	0.961661	-1.38024	0.068322	0.31763
GOBP REGULATION OF CALCINEURIN MEDIATED SIGNALING	-0.783483	0.77867	0.897279	1.7393	0.0059023	0.0332649	-0.827251	0.718641	1	-0.846939	0.680137	1	0.958339	0.511203	0.821845	-1.02321	0.41797	0.948959	-0.877528	0.626478	0.914413	-0.649826	0.942112	0.992043	0.636591	0.928276	0.993264	-1.01489	0.441493	0.785229
GOBP REGULATION OF CALCIUM ION TRANSMEMBRANE TRANSPORT	1.65851	0.00227463	0.0163092	1.30187	0.06589	0.179574	0.629316	0.996662	1	-0.755555	0.94481	1	-0.859178	0.765641	0.928114	-0.703551	0.96704	0.999695	0.829867	0.773624	0.940749	0.80071	0.797762	0.973284	-0.850823	0.741818	0.964837	-0.820552	0.793173	0.966926
GOBP REGULATION OF CALCIUM ION TRANSPORT	1.88353	7.98531e-05	0.00169863	1.58348	0.00076577	0.00657666	0.668641	0.997716	1	-0.755931	0.977538	1	-1.03228	0.359102	0.734527	-0.722677	0.980745	0.999695	0.996726	0.464568	0.854971	1.79715	0.042133	0.460831	1.20034	0.14051	0.816858	-0.82646	0.822505	0.976139
GOBP REGULATION OF CALCIUM ION TRANSPORT INTO CYTOSOL	1.83398	0.000803632	0.00793711	1.62012	0.0050581	0.0294113	0.56822	0.997325	1	-0.741293	0.925074	1	-1.2267	0.142621	0.55719	-0.75324	0.869993	0.999695	0.71752	0.90227	0.970777	-0.79403	0.747538	0.962731	1.01411	0.426575	0.944389	-0.834083	0.742739	0.953797
GOBP REGULATION OF CALCIUM MEDIATED SIGNALING	1.634	0.00823605	0.0415101	1.66469	0.00582209	0.0329729	-1.08978	0.298495	0.914274	-1.02613	0.374878	0.929878	1.01013	0.428913	0.778538	-1.05893	0.341202	0.922797	-1.02737	0.395364	0.831508	0.735658	0.893223	0.981079	0.441559	0.99951	0.999844	0.982199	0.476466	0.809685
GOBP REGULATION OF CANONICAL WNT SIGNALING PATHWAY	1.16912	0.133445	0.280752	1.4045	0.00734678	0.038652	0.876215	0.755438	1	0.947972	0.568654	0.987648	1.16341	0.137578	0.5528	-1.29106	0.0891071	0.866546	-0.964291	0.544816	0.889272	0.939643	0.421888	0.850958	0.978632	0.500753	0.954181	-0.971555	0.523671	0.841652
GOBP REGULATION OF CARBOHYDRATE CATABOLIC PROCESS	1.25757	0.133229	0.280482	1.62573	0.00898136	0.044498	0.806353	0.783474	1	0.834455	0.72517	1	1.16706	0.220516	0.632563	-1.04544	0.369514	0.934109	0.792014	0.790357	0.945661	0.798413	0.773682	0.966561	-0.924411	0.584974	0.959628	-1.34705	0.0851043	0.36081
GOBP REGULATION OF CARBOHYDRATE METABOLIC PROCESS	1.44256	0.00862377	0.0430516	1.24606	0.0722455	0.191018	1.21127	0.12237	0.734605	1.23008	0.120421	0.711761	1.35824	0.0319829	0.32663	-0.905435	0.597728	0.969603	0.880133	0.712521	0.935765	0.95324	0.408894	0.844783	-0.904428	0.682102	0.961661	-0.996455	0.46288	0.800468
GOBP REGULATION OF CARDIAC MUSCLE CONTRACTION	1.69088	0.00516661	0.0296825	-0.910288	0.615605	0.762501	0.84636	0.718074	1	0.930442	0.564853	0.987648	1.07567	0.323423	0.716701	-0.828742	0.718879	0.986901	0.741704	0.858095	0.962217	1.07811	0.264794	0.731508	0.616366	0.973809	0.998407	-1.15232	0.249568	0.616452
GOBP REGULATION OF CATION CHANNEL ACTIVITY	1.78726	0.000520458	0.00578287	1.20445	0.135556	0.293256	-0.875916	0.731468	1	-0.893177	0.653068	1	0.636175	0.999358	1	-0.834847	0.76057	0.993228	-0.816284	0.83247	0.955319	0.992705	0.337303	0.787781	-1.37157	0.0591345	0.68712	-1.05398	0.366304	0.723892
GOBP REGULATION OF CATION TRANSMEMBRANE TRANSPORT	1.81117	3.97693e-05	0.00105858	1.49243	0.00162394	0.0119581	0.819392	0.90368	1	0.702689	0.993656	1	0.986003	0.484335	0.806205	0.917148	0.643083	0.979906	0.941523	0.593194	0.905189	1.13848	0.1563	0.621497	-1.25856	0.0744681	0.742926	-0.818156	0.872602	0.986211
GOBP REGULATION OF CD4 POSITIVE ALPHA BETA T CELL ACTIVATION	1.26909	0.139924	0.290375	1.72634	0.00318257	0.0205276	-0.764188	0.85745	1	-1.43061	0.0637826	0.62263	-1.6193	0.0144523	0.226851	0.984752	0.460363	0.958695	-1.51979	0.0375366	0.422965	0.825514	0.727266	0.959962	1.5927	0.0211259	0.527374	-1.20528	0.219816	0.588296
GOBP REGULATION OF CD4 POSITIVE ALPHA BETA T CELL DIFFERENTIATION	1.23321	0.175901	0.338975	1.88078	0.000799432	0.00679127	-0.85123	0.687961	1	-1.35863	0.097356	0.665063	-1.27422	0.139166	0.554976	1.01817	0.421053	0.948959	-1.46424	0.0596631	0.498845	-0.760544	0.816675	0.974475	1.61142	0.0205549	0.525399	-1.35331	0.112285	0.422076
GOBP REGULATION OF CELL ACTIVATION	2.11089	3.98867e-05	0.00105858	2.50476	5.28681e-05	0.000879794	0.848571	0.913616	1	-0.972854	0.550126	0.987648	NA	NA	NA	NA	NA	NA	-1.35668	0.00373514	0.200721	NA	NA	NA	1.2217	0.0573566	0.68712	-0.719763	0.995905	0.999912
GOBP REGULATION OF CELL ADHESION	1.71156	3.97725e-05	0.00105858	NA	NA	NA	NA	NA	NA	NA	NA	NA	NA	NA	NA	NA	NA	NA	NA	NA	NA	NA	NA	NA	1.12475	0.137773	0.816858	-0.876156	0.834507	0.977999
GOBP REGULATION OF CELL ADHESION MEDIATED BY INTEGRIN	1.23529	0.178392	0.342444	1.52354	0.0233615	0.086562	-0.691529	0.931433	1	-0.997696	0.430575	0.945254	0.942188	0.541757	0.833594	0.913321	0.576288	0.965006	-0.843083	0.704328	0.935765	1.27262	0.11865	0.571057	-1.13277	0.295514	0.91495	0.948364	0.529698	0.848019
GOBP REGULATION OF CELL CELL ADHESION	1.79669	3.9917e-05	0.00105858	2.36008	5.09684e-05	0.000879794	0.99499	0.466822	0.981785	-1.01532	0.386119	0.929878	-0.930537	0.690205	0.898447	1.01091	0.412928	0.947292	-1.3742	0.00537996	0.239723	-1.85601	0.0409757	0.459623	1.33537	0.0211804	0.527374	-0.808272	0.913863	0.996087
GOBP REGULATION OF CELL CYCLE PROCESS	-0.899556	0.849783	0.941907	1.00865	0.40682	0.587704	NA	NA	NA	NA	NA	NA	NA	NA	NA	NA	NA	NA	-1.01185	0.388793	0.826942	NA	NA	NA	-1.13701	0.11603	0.805897	-1.43374	0.000651859	0.0148858
GOBP REGULATION OF CELL DEVELOPMENT	1.5776	7.98594e-05	0.00169863	1.55712	5.22603e-05	0.000879794	0.813111	0.957256	1	-1.05785	0.258242	0.833851	0.888771	0.845974	0.950969	-1.21463	0.111079	0.873847	0.948564	0.606409	0.91025	1.09304	0.197354	0.669445	0.989726	0.477792	0.953735	-1.08886	0.255258	0.62375
GOBP REGULATION OF CELL JUNCTION ASSEMBLY	1.71528	0.000360014	0.00444642	1.3946	0.0140126	0.0609952	1.0484	0.357468	0.948051	0.79236	0.870598	1	0.968893	0.519884	0.827956	0.927044	0.581626	0.968253	0.968681	0.520049	0.876597	-0.707468	0.925004	0.98684	0.905371	0.666014	0.961661	0.982099	0.486989	0.815985
GOBP REGULATION OF CELL KILLING	2.00082	4.00144e-05	0.00105858	2.23593	4.51896e-05	0.000879794	-1.008	0.418861	0.96307	-1.50242	0.0369944	0.599523	-1.5188	0.0199608	0.261999	0.650764	0.981008	0.999695	-0.856722	0.721906	0.935765	-0.911995	0.464831	0.876562	-0.757855	0.863551	0.985253	0.983287	0.472028	0.806678
GOBP REGULATION OF CELL MATRIX ADHESION	1.43231	0.0191816	0.0731598	1.57317	0.00290221	0.0191085	1.02894	0.396423	0.955299	0.807117	0.818361	1	1.16666	0.177983	0.591827	0.740974	0.915779	0.999695	-1.12783	0.224379	0.723021	0.779344	0.840334	0.978721	-0.725196	0.952946	0.997376	-0.99947	0.45781	0.79573
GOBP REGULATION OF CELL MORPHOGENESIS	1.28908	0.0277522	0.0961076	1.70784	5.02311e-05	0.000879794	1.03507	0.36953	0.950948	-0.843506	0.914142	1	-0.781983	0.980037	0.995763	-1.27442	0.0909262	0.866546	1.04214	0.364727	0.814572	0.841962	0.691881	0.953058	0.866253	0.830414	0.977672	-1.15513	0.160535	0.51399
GOBP REGULATION OF CELL PROJECTION ORGANIZATION	1.55179	7.95703e-05	0.00169863	NA	NA	NA	NA	NA	NA	NA	NA	NA	NA	NA	NA	NA	NA	NA	-1.07972	0.177496	0.680565	NA	NA	NA	1.12455	0.143947	0.816858	-1.01303	0.425791	0.775055
GOBP REGULATION OF CELL SHAPE	1.60643	0.00139704	0.0118897	1.80453	9.49352e-05	0.0013072	-0.821654	0.883716	1	-0.982918	0.449084	0.953857	-0.716382	0.982578	0.99588	0.72053	0.954196	0.999695	1.08892	0.296386	0.777235	1.06623	0.229744	0.693104	0.948647	0.562689	0.959628	-1.29873	0.069702	0.321613
GOBP REGULATION OF CELL SIZE	1.55443	0.00267145	0.0181551	1.45715	0.00625836	0.0345071	-0.778903	0.958528	1	-0.886526	0.712669	1	0.847452	0.829791	0.94737	-0.733522	0.953361	0.999695	1.26948	0.0883652	0.563247	0.841369	0.696811	0.954343	1.37068	0.0362479	0.59668	-0.953383	0.553553	0.868741
GOBP REGULATION OF CELL SUBSTRATE ADHESION	1.28979	0.0452629	0.131554	1.70673	4.86452e-05	0.000879794	1.20086	0.125639	0.734605	-0.751374	0.982749	1	0.924335	0.644589	0.877919	-0.985289	0.425019	0.948959	-1.11278	0.203289	0.708029	0.705831	0.976502	0.99501	0.892634	0.718201	0.964837	-0.90319	0.678512	0.935197
GOBP REGULATION OF CELL SUBSTRATE JUNCTION ORGANIZATION	1.38082	0.0515782	0.143772	1.74308	0.000823761	0.00696398	1.12284	0.268621	0.892298	0.893531	0.631694	1	0.877399	0.675886	0.893356	-0.740982	0.869942	0.999695	-1.10736	0.273095	0.756982	-0.750347	0.839631	0.978721	-0.769595	0.870452	0.985426	-0.976857	0.497232	0.822974
GOBP REGULATION OF CELLULAR COMPONENT SIZE	1.71139	3.99521e-05	0.00105858	1.55187	0.000203583	0.00231986	-0.860013	0.911286	1	-0.942166	0.6261	1	0.857815	0.886589	0.965984	-0.750297	0.979787	0.999695	1.10347	0.239734	0.735955	0.909014	0.483961	0.890225	1.13848	0.164589	0.83505	-0.84176	0.861679	0.981346
GOBP REGULATION OF CELLULAR EXTRAVASATION	0.868882	0.645983	0.810964	1.68718	0.00834925	0.0424458	-1.3899	0.0878557	0.675812	-1.25844	0.166756	0.765327	-0.851103	0.677343	0.8942	0.791386	0.760139	0.993228	-1.21797	0.204356	0.709075	0.939283	0.509696	0.89438	NA	NA	NA	0.75788	0.807841	0.970482
GOBP REGULATION OF CELLULAR KETONE METABOLIC PROCESS	1.37122	0.0318392	0.104697	-1.57496	0.00348736	0.0219737	1.49069	0.0133766	0.349288	-1.09436	0.259434	0.833851	1.05706	0.331899	0.720644	1.04259	0.363994	0.929076	-1.03802	0.359841	0.810396	1.96914	0.0384748	0.452672	-1.23501	0.113606	0.805897	-1.04568	0.374559	0.73003
GOBP REGULATION OF CELLULAR RESPONSE TO GROWTH FACTOR STIMULUS	1.82859	3.99537e-05	0.00105858	1.20628	0.0696114	0.185541	0.900389	0.71369	1	0.934011	0.608456	1	1.43754	0.00545815	0.146325	-0.946079	0.512977	0.958773	0.976283	0.51435	0.876472	0.989353	0.313796	0.770077	0.966069	0.537491	0.958248	-1.04345	0.362289	0.718732
GOBP REGULATION OF CELLULAR RESPONSE TO INSULIN STIMULUS	1.55186	0.0132804	0.0577671	1.07632	0.321175	0.511969	1.50065	0.0265819	0.469043	1.37609	0.0724794	0.623065	1.17758	0.201489	0.620947	1.35139	0.101405	0.873847	0.783103	0.815626	0.952908	1.29717	0.0960264	0.532708	0.921725	0.594727	0.959628	-1.23099	0.163748	0.51399
GOBP REGULATION OF CELLULAR RESPONSE TO TRANSFORMING GROWTH FACTOR BETA STIMULUS	1.43995	0.0181193	0.0703661	0.943297	0.584768	0.740035	0.967065	0.510864	0.998655	1.04779	0.363555	0.929878	1.31171	0.0633824	0.40935	0.828092	0.766221	0.993228	1.06383	0.348574	0.804083	1.12923	0.173233	0.638564	1.07591	0.310988	0.924489	-1.32617	0.0617624	0.303498
GOBP REGULATION OF CHEMOTAXIS	1.70009	0.000439069	0.00507673	1.94152	4.80146e-05	0.000879794	-0.814894	0.924654	1	-1.10247	0.230536	0.813636	0.849399	0.847619	0.950969	0.86849	0.734389	0.987938	1.04962	0.361744	0.813184	1.40388	0.0789524	0.50847	0.837768	0.808633	0.976418	-0.822899	0.825797	0.97678
GOBP REGULATION OF CHOLESTEROL EFFLUX	1.64665	0.00952458	0.0461798	1.28977	0.131365	0.287788	1.47689	0.04388	0.563687	0.789757	0.771461	1	-1.02559	0.407702	0.76389	1.05862	0.37519	0.934401	-0.849646	0.681628	0.93005	1.39717	0.0745524	0.506501	1.20849	0.205597	0.852973	1.23109	0.18177	0.536861
GOBP REGULATION OF CHOLESTEROL METABOLIC PROCESS	1.59432	0.0148814	0.0617805	1.33149	0.104733	0.244988	0.936207	0.552199	0.999635	0.89802	0.609217	1	0.933594	0.551597	0.839088	-1.00568	0.435165	0.948959	-1.29989	0.137745	0.639817	1.05911	0.336284	0.787781	-0.83148	0.728542	0.964837	0.985363	0.470132	0.804408
GOBP REGULATION OF CHROMATIN BINDING	-0.550469	0.97544	1	0.766606	0.796321	0.888116	-1.2427	0.194385	0.814628	-0.962823	0.491869	0.965964	-1.32943	0.134882	0.548357	-0.872382	0.616655	0.977509	-1.95836	0.000747645	0.0768095	-1.15445	0.248849	0.712978	-0.558013	0.969816	0.997376	-1.41228	0.0825246	0.356507
GOBP REGULATION OF CHROMOSOME ORGANIZATION	-0.823361	0.910831	0.972561	-0.824397	0.902291	0.956384	0.69767	0.995193	1	0.91029	0.650239	1	-0.969803	0.515303	0.825222	-0.696791	0.985505	0.999695	-0.912732	0.698877	0.934634	-0.727166	0.883467	0.980974	-1.05206	0.326143	0.927777	-1.59809	0.000692674	0.0154246
GOBP REGULATION OF CIRCADIAN RHYTHM	1.03902	0.374158	0.5644	1.44511	0.0176901	0.0719795	1.3042	0.0815811	0.662226	1.44908	0.0338863	0.580354	1.57792	0.00663482	0.160459	1.15276	0.227261	0.902947	0.781248	0.856194	0.962192	0.861613	0.647389	0.944051	1.66615	0.0023751	0.21992	-1.76829	0.000488788	0.0122118
GOBP REGULATION OF COLLAGEN METABOLIC PROCESS	1.69858	0.00749049	0.039102	1.78519	0.00350846	0.0220577	0.634931	0.946965	1	-0.562944	0.98517	1	1.1234	0.282941	0.687375	1.2326	0.192251	0.902919	1.25204	0.186051	0.690603	0.942564	0.506769	0.894343	-0.661773	0.90917	0.992346	-1.11064	0.329072	0.691956
GOBP REGULATION OF CYCLASE ACTIVITY	1.49222	0.0426512	0.12708	1.60178	0.0147597	0.0630771	-0.84073	0.708865	1	-1.15776	0.231922	0.813636	0.713753	0.915395	0.974585	-0.848855	0.667611	0.984734	-1.20439	0.20764	0.711066	-1.03148	0.324665	0.781767	1.01503	0.432136	0.944389	0.98975	0.467917	0.802126
GOBP REGULATION OF CYTOSKELETON ORGANIZATION	1.38321	0.00219316	0.0159599	1.59257	5.40336e-05	0.000879794	0.917196	0.719206	1	0.721554	0.99829	1	0.895038	0.835431	0.947751	0.952551	0.574464	0.965006	-1.10418	0.141616	0.642783	0.843324	0.69436	0.954343	0.919577	0.730098	0.964837	-1.34841	0.00706029	0.0815649
GOBP REGULATION OF CYTOSOLIC CALCIUM ION CONCENTRATION	1.22151	0.100474	0.229984	1.35575	0.0168963	0.069893	0.617529	1	1	-0.828196	0.924329	1	0.805023	0.96703	0.993632	0.676568	0.999339	0.999695	-1.12433	0.186848	0.690603	-1.97004	0.0445561	0.465695	-0.873687	0.742758	0.964837	-0.899636	0.672274	0.93463
GOBP REGULATION OF DEFENSE RESPONSE	1.52829	0.000159942	0.00263354	1.89545	5.37837e-05	0.000879794	1.02288	0.387344	0.953287	-1.10635	0.141628	0.739782	NA	NA	NA	NA	NA	NA	-1.23394	0.0231596	0.361939	NA	NA	NA	0.965592	0.569721	0.959628	-0.757192	0.990053	0.999912
GOBP REGULATION OF DEFENSE RESPONSE TO VIRUS BY HOST	1.03391	0.40563	0.596826	1.72661	0.00463107	0.0275766	0.581574	0.979339	1	-1.0565	0.352344	0.929878	-1.74268	0.00881002	0.183416	1.08717	0.342252	0.922797	-0.964825	0.492015	0.864516	-1.1484	0.21751	0.685207	0.826128	0.702851	0.962763	-0.912634	0.582629	0.88994
GOBP REGULATION OF DEPHOSPHORYLATION	1.3456	0.0371657	0.116484	1.56839	0.0029608	0.0193118	0.85691	0.751265	1	0.914382	0.61465	1	1.12581	0.227815	0.640521	-1.00696	0.39555	0.941854	-1.38644	0.0346888	0.411383	0.770395	0.859052	0.979891	1.00077	0.44413	0.948096	0.900761	0.698651	0.94002
GOBP REGULATION OF DEVELOPMENTAL GROWTH	1.53669	0.00127755	0.0111939	1.28409	0.0295038	0.103905	0.796314	0.941617	1	0.738506	0.977967	1	1.02795	0.368905	0.742639	-1.051	0.29412	0.915518	1.22175	0.099872	0.586856	0.963193	0.359271	0.806345	-0.910193	0.695111	0.962121	-1.10997	0.237676	0.605119
GOBP REGULATION OF DNA BINDING	1.15987	0.197666	0.365648	1.47513	0.0140478	0.0609952	-1.06796	0.306583	0.915408	-0.944465	0.523777	0.979184	-0.727049	0.965105	0.992919	-1.08618	0.279273	0.908346	1.2401	0.134342	0.638879	0.851022	0.670504	0.948551	-0.879317	0.698408	0.962628	-0.825783	0.788955	0.966926
GOBP REGULATION OF DNA BINDING TRANSCRIPTION FACTOR ACTIVITY	1.25981	0.0305502	0.102329	1.6243	5.124e-05	0.000879794	-0.92202	0.743324	1	-1.08347	0.211499	0.809619	-1.03273	0.33992	0.72267	1.18635	0.117479	0.873847	1.15273	0.150805	0.658946	-0.764085	0.750449	0.962731	0.915969	0.716805	0.964837	-1.20819	0.0889325	0.369191
GOBP REGULATION OF DNA METABOLIC PROCESS	-0.959857	0.583547	0.760024	0.926159	0.73009	0.845661	0.79502	0.969887	1	0.872259	0.78732	1	-1.0723	0.246933	0.658898	0.855303	0.831665	0.999695	-0.881559	0.877682	0.963892	-0.780794	0.683991	0.949979	-1.10458	0.19598	0.838811	-1.61285	2.56733e-05	0.00269311
GOBP REGULATION OF DNA RECOMBINATION	-1.08419	0.290139	0.474264	1.1192	0.236721	0.421523	-0.910513	0.639524	1	-0.892698	0.654593	1	-1.51115	0.0156037	0.232271	0.947905	0.525254	0.959336	-1.15438	0.19378	0.701642	-0.824583	0.650127	0.944163	-0.861175	0.742754	0.964837	-1.53817	0.00839263	0.092211
GOBP REGULATION OF DNA REPAIR	-1.39534	0.020121	0.0759285	0.864154	0.794603	0.888116	-0.939205	0.581986	1	-0.950394	0.526378	0.979184	-1.19351	0.144776	0.55719	-0.918675	0.561131	0.964176	0.948039	0.560722	0.892871	-1.2782	0.106421	0.546544	0.770125	0.933186	0.994501	-1.64122	0.00129002	0.0243204
GOBP REGULATION OF DNA TEMPLATED TRANSCRIPTION ELONGATION	-1.07857	0.321397	0.508641	0.88878	0.664784	0.798153	0.986937	0.471951	0.984001	1.02336	0.415981	0.941274	0.733338	0.898141	0.969247	-0.859716	0.650288	0.979915	1.19172	0.206528	0.709829	-0.816529	0.712331	0.957369	-1.3333	0.0794681	0.76949	-1.70987	0.00256641	0.0402376
GOBP REGULATION OF DNA TEMPLATED TRANSCRIPTION IN RESPONSE TO STRESS	1.01582	0.422848	0.614773	1.44382	0.0371944	0.123157	-0.839026	0.736423	1	-0.804876	0.792366	1	0.670299	0.956727	0.990337	-1.26229	0.154415	0.893329	1.55846	0.0179497	0.344496	-0.876839	0.58551	0.917345	1.24734	0.146784	0.816858	-1.62638	0.00896861	0.0973871
GOBP REGULATION OF DNA TEMPLATED TRANSCRIPTION INITIATION	-1.59701	0.00913151	0.0448861	0.734613	0.917276	0.963181	-0.976947	0.473073	0.985188	-0.858463	0.682759	1	-0.925216	0.562036	0.843683	-0.686729	0.91391	0.999695	1.10673	0.30713	0.789988	0.861356	0.653226	0.945231	0.691196	0.946932	0.996623	-1.4897	0.0267409	0.190661
GOBP REGULATION OF DOUBLE STRAND BREAK REPAIR	-1.23662	0.114067	0.252082	0.925606	0.611471	0.759068	-1.21167	0.142625	0.746931	-1.35808	0.072158	0.623065	-1.56646	0.0124501	0.212812	-1.20534	0.178628	0.902919	0.841437	0.754197	0.937179	-1.48213	0.073489	0.504917	0.850721	0.764289	0.967808	-1.67876	0.0016534	0.0297128
GOBP REGULATION OF ENDOCYTOSIS	1.28	0.0489182	0.138775	1.61705	0.000436448	0.00424623	1.11501	0.237011	0.858389	0.915022	0.634409	1	-1.15403	0.165713	0.584962	-0.956895	0.484412	0.958773	1.03919	0.376066	0.822762	-0.66541	0.975788	0.99501	0.84907	0.820527	0.977075	1.05994	0.29535	0.662194
GOBP REGULATION OF ENDOTHELIAL CELL MIGRATION	1.47508	0.00687873	0.0366215	1.37197	0.0183416	0.0732611	0.896994	0.681866	1	-0.848478	0.812466	1	1.4933	0.00789681	0.174944	0.73174	0.959105	0.999695	1.02458	0.408773	0.831951	2.188	0.0182375	0.403124	0.869314	0.764643	0.967808	-0.7694	0.926118	0.998615
GOBP REGULATION OF EPITHELIAL CELL APOPTOTIC PROCESS	1.15935	0.212129	0.38416	1.55258	0.0101618	0.0484842	0.72779	0.925493	1	0.811943	0.784649	1	-0.67558	0.980232	0.995763	-0.833067	0.726337	0.986901	-1.37636	0.0691444	0.530816	0.913145	0.533847	0.902398	-1.2011	0.181474	0.83505	-1.19853	0.187787	0.544405
GOBP REGULATION OF EPITHELIAL CELL DIFFERENTIATION	1.41738	0.0277811	0.0961076	1.41018	0.0220399	0.08281	0.758962	0.922198	1	-0.675382	0.993827	1	1.16406	0.172778	0.591536	1.3249	0.0806296	0.866546	0.895716	0.653816	0.921726	1.02204	0.294562	0.753669	-0.826257	0.791279	0.976418	-1.37991	0.0467544	0.258876
GOBP REGULATION OF EPITHELIAL CELL MIGRATION	1.51469	0.0020387	0.0154228	1.4815	0.00206459	0.0143532	0.94161	0.593062	1	-0.874483	0.791692	1	1.48486	0.00415652	0.125697	0.781887	0.926402	0.999695	0.913187	0.660232	0.921726	1.99996	0.024516	0.410852	0.960307	0.55181	0.959628	-0.767173	0.949712	0.999912
GOBP REGULATION OF ERYTHROCYTE DIFFERENTIATION	1.51694	0.024795	0.0879647	1.65992	0.00673233	0.0362983	0.820045	0.747581	1	0.859183	0.675281	1	1.03964	0.386068	0.752767	-1.05416	0.35781	0.927743	0.735222	0.861341	0.962217	1.0691	0.309321	0.767337	1.42126	0.0584392	0.68712	-1.46964	0.0410791	0.24075
GOBP REGULATION OF ESTABLISHMENT OF PLANAR POLARITY	1.58132	0.0167769	0.0666837	1.33237	0.0841054	0.213375	0.642984	0.963866	1	0.57249	0.988377	1	1.12832	0.26618	0.675752	-1.30688	0.130632	0.882686	0.974944	0.497208	0.866831	-0.914872	0.512898	0.895118	0.898957	0.610664	0.959628	-0.671583	0.934155	0.999912
GOBP REGULATION OF ESTABLISHMENT OF PROTEIN LOCALIZATION	1.24209	0.0291064	0.099191	-0.912253	0.778382	0.876246	-1.02401	0.348254	0.9457	-0.941803	0.681917	1	-1.21779	0.0409045	0.357937	-1.16848	0.140823	0.891915	0.942487	0.630972	0.914413	1.28553	0.135549	0.591258	1.00857	0.421204	0.944389	-0.843997	0.898801	0.993383
GOBP REGULATION OF EXOCYTOSIS	1.08334	0.280861	0.465436	1.51554	0.00290947	0.0191202	-0.917039	0.670791	1	-1.00363	0.406141	0.93389	-1.10762	0.225962	0.637751	-1.08787	0.255644	0.904292	-1.31919	0.0429006	0.448658	-0.877012	0.453174	0.871605	-0.947057	0.56816	0.959628	-1.12528	0.235994	0.603271
GOBP REGULATION OF EXTENT OF CELL GROWTH	1.50299	0.0159413	0.0641359	1.25894	0.094494	0.229674	-0.719386	0.966177	1	-0.903865	0.61812	1	1.00809	0.424096	0.776421	0.806429	0.794426	0.993881	1.41984	0.038333	0.423726	0.811388	0.764543	0.964677	1.18552	0.191989	0.838595	-0.999347	0.455249	0.794875
GOBP REGULATION OF EXTRACELLULAR MATRIX ORGANIZATION	1.49375	0.03164	0.104272	1.83461	0.000900131	0.00751836	-0.602803	0.981347	1	-0.89842	0.597193	0.993616	0.965895	0.50103	0.817872	0.930699	0.54903	0.964176	-1.46181	0.0545066	0.480487	0.85125	0.66867	0.948551	-1.05314	0.379132	0.934149	-1.1115	0.312935	0.677218
GOBP REGULATION OF FAT CELL DIFFERENTIATION	1.46955	0.0146413	0.0614054	0.880241	0.737375	0.849017	0.964341	0.51736	0.998655	0.99696	0.452417	0.955501	0.818837	0.852911	0.952032	0.862393	0.70123	0.986901	1.0322	0.400217	0.831951	2.25441	0.0152011	0.403124	-1.06752	0.328307	0.927777	-1.15159	0.222066	0.590318
GOBP REGULATION OF FATTY ACID METABOLIC PROCESS	1.39577	0.038009	0.117972	-1.6377	0.00320365	0.020564	1.49596	0.0208461	0.425351	-1.17555	0.185503	0.777406	0.981959	0.475749	0.801658	1.25316	0.148624	0.891915	-0.908834	0.616994	0.911607	2.12599	0.0264315	0.421698	-1.05233	0.356334	0.930813	-1.12763	0.268495	0.64015
GOBP REGULATION OF GENE EXPRESSION EPIGENETIC	0.750196	0.954478	0.995675	1.55251	0.0037916	0.0232913	0.791729	0.875776	1	0.834266	0.778478	1	1.18315	0.156029	0.573242	0.749036	0.904531	0.999695	0.721497	0.948206	0.982697	0.792307	0.815268	0.974204	-1.0357	0.373892	0.934023	-1.81173	0.000148065	0.00484046
GOBP REGULATION OF GENE SILENCING BY RNA	0.643543	0.967846	1	1.54857	0.0198029	0.0773431	-0.64834	0.968509	1	0.797134	0.777849	1	-0.809677	0.761242	0.926176	-0.865139	0.638985	0.979906	1.48242	0.0397026	0.429532	0.994263	0.411979	0.845031	0.813968	0.762402	0.967808	-1.87686	0.000365	0.0100147
GOBP REGULATION OF GENERATION OF PRECURSOR METABOLITES AND ENERGY	1.46282	0.0132204	0.0577154	1.21833	0.111433	0.255212	1.13562	0.22996	0.845911	1.18503	0.180069	0.777406	1.25	0.0998259	0.490868	1.36362	0.0703189	0.856116	1.44596	0.0215268	0.354888	1.24435	0.102491	0.544125	-0.932553	0.602729	0.959628	1.07254	0.292122	0.661527
GOBP REGULATION OF GLIAL CELL DIFFERENTIATION	1.3421	0.093916	0.219046	1.5581	0.0157512	0.066178	0.768827	0.842775	1	0.554193	0.993757	1	-0.853364	0.712527	0.907263	-0.64789	0.966431	0.999695	-0.774411	0.819955	0.952946	0.904377	0.559851	0.909318	-0.700923	0.906765	0.992151	-0.788345	0.797126	0.966926
GOBP REGULATION OF GLIOGENESIS	1.45183	0.0342347	0.109661	1.5649	0.010205	0.0486239	-0.65488	0.984565	1	-0.622845	0.992514	1	-0.634274	0.993588	0.999447	0.823253	0.759085	0.993228	-0.998863	0.437205	0.846786	1.14622	0.174421	0.640555	-0.923888	0.580866	0.959628	-0.732615	0.886268	0.990714
GOBP REGULATION OF GLUCOSE TRANSMEMBRANE TRANSPORT	1.19821	0.179334	0.343222	1.5286	0.0168277	0.0696918	1.13564	0.255135	0.874014	0.971788	0.494287	0.965964	1.06728	0.33762	0.72176	0.96212	0.4944	0.958773	-0.762089	0.875722	0.963892	0.941159	0.485258	0.890358	-0.888903	0.655688	0.961661	-1.09684	0.315136	0.679112
GOBP REGULATION OF GLYCOLYTIC PROCESS	1.38976	0.0659719	0.170801	1.63655	0.0093617	0.0457961	0.854152	0.691755	1	0.88445	0.636394	1	1.25657	0.148046	0.559194	-1.05303	0.367656	0.932207	0.932747	0.561224	0.8931	0.879968	0.611481	0.927674	-0.923781	0.582831	0.959628	-1.48014	0.0359862	0.225537
GOBP REGULATION OF GRANULOCYTE CHEMOTAXIS	1.76675	0.00321066	0.0205894	1.95323	0.000223964	0.00251635	0.724393	0.88002	1	0.57506	0.984066	1	0.974083	0.485204	0.806205	1.40571	0.079446	0.866546	-0.68032	0.919282	0.973658	1.80855	0.0232039	0.403124	1.18572	0.232398	0.875802	0.85408	0.684891	0.937309
GOBP REGULATION OF GROWTH	1.17876	0.0610252	0.160857	1.44835	0.000166769	0.00200295	NA	NA	NA	NA	NA	NA	NA	NA	NA	NA	NA	NA	1.19251	0.0782301	0.553153	NA	NA	NA	-1.0236	0.365502	0.931121	-1.09878	0.214421	0.581568
GOBP REGULATION OF GTPASE ACTIVITY	1.37999	0.00594953	0.0329957	1.22968	0.0400469	0.128556	-0.855383	0.925618	1	-0.825189	0.962869	1	0.807578	0.966846	0.993632	0.821074	0.878745	0.999695	-1.26673	0.0306048	0.394474	0.809028	0.805746	0.973993	1.03981	0.340508	0.928174	-1.0705	0.29714	0.665049
GOBP REGULATION OF HEART CONTRACTION	1.64051	0.00195601	0.0150527	0.90768	0.68442	0.81138	0.839802	0.802	1	0.746296	0.93693	1	1.09337	0.248308	0.660734	-0.912044	0.585411	0.968335	-0.773579	0.924715	0.976254	0.984112	0.344072	0.79511	0.79478	0.870701	0.985426	-1.31525	0.0668002	0.314628
GOBP REGULATION OF HEMOPOIESIS	1.64978	0.000119665	0.0021993	2.11935	5e-05	0.000879794	-0.790658	0.987616	1	-0.794791	0.983002	1	1.2143	0.0632624	0.40935	-0.944447	0.529662	0.959794	-1.0312	0.347595	0.804073	-1.92441	0.0449041	0.466956	1.50074	0.00293974	0.256189	-1.04496	0.357484	0.713807
GOBP REGULATION OF HISTONE DEACETYLATION	1.11437	0.287502	0.472877	-0.934911	0.561746	0.720402	-0.778584	0.814893	1	-0.737817	0.873189	1	0.769019	0.830333	0.94747	0.992591	0.457802	0.957798	1.21649	0.198614	0.704062	-0.634468	0.960869	0.99258	1.73589	0.00400212	0.285793	-1.68023	0.00505996	0.0661671
GOBP REGULATION OF HISTONE H3 K4 METHYLATION	-0.808753	0.778131	0.897279	1.26818	0.143157	0.303518	1.07808	0.348495	0.9457	1.23893	0.176546	0.774007	1.22004	0.184977	0.599846	0.986511	0.464831	0.958773	0.839288	0.703253	0.935765	0.974872	0.453001	0.871605	-1.03665	0.399804	0.938005	-1.67356	0.00612922	0.0750402
GOBP REGULATION OF HISTONE H3 K9 METHYLATION	-0.585895	0.966979	1	1.63199	0.0177784	0.0720392	-0.557217	0.973622	1	0.669569	0.892152	1	0.940812	0.53611	0.832975	0.829668	0.685886	0.986901	0.500488	0.983767	0.993437	0.85241	0.662122	0.947551	-1.08224	0.350128	0.930813	-1.22264	0.215039	0.58205
GOBP REGULATION OF HISTONE METHYLATION	-0.901859	0.647795	0.811011	1.36479	0.0523088	0.153878	0.922427	0.590381	1	1.03194	0.399482	0.931293	1.17364	0.192324	0.611018	0.85256	0.683455	0.986901	0.691133	0.945132	0.982697	0.761114	0.860722	0.980253	-1.18422	0.180997	0.83505	-2.10457	3.13067e-05	0.00269311
GOBP REGULATION OF HISTONE MODIFICATION	0.7679	0.965727	1	1.12396	0.190217	0.366395	0.847445	0.803213	1	0.852166	0.766555	1	1.02746	0.378202	0.749976	1.17731	0.180995	0.902919	0.94674	0.573208	0.897397	0.729945	0.945666	0.992043	-0.881302	0.754205	0.966379	-1.96103	2.82574e-05	0.00269311
GOBP REGULATION OF HOMOTYPIC CELL CELL ADHESION	1.40813	0.0750344	0.188027	1.61754	0.0146118	0.0627463	0.884329	0.633292	1	-0.845048	0.68345	1	-0.688241	0.904704	0.9702	0.923599	0.55759	0.964176	-1.45338	0.0677582	0.524788	0.641516	0.947573	0.992319	0.836636	0.691955	0.961661	-0.837797	0.69266	0.938511
GOBP REGULATION OF HORMONE BIOSYNTHETIC PROCESS	1.3353	0.123887	0.267142	1.9138	0.000749361	0.00654257	0.959465	0.522024	0.998655	0.929419	0.565326	0.987648	1.32039	0.136671	0.551329	-1.68549	0.0212729	0.710535	-1.05112	0.390583	0.826942	1.32577	0.121694	0.57813	NA	NA	NA	NA	NA	NA
GOBP REGULATION OF HORMONE LEVELS	1.57316	0.000119818	0.0021993	-1.19967	0.0660715	0.179755	1.22054	0.0626802	0.618271	1.32195	0.0242683	0.556353	1.06231	0.261533	0.673029	-0.993011	0.409579	0.944922	-0.959833	0.595724	0.905511	1.07112	0.212949	0.683523	1.05143	0.31205	0.924489	1.1758	0.0714708	0.32683
GOBP REGULATION OF HORMONE SECRETION	1.47541	0.00801435	0.0410335	0.984048	0.488042	0.661676	1.13062	0.214341	0.845142	1.15316	0.199155	0.79534	0.976027	0.506823	0.819267	-1.10166	0.234861	0.902947	0.880772	0.707459	0.935765	0.782472	0.861454	0.980366	-1.01178	0.423884	0.944389	1.12415	0.198283	0.56004
GOBP REGULATION OF IMMUNE EFFECTOR PROCESS	1.90121	3.9901e-05	0.00105858	2.26582	4.91715e-05	0.000879794	0.915099	0.685931	1	-1.31178	0.0260666	0.560272	-1.67146	8.64865e-05	0.0105723	0.927396	0.622245	0.979059	-1.43032	0.00456428	0.218398	-0.728207	0.870381	0.980366	1.06807	0.288738	0.91495	-0.74386	0.966003	0.999912
GOBP REGULATION OF IMMUNE RESPONSE	1.724	3.96244e-05	0.00105858	NA	NA	NA	NA	NA	NA	NA	NA	NA	NA	NA	NA	NA	NA	NA	NA	NA	NA	NA	NA	NA	0.913439	0.794776	0.976418	-0.931177	0.678534	0.935197
GOBP REGULATION OF INFLAMMATORY RESPONSE	1.50074	0.00159872	0.0129918	1.92223	4.97587e-05	0.000879794	1.20659	0.0907516	0.680454	-0.871474	0.853621	1	-1.249	0.0465698	0.37252	0.937096	0.594054	0.969603	-1.22521	0.0548853	0.480487	-1.70327	0.0996605	0.539862	1.06268	0.299237	0.919751	1.02397	0.376855	0.731571
GOBP REGULATION OF INFLAMMATORY RESPONSE TO ANTIGENIC STIMULUS	1.65396	0.0101827	0.0482023	1.86226	0.00115468	0.0090178	0.791542	0.782249	1	-0.996509	0.433867	0.94601	-1.64148	0.0180837	0.250686	-0.798227	0.740447	0.989356	-1.16373	0.248218	0.744869	-0.879171	0.597653	0.923049	0.950708	0.526098	0.954605	1.17822	0.230476	0.596254
GOBP REGULATION OF INNATE IMMUNE RESPONSE	1.57136	0.00111469	0.0101262	1.81626	4.81858e-05	0.000879794	-1.14809	0.158153	0.767797	-1.37555	0.0306707	0.57444	-1.84184	4.27405e-05	0.00628419	0.906564	0.644764	0.979915	-1.08962	0.239334	0.735955	-0.89814	0.396498	0.838594	-0.978348	0.49803	0.954181	-0.893958	0.686984	0.937384
GOBP REGULATION OF INSULIN SECRETION	1.63061	0.00266699	0.0181551	0.792677	0.900513	0.955236	0.953907	0.539939	0.998655	0.966875	0.507121	0.970498	0.812927	0.875576	0.960755	-1.08286	0.277293	0.907078	0.871764	0.700521	0.935724	-0.696198	0.939203	0.992043	0.989165	0.469485	0.951659	1.0644	0.319319	0.683521
GOBP REGULATION OF INTRACELLULAR STEROID HORMONE RECEPTOR SIGNALING PATHWAY	1.08574	0.305579	0.490152	0.972295	0.498589	0.669979	-1.10171	0.279168	0.903657	0.952991	0.527871	0.979184	1.16737	0.202658	0.622163	-0.896069	0.595335	0.969603	-1.3892	0.0607269	0.503177	1.01691	0.346686	0.797935	-0.909096	0.623693	0.959807	-1.86369	0.000222385	0.00690291
GOBP REGULATION OF INTRINSIC APOPTOTIC SIGNALING PATHWAY	0.992901	0.463012	0.655012	1.43794	0.00791796	0.0409173	0.832818	0.826015	1	0.880788	0.702886	1	1.64083	0.00150909	0.0661704	-0.976287	0.443083	0.951963	1.03468	0.389877	0.826942	2.13122	0.0189701	0.403124	0.941876	0.585881	0.959628	1.13581	0.173441	0.527186
GOBP REGULATION OF INTRINSIC APOPTOTIC SIGNALING PATHWAY BY P53 CLASS MEDIATOR	1.16345	0.247962	0.427982	1.8232	0.00204299	0.0143487	0.994891	0.465759	0.980905	1.13554	0.29051	0.876614	1.28906	0.1438	0.55719	-0.910357	0.564878	0.964176	1.10308	0.334827	0.802529	1.29668	0.125947	0.583919	1.46546	0.057064	0.68712	0.868211	0.661085	0.929557
GOBP REGULATION OF INTRINSIC APOPTOTIC SIGNALING PATHWAY IN RESPONSE TO DNA DAMAGE	0.875105	0.656997	0.818688	1.641	0.00886898	0.0440666	0.889766	0.626207	1	0.999995	0.457346	0.955613	1.20407	0.20035	0.619572	-0.663452	0.913404	0.999695	-1.35777	0.100951	0.586856	-0.655005	0.938677	0.992043	0.954249	0.519837	0.954181	0.793689	0.795624	0.966926
GOBP REGULATION OF ION TRANSMEMBRANE TRANSPORT	1.81564	3.99265e-05	0.00105858	1.49918	0.000505178	0.00476863	0.823517	0.919118	1	0.693291	0.998047	1	0.974802	0.526555	0.829277	0.787231	0.968989	0.999695	-0.897276	0.785583	0.94454	1.09246	0.190571	0.661727	-1.08011	0.270793	0.906321	-0.923134	0.65	0.921758
GOBP REGULATION OF ION TRANSPORT	1.79626	3.98835e-05	0.00105858	1.68601	5.29521e-05	0.000879794	1.15931	0.113004	0.725014	1.14699	0.152278	0.751847	NA	NA	NA	NA	NA	NA	0.891254	0.766229	0.93965	NA	NA	NA	1.13826	0.149808	0.818164	-0.96251	0.564604	0.878624
GOBP REGULATION OF JNK CASCADE	1.40578	0.0235634	0.0845322	1.13619	0.196842	0.374644	1.02141	0.408653	0.959435	1.10469	0.276782	0.865532	1.01409	0.409505	0.76389	1.04791	0.356004	0.927654	-1.28369	0.0774081	0.549566	0.937052	0.459767	0.873942	1.04719	0.356312	0.930813	-0.981664	0.490879	0.817373
GOBP REGULATION OF LAMELLIPODIUM ASSEMBLY	0.993584	0.461148	0.654087	1.55914	0.0215255	0.0814929	-0.583846	0.981076	1	-0.770424	0.808953	1	1.07354	0.347667	0.726735	-1.1822	0.236677	0.902947	0.936164	0.554108	0.890871	1.26416	0.140151	0.600102	0.832477	0.717319	0.964837	0.85084	0.701727	0.94002
GOBP REGULATION OF LAMELLIPODIUM ORGANIZATION	0.860452	0.698225	0.849874	1.64447	0.00735659	0.038652	-0.762137	0.850197	1	-0.734425	0.887089	1	0.973171	0.48955	0.809073	-1.05074	0.361914	0.927743	0.799366	0.773136	0.940749	1.23867	0.140537	0.600102	0.975366	0.486421	0.954029	-0.619414	0.972269	0.999912
GOBP REGULATION OF LEUKOCYTE APOPTOTIC PROCESS	1.75582	0.00176063	0.014029	1.69493	0.00209367	0.0144482	-0.843456	0.757271	1	-1.03425	0.356884	0.929878	-0.999006	0.433953	0.782201	-0.933003	0.528722	0.959336	-1.22181	0.15618	0.658946	-1.07748	0.22092	0.68565	1.08893	0.314608	0.925981	0.677602	0.96287	0.999912
GOBP REGULATION OF LEUKOCYTE CHEMOTAXIS	1.74157	0.000757606	0.00765753	2.14787	4.64317e-05	0.000879794	-0.778409	0.909851	1	-1.03103	0.359238	0.929878	0.890948	0.682546	0.897276	0.803347	0.813693	0.998769	1.05321	0.368264	0.816727	1.31027	0.0830193	0.515387	1.04296	0.375234	0.934023	0.799066	0.847924	0.97952
GOBP REGULATION OF LEUKOCYTE DEGRANULATION	1.68799	0.00561122	0.0316125	1.79016	0.00174239	0.0126432	-0.695183	0.940166	1	-1.05234	0.342817	0.923743	-1.05835	0.351993	0.730797	-0.819829	0.720416	0.986901	-1.64966	0.014191	0.311002	0.907166	0.562201	0.909318	0.782245	0.791922	0.976418	-0.912585	0.590244	0.891978
GOBP REGULATION OF LEUKOCYTE DIFFERENTIATION	1.8435	3.99058e-05	0.00105858	2.23499	4.88114e-05	0.000879794	-0.817056	0.943109	1	-0.883565	0.768626	1	1.23562	0.0623643	0.40935	-0.876438	0.709953	0.986901	-1.11935	0.187269	0.690603	-2.15829	0.0228943	0.403124	1.48052	0.00790127	0.37652	-0.719246	0.976324	0.999912
GOBP REGULATION OF LEUKOCYTE MEDIATED CYTOTOXICITY	2.04042	8.01539e-05	0.00169863	2.26345	4.51569e-05	0.000879794	-0.969707	0.4882	0.989557	-1.50065	0.0426485	0.605192	-1.56418	0.0187978	0.256183	0.829229	0.735605	0.98796	-1.02531	0.39876	0.831951	-0.883459	0.553659	0.907863	-0.900665	0.622141	0.959807	1.21525	0.185333	0.542925
GOBP REGULATION OF LEUKOCYTE MEDIATED IMMUNITY	1.69478	0.00027791	0.00371094	2.2101	4.7808e-05	0.000879794	-0.976642	0.495514	0.992235	-1.27644	0.069531	0.623065	-1.8205	4.29387e-05	0.00628419	0.863816	0.751822	0.993191	-1.45142	0.00915617	0.288131	-0.691891	0.949966	0.99258	0.947172	0.571218	0.959628	-0.785516	0.888281	0.991348
GOBP REGULATION OF LEUKOCYTE MIGRATION	1.68514	0.000559552	0.00602004	2.10508	4.75059e-05	0.000879794	-0.979045	0.486791	0.988827	-1.12608	0.202696	0.799226	-1.03406	0.360696	0.735049	0.86924	0.732514	0.986901	0.840227	0.794661	0.94643	1.26673	0.100286	0.541788	0.866861	0.752569	0.965936	-0.723169	0.953813	0.999912
GOBP REGULATION OF LEUKOCYTE PROLIFERATION	1.82831	3.97788e-05	0.00105858	2.38712	4.761e-05	0.000879794	-0.942442	0.599736	1	-1.24708	0.0890574	0.661353	-1.01916	0.390584	0.755691	0.934825	0.581335	0.968253	-1.47395	0.00699455	0.280827	-2.26779	0.0208587	0.403124	1.18059	0.158822	0.831518	-0.718218	0.959488	0.999912
GOBP REGULATION OF LIPID BIOSYNTHETIC PROCESS	1.60875	0.000917541	0.0088031	1.17764	0.135389	0.293226	1.32978	0.0470691	0.570637	-1.17735	0.152117	0.751847	1.11046	0.22982	0.642375	-0.872922	0.673577	0.986901	-0.886555	0.732447	0.935987	1.81934	0.0495373	0.475543	0.831485	0.849454	0.980113	-0.989586	0.474493	0.807937
GOBP REGULATION OF LIPID CATABOLIC PROCESS	1.48065	0.0261107	0.0920201	-1.00069	0.448762	0.628841	1.65253	0.00645459	0.256398	-1.20325	0.175428	0.774007	1.00053	0.44593	0.783381	1.316	0.120079	0.873847	-1.09205	0.300701	0.78334	1.06744	0.288994	0.749435	-1.33496	0.0809847	0.774192	1.57892	0.016317	0.145762
GOBP REGULATION OF LIPID METABOLIC PROCESS	1.65636	0.000120082	0.0021993	1.08226	0.228477	0.413395	1.26472	0.0481136	0.573753	-1.07317	0.249282	0.826847	-0.92206	0.686912	0.897276	1.13939	0.187074	0.902919	-1.04069	0.321299	0.793769	1.62672	0.0553224	0.487718	-0.866133	0.846012	0.980113	0.880878	0.854786	0.980283
GOBP REGULATION OF LIPOPROTEIN PARTICLE CLEARANCE	1.62047	0.0172574	0.067926	NA	NA	NA	1.31586	0.140575	0.743406	-1.70177	0.0181315	0.498517	1.09877	0.335873	0.721654	1.19068	0.263965	0.904292	-1.23858	0.201116	0.706713	1.06129	0.360659	0.806345	1.12364	0.304815	0.920506	NA	NA	NA
GOBP REGULATION OF LONG TERM SYNAPTIC POTENTIATION	1.60255	0.017112	0.0676028	1.59059	0.0151454	0.0642528	1.06283	0.374217	0.953287	0.816036	0.736582	1	0.780357	0.81313	0.942266	0.987367	0.46538	0.958773	-1.26819	0.161169	0.663107	-2.3809	0.0246712	0.410852	-0.832639	0.713042	0.964837	1.22446	0.180127	0.535669
GOBP REGULATION OF LYMPHOCYTE ACTIVATION	2.12327	3.9984e-05	0.00105858	2.52266	5.10152e-05	0.000879794	0.811374	0.953109	1	-1.01066	0.39984	0.931293	-1.06127	0.261552	0.673029	1.11806	0.195101	0.902919	-1.34638	0.00788386	0.282224	-1.83172	0.0461898	0.471732	1.19312	0.0984127	0.805897	-0.740464	0.981525	0.999912
GOBP REGULATION OF LYMPHOCYTE APOPTOTIC PROCESS	1.55116	0.0227025	0.0820882	1.39415	0.0669649	0.180945	-1.01219	0.41724	0.960527	-1.21799	0.170564	0.765327	-1.30474	0.114833	0.521486	-1.09209	0.310977	0.922797	-1.23873	0.164251	0.66636	-1.08045	0.254783	0.722205	1.04305	0.391024	0.938005	0.682255	0.929454	0.999878
GOBP REGULATION OF LYMPHOCYTE DIFFERENTIATION	1.78115	0.000279776	0.00371094	2.18949	4.71231e-05	0.000879794	0.708423	0.979024	1	-0.774186	0.944862	1	1.19325	0.121785	0.530566	-0.872989	0.680011	0.986901	-1.06352	0.311368	0.790426	-2.42054	0.0156728	0.403124	1.36559	0.04774	0.654878	0.829841	0.839692	0.978659
GOBP REGULATION OF LYMPHOCYTE MEDIATED IMMUNITY	1.6381	0.0017624	0.014029	2.05725	4.68933e-05	0.000879794	-0.936189	0.594313	1	-1.2376	0.114902	0.699965	-1.83469	0.000128128	0.0147766	0.956118	0.520287	0.958773	-1.23372	0.103493	0.587779	-0.829786	0.607974	0.927674	-1.0912	0.290015	0.91495	-0.768519	0.879683	0.988258
GOBP REGULATION OF MACROPHAGE ACTIVATION	1.84609	0.000967898	0.00916353	1.47568	0.0334444	0.113913	1.18787	0.210045	0.840631	0.885331	0.637374	1	-0.840126	0.721734	0.908963	-0.879164	0.619464	0.977994	-1.10304	0.296379	0.777235	0.736201	0.879213	0.980366	1.36892	0.0862591	0.798705	0.764609	0.855625	0.980283
GOBP REGULATION OF MACROPHAGE CHEMOTAXIS	1.61334	0.0195243	0.0742015	1.68433	0.0113727	0.0522889	0.981317	0.491025	0.989557	0.915471	0.584295	0.989011	0.826782	0.709461	0.906119	1.1287	0.304231	0.922244	-0.663569	0.902814	0.970777	1.68121	0.0236821	0.404511	NA	NA	NA	NA	NA	NA
GOBP REGULATION OF MACROPHAGE MIGRATION	1.68497	0.00882663	0.043791	1.87158	0.00093267	0.00771443	0.837091	0.704364	1	0.697536	0.889508	1	-1.2699	0.153574	0.567843	1.21824	0.204485	0.902919	-0.764936	0.818167	0.952908	1.48716	0.0495201	0.475543	-1.0625	0.372819	0.934023	0.602906	0.962478	0.999912
GOBP REGULATION OF MAP KINASE ACTIVITY	1.07174	0.300164	0.483161	1.34874	0.0244217	0.0897264	1.08983	0.28527	0.905829	1.13514	0.226885	0.813636	1.09562	0.244926	0.658898	-0.98769	0.41996	0.948959	0.914317	0.635824	0.91628	1.00875	0.300234	0.758521	0.874552	0.734893	0.964837	0.757513	0.971806	0.999912
GOBP REGULATION OF MAST CELL ACTIVATION	1.24481	0.161918	0.322357	1.69615	0.00675076	0.0363414	0.602503	0.979676	1	-0.804866	0.771409	1	1.02747	0.402674	0.762264	-1.31298	0.129158	0.881841	-1.37272	0.0931854	0.573251	0.972861	0.448648	0.869496	0.975352	0.489312	0.954181	-0.719119	0.860516	0.981212
GOBP REGULATION OF MEMBRANE DEPOLARIZATION	1.59498	0.0183933	0.0709995	0.892936	0.624231	0.769355	1.1577	0.256294	0.877177	0.834187	0.711532	1	1.21036	0.192473	0.611018	1.28358	0.151654	0.891915	0.692595	0.884979	0.967046	-0.575691	0.985242	0.997323	-1.71468	0.00800379	0.37652	-0.885856	0.631315	0.914508
GOBP REGULATION OF MEMBRANE POTENTIAL	1.76793	3.99824e-05	0.00105858	-0.788491	0.970676	0.990571	0.883387	0.764511	1	0.766997	0.955199	1	1.09846	0.202358	0.621715	0.9424	0.587518	0.968859	0.82161	0.870621	0.962217	1.00393	0.280545	0.742914	-0.843543	0.845046	0.980113	-0.975816	0.512737	0.831896
GOBP REGULATION OF MEMBRANE PROTEIN ECTODOMAIN PROTEOLYSIS	1.72978	0.00547979	0.0310867	1.84798	0.00189578	0.0135585	0.99101	0.478615	0.986284	0.955462	0.529377	0.979184	1.23279	0.199363	0.619116	1.33315	0.139527	0.891915	-1.41308	0.0960838	0.579656	0.665825	0.912408	0.981973	NA	NA	NA	NA	NA	NA
GOBP REGULATION OF METAL ION TRANSPORT	1.91746	3.99233e-05	0.00105858	1.77917	4.97711e-05	0.000879794	1.00005	0.454258	0.973947	1.07486	0.296284	0.883284	0.916437	0.720914	0.908963	0.73348	0.993539	0.999695	0.981049	0.503646	0.87297	1.68585	0.0436623	0.463012	0.972468	0.519971	0.954181	-0.9053	0.689959	0.938162
GOBP REGULATION OF MICROTUBULE BASED PROCESS	-0.897648	0.727514	0.868147	-0.839811	0.878248	0.943826	0.696413	0.995979	1	0.920613	0.632019	1	0.901435	0.722387	0.908963	0.798738	0.887082	0.999695	-0.886857	0.773357	0.940749	1.36221	0.0882645	0.520333	0.729293	0.979758	0.998779	-1.59613	0.00106607	0.0206039
GOBP REGULATION OF MICROTUBULE CYTOSKELETON ORGANIZATION	0.799147	0.897852	0.966406	0.87831	0.767979	0.872146	0.921189	0.61684	1	1.26121	0.105156	0.682145	-0.960996	0.523526	0.828479	0.89196	0.647724	0.979915	-1.19639	0.135089	0.638879	0.802875	0.796186	0.973284	0.676338	0.986309	0.999116	-1.71368	0.000558626	0.0132051
GOBP REGULATION OF MICROTUBULE DEPOLYMERIZATION	0.807239	0.739053	0.87559	1.00555	0.444796	0.625191	0.850148	0.676441	1	0.931824	0.5601	0.987648	1.13323	0.286438	0.688203	-0.577853	0.962724	0.999695	-1.32747	0.136263	0.638879	-0.615795	0.956797	0.99258	NA	NA	NA	-1.7331	0.00437743	0.0603222
GOBP REGULATION OF MICROTUBULE POLYMERIZATION OR DEPOLYMERIZATION	1.00624	0.438758	0.63217	0.739671	0.933049	0.970668	1.06664	0.343351	0.943643	1.31758	0.0939181	0.661353	1.22676	0.137165	0.55222	1.23772	0.160679	0.899972	-1.24398	0.139279	0.641528	1.02218	0.328299	0.783087	0.690694	0.947178	0.996623	-1.73009	0.00113222	0.0217457
GOBP REGULATION OF MIRNA TRANSCRIPTION	1.72282	0.0025289	0.0174407	1.77843	0.00104484	0.0083659	0.775245	0.83268	1	0.792668	0.79446	1	0.821141	0.775592	0.931731	-1.0091	0.410265	0.944922	-0.807729	0.787817	0.94467	0.819769	0.73774	0.961287	-0.870279	0.678101	0.961661	-1.41347	0.0563551	0.291165
GOBP REGULATION OF MITOCHONDRIAL FISSION	1.5396	0.0262873	0.0924301	-1.16098	0.246229	0.434235	0.967735	0.503618	0.99656	1.1643	0.259809	0.834159	0.921547	0.568024	0.845111	-0.697848	0.856388	0.999695	1.42379	0.069953	0.531111	0.971913	0.463925	0.876415	-0.849768	0.690741	0.961661	-0.717081	0.871326	0.985493
GOBP REGULATION OF MITOCHONDRIAL GENE EXPRESSION	-1.67126	0.00745322	0.0390349	-1.33269	0.103104	0.243408	1.45348	0.0552446	0.599661	1.44633	0.0569489	0.612571	0.932255	0.549568	0.838127	0.871555	0.630752	0.979713	1.17853	0.251475	0.747577	0.599578	0.964935	0.992698	0.747818	0.846496	0.980113	1.36398	0.0853677	0.36081
GOBP REGULATION OF MITOCHONDRIAL MEMBRANE POTENTIAL	1.23412	0.142051	0.293078	0.800929	0.836732	0.918714	0.756819	0.869357	1	0.839281	0.722618	1	0.979275	0.480784	0.805098	0.904811	0.589079	0.968982	1.40908	0.0522443	0.47725	0.838895	0.700916	0.954343	-1.08299	0.319341	0.927777	1.62628	0.00716808	0.0825
GOBP REGULATION OF MONONUCLEAR CELL MIGRATION	1.82424	0.000278973	0.00371094	1.85637	9.20853e-05	0.0013072	-1.29212	0.0843557	0.665983	-1.4417	0.0423477	0.605192	-1.17334	0.179686	0.594231	0.791516	0.835764	0.999695	0.693975	0.949246	0.982697	1.0796	0.232859	0.697807	0.955578	0.529927	0.958008	1.04543	0.359082	0.71545
GOBP REGULATION OF MORPHOGENESIS OF AN EPITHELIUM	0.930593	0.562939	0.744075	1.49447	0.0272813	0.0977581	-0.789577	0.816143	1	-0.871608	0.655434	1	0.850676	0.722929	0.908963	-0.679467	0.930798	0.999695	1.0753	0.35737	0.808789	-0.817542	0.703089	0.954343	0.705256	0.891636	0.987804	-1.09759	0.322461	0.685285
GOBP REGULATION OF MRNA 3 END PROCESSING	-1.32115	0.108471	0.244098	-1.29458	0.131376	0.287788	0.978698	0.490335	0.989557	1.32617	0.120399	0.711761	0.936632	0.542325	0.833594	-0.854812	0.643011	0.979906	0.672834	0.903798	0.970777	-0.945933	0.499285	0.893903	-0.503694	0.993645	0.999116	-1.78653	0.00176152	0.0314718
GOBP REGULATION OF MRNA CATABOLIC PROCESS	0.882275	0.761322	0.886442	1.25879	0.0608345	0.171641	0.674554	0.994436	1	0.915738	0.623827	1	-0.834161	0.842368	0.950969	0.820947	0.804937	0.99461	1.1407	0.212491	0.71506	0.951803	0.415049	0.847164	-0.762795	0.954322	0.997376	-1.64147	0.000653948	0.0148858
GOBP REGULATION OF MRNA METABOLIC PROCESS	0.7875	0.979844	1	1.30481	0.0183123	0.0732611	0.669576	0.999547	1	1.01361	0.425151	0.944604	0.832993	0.914433	0.974472	0.964723	0.51314	0.958773	1.19938	0.108658	0.597566	0.922967	0.455991	0.872815	-0.849992	0.882696	0.987804	-2.15191	2.65308e-05	0.00269311
GOBP REGULATION OF MRNA PROCESSING	0.630437	0.998883	1	1.21942	0.102692	0.243141	0.753392	0.93599	1	1.07449	0.320681	0.907139	0.854703	0.781359	0.932545	1.00695	0.421718	0.948959	1.40537	0.0283686	0.39142	0.807683	0.780096	0.968844	-0.848007	0.80397	0.976418	-2.28409	2.92381e-05	0.00269311
GOBP REGULATION OF MRNA SPLICING VIA SPLICEOSOME	0.971567	0.506343	0.695574	1.49882	0.0106957	0.0501387	0.632274	0.9923	1	0.876289	0.676885	1	0.690302	0.979299	0.995763	1.10076	0.29121	0.914127	1.58473	0.00661623	0.275125	1.0013	0.353838	0.803381	-0.936088	0.582782	0.959628	-2.13243	3.04962e-05	0.00269311
GOBP REGULATION OF MUSCLE ADAPTATION	0.956165	0.530113	0.716974	1.27862	0.105924	0.24744	1.10954	0.283198	0.905829	1.05169	0.370326	0.929878	1.06429	0.33913	0.722203	-0.861978	0.661262	0.983688	-0.887104	0.65358	0.921726	0.851767	0.672027	0.948551	0.67558	0.958883	0.997376	-1.66682	0.0044433	0.0606856
GOBP REGULATION OF MUSCLE CONTRACTION	1.71224	0.00123639	0.0108993	-0.741452	0.947632	0.979566	0.978461	0.491684	0.989557	0.971751	0.497217	0.967878	1.21121	0.118795	0.524855	0.916365	0.601833	0.973793	-0.848145	0.775646	0.940749	2.11934	0.0201049	0.403124	-0.678955	0.971073	0.997376	-1.33224	0.0706577	0.325534
GOBP REGULATION OF MUSCLE SYSTEM PROCESS	1.51536	0.00435026	0.0258164	1.0759	0.276739	0.467223	1.08411	0.285384	0.905829	1.02288	0.404936	0.93389	1.25709	0.0652908	0.413828	0.781273	0.919047	0.999695	-0.899932	0.698442	0.934634	1.91004	0.0294364	0.4347	0.60315	0.999143	0.999844	-1.53422	0.00569593	0.0708647
GOBP REGULATION OF MYELOID CELL APOPTOTIC PROCESS	1.61724	0.0169505	0.0670478	1.22476	0.196283	0.374196	1.01925	0.438771	0.968781	1.03928	0.421963	0.942396	1.26316	0.172914	0.591536	0.659743	0.897775	0.999695	0.91151	0.587728	0.904378	-0.920321	0.542648	0.904907	-0.845648	0.682291	0.961661	-0.614877	0.93896	0.999912
GOBP REGULATION OF MYELOID CELL DIFFERENTIATION	1.26099	0.0709701	0.179813	1.93127	4.76963e-05	0.000879794	-0.817221	0.906452	1	0.694148	0.98241	1	1.10568	0.229656	0.642375	-1.10246	0.241035	0.904292	0.684338	0.984166	0.993553	0.874995	0.598431	0.923049	1.50088	0.00807079	0.37652	-1.45266	0.0144784	0.134825
GOBP REGULATION OF MYELOID LEUKOCYTE DIFFERENTIATION	1.50823	0.0142248	0.060052	2.1118	4.63456e-05	0.000879794	-0.951612	0.528922	0.998655	-0.934209	0.544303	0.98506	1.05122	0.346019	0.726243	-1.0271	0.36546	0.930129	-0.912664	0.616451	0.911607	0.76313	0.868266	0.980366	1.56438	0.012763	0.462654	-1.32846	0.0819946	0.354886
GOBP REGULATION OF MYELOID LEUKOCYTE MEDIATED IMMUNITY	1.70786	0.00340463	0.0214888	1.99328	4.51325e-05	0.000879794	-0.698281	0.950268	1	-1.15073	0.220967	0.811509	-1.1033	0.288129	0.69062	-0.915144	0.558936	0.964176	-1.3976	0.0657836	0.523098	1.21005	0.147729	0.611482	0.672768	0.938846	0.995045	-0.666292	0.936095	0.999912
GOBP REGULATION OF NATURAL KILLER CELL ACTIVATION	1.9243	0.000321983	0.00410497	1.60314	0.0190211	0.0752848	-1.25282	0.165782	0.767797	-1.50062	0.0508659	0.605192	-1.57453	0.0281583	0.308139	0.810655	0.732847	0.986901	1.07483	0.367612	0.816727	-0.677835	0.918876	0.983827	-0.542011	0.980382	0.998779	0.926211	0.565274	0.878624
GOBP REGULATION OF NATURAL KILLER CELL MEDIATED IMMUNITY	1.77022	0.00282725	0.0188484	2.02785	8.78619e-05	0.0013072	-1.34587	0.103582	0.703226	-1.4842	0.0542129	0.612571	-1.57918	0.0246281	0.290496	-0.675263	0.916019	0.999695	-1.19599	0.222068	0.72291	-0.832311	0.683183	0.949979	-1.45318	0.0641016	0.707278	NA	NA	NA
GOBP REGULATION OF NERVOUS SYSTEM DEVELOPMENT	1.73108	7.99552e-05	0.00169863	1.35109	0.00644402	0.0351312	0.781665	0.975866	1	-0.888232	0.825164	1	0.945763	0.628132	0.872509	-0.942571	0.537227	0.962238	0.94827	0.594485	0.905189	1.15077	0.159983	0.626997	1.213	0.0841878	0.786904	-0.956701	0.567734	0.88069
GOBP REGULATION OF NEURAL PRECURSOR CELL PROLIFERATION	1.22743	0.161922	0.322357	1.71737	0.0016328	0.011998	-1.4168	0.0509538	0.580065	-1.50166	0.0425258	0.605192	0.819437	0.80022	0.938604	-1.11657	0.262628	0.904292	1.40636	0.0590622	0.498845	1.9779	0.0268503	0.421698	0.950958	0.5246	0.954244	-1.20313	0.194231	0.55572
GOBP REGULATION OF NEUROGENESIS	1.73824	7.99361e-05	0.00169863	1.33495	0.0124348	0.0561016	-0.848847	0.922106	1	-0.946525	0.594444	0.99269	0.965545	0.549535	0.838127	-0.95895	0.491987	0.958773	0.949168	0.584611	0.903243	1.22531	0.127498	0.583919	1.10192	0.226571	0.873684	-1.0765	0.295346	0.662194
GOBP REGULATION OF NEURON DIFFERENTIATION	1.70276	0.000758453	0.00765753	1.35108	0.0342578	0.115894	-0.871268	0.763026	1	-1.02276	0.368487	0.929878	0.950878	0.562011	0.843683	-1.16962	0.174003	0.902919	0.804916	0.834799	0.955319	1.45635	0.0689074	0.502899	-0.946602	0.557071	0.959628	-1.31121	0.0713682	0.32683
GOBP REGULATION OF NEURON PROJECTION DEVELOPMENT	1.64328	0.000160109	0.00263354	1.31072	0.0103382	0.0491873	0.923171	0.674637	1	-0.876238	0.871534	1	1.08665	0.219623	0.632185	-0.863427	0.778353	0.993881	-0.95935	0.58599	0.903294	-0.72461	0.879587	0.980366	1.00106	0.445102	0.948805	-0.944861	0.607823	0.902252
GOBP REGULATION OF NEURON PROJECTION REGENERATION	1.57138	0.0273851	0.0951489	2.03184	8.80941e-05	0.0013072	1.19249	0.23323	0.853053	1.04001	0.417248	0.941274	1.25296	0.176316	0.591671	-1.09173	0.345008	0.922797	-1.32898	0.136949	0.639291	0.951028	0.49953	0.893942	NA	NA	NA	-0.867227	0.647526	0.921225
GOBP REGULATION OF NEUROTRANSMITTER RECEPTOR ACTIVITY	1.68879	0.00876019	0.0435289	1.62607	0.0118166	0.0538005	-1.37976	0.0875605	0.675812	-1.34852	0.10546	0.682145	-0.621026	0.979433	0.995763	-0.667879	0.929145	0.999695	-1.04245	0.384695	0.826942	1.04011	0.339945	0.788752	NA	NA	NA	1.00034	0.455804	0.795358
GOBP REGULATION OF NEUTROPHIL CHEMOTAXIS	1.55031	0.0299988	0.101155	1.87993	0.000838519	0.00707158	0.841976	0.689177	1	0.616454	0.945796	1	0.911668	0.581785	0.853364	1.34354	0.121456	0.873847	0.714581	0.846943	0.959264	1.45492	0.0597734	0.488544	1.17195	0.25995	0.902364	NA	NA	NA
GOBP REGULATION OF NEUTROPHIL MIGRATION	1.33014	0.110762	0.247216	1.81961	0.00151488	0.011347	0.593296	0.972399	1	-0.602454	0.973983	1	0.711343	0.900202	0.969247	1.07751	0.350227	0.922797	-0.690305	0.896673	0.970777	1.39053	0.0725285	0.504917	1.13941	0.278771	0.907931	0.848349	0.67992	0.935197
GOBP REGULATION OF NIK NF KAPPAB SIGNALING	1.22138	0.143068	0.294606	1.75181	0.000688421	0.00614813	-1.04158	0.358332	0.948051	-1.37134	0.072279	0.623065	-1.12605	0.2397	0.656003	1.02729	0.39267	0.941854	-1.04854	0.351476	0.805309	-0.824157	0.671519	0.948551	0.90527	0.63326	0.959807	1.01405	0.418219	0.767275
GOBP REGULATION OF NITRIC OXIDE METABOLIC PROCESS	1.71122	0.00412528	0.0248604	1.37489	0.0673685	0.181754	-0.902073	0.606876	1	-1.16928	0.206372	0.801865	-1.0924	0.306423	0.705463	0.834168	0.705532	0.986901	-0.886149	0.641525	0.91771	2.45028	0.00971138	0.403124	0.646639	0.962679	0.997376	-0.651348	0.953546	0.999912
GOBP REGULATION OF NITRIC OXIDE SYNTHASE ACTIVITY	1.57157	0.0223989	0.0815432	1.07863	0.347003	0.538356	1.42219	0.0631127	0.618271	1.17394	0.242469	0.824453	0.763573	0.824577	0.944984	0.885652	0.613152	0.977509	-0.762233	0.814108	0.952539	1.05979	0.332498	0.78601	0.733381	0.852317	0.980113	-0.788517	0.772012	0.965245
GOBP REGULATION OF NOTCH SIGNALING PATHWAY	0.746136	0.917362	0.975917	1.49425	0.0153367	0.0649062	-0.728099	0.948128	1	-0.851501	0.727899	1	0.914692	0.613402	0.867575	0.819694	0.764361	0.993228	0.999356	0.459046	0.854415	0.747124	0.887382	0.981054	-0.89943	0.637755	0.959807	0.614385	0.992441	0.999912
GOBP REGULATION OF NUCLEAR TRANSCRIBED MRNA CATABOLIC PROCESS DEADENYLATION DEPENDENT DECAY	1.4743	0.0493488	0.139749	1.61649	0.0181435	0.072972	1.20252	0.229814	0.845911	1.06806	0.385229	0.929878	1.45271	0.0642167	0.409394	1.32901	0.140949	0.891915	1.43338	0.0707385	0.531538	1.55232	0.0395751	0.452672	-0.750494	0.832487	0.977672	-1.8479	0.000651153	0.0148858
GOBP REGULATION OF NUCLEOTIDE BIOSYNTHETIC PROCESS	1.41689	0.0707467	0.179532	-1.46197	0.044374	0.137504	1.07023	0.363971	0.949767	1.13516	0.28465	0.87408	-0.780614	0.79245	0.936141	1.94733	0.0004083	0.0652939	-1.71278	0.0125116	0.310343	0.908527	0.566098	0.910232	-1.22132	0.196238	0.838811	1.25506	0.155031	0.505628
GOBP REGULATION OF NUCLEOTIDE METABOLIC PROCESS	1.5007	0.0189558	0.0726451	1.04843	0.362816	0.549608	0.895312	0.64701	1	0.864026	0.693162	1	1.04959	0.35609	0.734015	1.53268	0.0325505	0.780482	-1.21783	0.158088	0.659052	0.921759	0.517913	0.898014	-1.20628	0.164863	0.83505	-1.12079	0.27193	0.643338
GOBP REGULATION OF OSSIFICATION	1.78882	0.000602023	0.006358	1.34117	0.0528536	0.154567	0.863029	0.717003	1	0.742086	0.90623	1	1.27062	0.0906578	0.473648	-0.939012	0.518692	0.958773	0.908122	0.622318	0.914393	1.52771	0.0534671	0.487516	1.04517	0.375485	0.934023	-1.03312	0.399266	0.747845
GOBP REGULATION OF OSTEOCLAST DIFFERENTIATION	1.46365	0.0415258	0.124809	1.96449	0.00018005	0.00209738	-0.63572	0.971943	1	-0.617899	0.98163	1	1.10761	0.28636	0.688203	-0.739912	0.855563	0.999695	-1.25679	0.158973	0.661063	0.974543	0.435264	0.860281	1.75853	0.0045935	0.293795	-0.805336	0.758357	0.961003
GOBP REGULATION OF OXIDATIVE PHOSPHORYLATION	1.60952	0.0193129	0.0735728	0.917701	0.574601	0.732017	1.0289	0.429743	0.968222	1.16793	0.267013	0.847093	-0.918388	0.555699	0.841396	1.50273	0.0525429	0.829876	1.51957	0.0411503	0.434605	1.10653	0.303212	0.762589	0.921018	0.568389	0.959628	1.08212	0.345008	0.703524
GOBP REGULATION OF P38MAPK CASCADE	1.60723	0.0148519	0.0617805	1.67126	0.00696802	0.0373379	0.659054	0.945089	1	-0.753716	0.850983	1	1.10476	0.299989	0.699107	1.08513	0.336926	0.922797	0.99016	0.475964	0.856682	1.40413	0.0665597	0.496966	-0.992494	0.466766	0.950534	-1.31392	0.130779	0.457363
GOBP REGULATION OF PEPTIDASE ACTIVITY	1.44278	0.00196165	0.0150527	1.64931	5.10152e-05	0.000879794	-1.04188	0.306585	0.915408	-1.22665	0.0555131	0.612571	1.04941	0.303597	0.702241	-0.759065	0.984259	0.999695	-1.24208	0.0371212	0.422965	-1.45293	0.157	0.621497	-0.931172	0.663392	0.961661	1.50644	0.000571989	0.0133161
GOBP REGULATION OF PEPTIDE TRANSPORT	1.55093	0.00505192	0.0291282	0.982451	0.488016	0.661676	0.960661	0.531613	0.998655	0.959178	0.525926	0.979184	0.78511	0.942231	0.98527	-1.00435	0.391801	0.941854	0.850636	0.754926	0.937418	-0.683967	0.95752	0.99258	0.963963	0.521126	0.954181	1.29554	0.0594042	0.296943
GOBP REGULATION OF PEPTIDYL SERINE PHOSPHORYLATION	1.49902	0.0110109	0.0509913	1.04828	0.348854	0.539306	-0.834094	0.830148	1	-1.01473	0.38822	0.929878	-0.794311	0.900544	0.969247	0.758055	0.899077	0.999695	0.824432	0.786895	0.94467	1.98351	0.037558	0.450241	-1.17573	0.17736	0.83505	-1.39708	0.0344817	0.220975
GOBP REGULATION OF PEPTIDYL THREONINE PHOSPHORYLATION	1.65458	0.0100044	0.0477823	1.26692	0.142072	0.302098	0.760746	0.821147	1	-0.835736	0.70611	1	0.847355	0.701282	0.901521	0.791846	0.762648	0.993228	-0.738703	0.85589	0.962192	0.912444	0.556317	0.909318	1.00825	0.4388	0.944972	1.39927	0.0662127	0.313983
GOBP REGULATION OF PEPTIDYL TYROSINE PHOSPHORYLATION	1.39527	0.0140525	0.0596395	1.49865	0.00194297	0.0138645	-0.814545	0.939525	1	-0.966057	0.502418	0.967879	-1.15657	0.147169	0.558742	0.857442	0.780389	0.993881	0.995663	0.46755	0.856682	-0.708904	0.921091	0.985148	1.37031	0.0275547	0.533132	-0.798796	0.88857	0.991348
GOBP REGULATION OF PHAGOCYTOSIS	1.65484	0.00307238	0.0200237	2.1408	4.57645e-05	0.000879794	1.35918	0.0602005	0.618271	-1.35636	0.0770764	0.629766	-0.904166	0.623508	0.870648	0.853972	0.700427	0.986901	-1.36979	0.0609344	0.503177	0.966475	0.424099	0.85187	-0.959311	0.522872	0.954181	0.929111	0.58694	0.891503
GOBP REGULATION OF PHOSPHATASE ACTIVITY	1.35175	0.0581242	0.155646	1.53859	0.0111918	0.0519056	-0.800845	0.842523	1	-0.922766	0.564125	0.987648	1.04982	0.363529	0.737665	-1.02902	0.377082	0.934401	-1.65669	0.00697269	0.280827	-0.917537	0.479082	0.887627	1.43575	0.0372266	0.59947	0.777061	0.886581	0.990714
GOBP REGULATION OF PHOSPHATIDYLINOSITOL 3 KINASE SIGNALING	1.72657	0.000917321	0.0088031	1.72936	0.000742494	0.00651412	-0.780057	0.891412	1	-0.786462	0.874387	1	-0.904529	0.632364	0.873601	0.840272	0.730251	0.986901	-1.05492	0.340624	0.803334	0.785406	0.822239	0.975279	-0.941823	0.556051	0.959628	0.763988	0.915597	0.996087
GOBP REGULATION OF PHOSPHOPROTEIN PHOSPHATASE ACTIVITY	1.20872	0.172349	0.334927	1.48688	0.0258508	0.0940063	0.838244	0.727803	1	0.593331	0.986471	1	0.891043	0.63579	0.873764	-0.873595	0.626048	0.97914	-1.62136	0.0140533	0.311002	-0.917018	0.505979	0.894343	1.17971	0.21044	0.857709	-0.763043	0.848961	0.979607
GOBP REGULATION OF PLASMA LIPOPROTEIN PARTICLE LEVELS	1.65312	0.00318827	0.0205281	1.17717	0.198065	0.375981	1.72917	0.00192408	0.119742	-1.12532	0.242622	0.824453	0.879316	0.672172	0.890826	1.22749	0.179476	0.902919	-1.22056	0.157509	0.658946	1.19965	0.145903	0.606692	-0.754079	0.89836	0.989106	1.6944	0.00459554	0.061939
GOBP REGULATION OF PLATELET ACTIVATION	1.21609	0.185249	0.350561	1.69944	0.0043449	0.0260962	0.743262	0.864006	1	-0.698173	0.928293	1	0.745831	0.870002	0.957073	0.840472	0.689696	0.986901	-1.40945	0.074191	0.538408	0.794731	0.774939	0.966928	-0.656269	0.928566	0.993264	1.06785	0.351872	0.708587
GOBP REGULATION OF POSTSYNAPSE ORGANIZATION	1.39272	0.0510163	0.142703	1.5317	0.0109154	0.0509631	1.24212	0.147351	0.751649	0.985478	0.473286	0.965332	1.11855	0.258039	0.672515	-1.03831	0.36521	0.93011	-0.898701	0.62971	0.914413	0.906262	0.551449	0.907863	0.749342	0.871021	0.985426	0.870947	0.696323	0.94002
GOBP REGULATION OF POTASSIUM ION TRANSPORT	1.55713	0.016672	0.0663562	1.04564	0.365325	0.551073	0.955999	0.527071	0.998655	0.872164	0.669704	1	1.04489	0.359302	0.734527	-0.764454	0.853452	0.999695	0.90263	0.61722	0.911607	1.20814	0.129321	0.583919	-0.889182	0.641975	0.960241	-1.16189	0.236401	0.603271
GOBP REGULATION OF PRODUCTION OF MOLECULAR MEDIATOR OF IMMUNE RESPONSE	1.73089	0.000599233	0.00635253	1.86371	0.000140555	0.00177143	1.18846	0.153694	0.762141	-1.10097	0.246218	0.824683	-1.53335	0.00542735	0.146325	1.04963	0.345404	0.922797	-1.37193	0.0347432	0.411383	0.854819	0.658097	0.946345	0.918869	0.620868	0.959807	-0.793423	0.849227	0.979607
GOBP REGULATION OF PROTEIN BINDING	1.16964	0.142624	0.294071	1.71048	0.000144488	0.00179732	0.748575	0.966143	1	0.864417	0.745335	1	-0.896216	0.703982	0.902478	-1.04813	0.316349	0.922797	-0.911602	0.695576	0.933402	1.07809	0.202031	0.674668	-0.975027	0.503431	0.954181	0.930156	0.651326	0.922976
GOBP REGULATION OF PROTEIN CONTAINING COMPLEX ASSEMBLY	1.59862	0.000119555	0.0021993	1.31103	0.0105519	0.0497325	-1.06404	0.247749	0.869452	-1.04913	0.288047	0.876584	-1.2598	0.0355594	0.343174	0.93295	0.613556	0.977509	-1.05082	0.279021	0.761655	0.946271	0.387156	0.830254	0.854366	0.889964	0.987804	-0.946311	0.611863	0.903813
GOBP REGULATION OF PROTEIN DEACETYLATION	1.25761	0.125742	0.269508	-0.893669	0.653252	0.788472	0.917102	0.590566	1	0.753252	0.857443	1	0.99539	0.454042	0.788625	1.15569	0.248235	0.904292	1.08686	0.332008	0.798666	0.754432	0.858078	0.979891	1.35743	0.069898	0.722909	-1.73696	0.00183824	0.0322794
GOBP REGULATION OF PROTEIN DEPHOSPHORYLATION	1.295	0.0756339	0.18879	1.53163	0.00841078	0.0425178	0.903036	0.634387	1	0.91713	0.596905	0.993616	0.952118	0.535938	0.832975	-0.91108	0.566195	0.964176	-1.34207	0.0666747	0.523098	-0.799061	0.739947	0.961287	0.794808	0.857417	0.982298	1.02776	0.387031	0.737525
GOBP REGULATION OF PROTEIN EXIT FROM ENDOPLASMIC RETICULUM	0.835918	0.711014	0.858902	-0.973509	0.503873	0.672968	-1.27304	0.162898	0.767797	-1.58605	0.0351714	0.581105	-1.97075	0.00134313	0.0634459	-1.61092	0.0337257	0.780482	-1.17384	0.247001	0.744869	-0.901148	0.573712	0.914931	0.977416	0.486152	0.954029	1.10658	0.310243	0.675196
GOBP REGULATION OF PROTEIN KINASE ACTIVITY	1.24487	0.0223517	0.0814641	1.41747	0.000333407	0.00348069	NA	NA	NA	NA	NA	NA	NA	NA	NA	NA	NA	NA	1.02986	0.380378	0.824742	NA	NA	NA	-1.07914	0.224087	0.873684	-0.96084	0.584008	0.890868
GOBP REGULATION OF PROTEIN LOCALIZATION TO MEMBRANE	1.12175	0.218776	0.39107	1.38702	0.0164106	0.0683712	-0.94057	0.583939	1	-0.914182	0.630295	1	-1.15664	0.174659	0.591536	0.777797	0.886432	0.999695	0.798366	0.870012	0.962217	0.803956	0.795051	0.973284	-0.711331	0.979461	0.998779	0.738484	0.981994	0.999912
GOBP REGULATION OF PROTEIN LOCALIZATION TO PLASMA MEMBRANE	0.995161	0.456981	0.650506	1.47565	0.0144314	0.0621315	0.861337	0.721635	1	-0.808642	0.837757	1	0.914643	0.618956	0.870077	0.725258	0.91299	0.999695	-0.794507	0.872407	0.962817	-0.782624	0.7699	0.965442	-0.674917	0.977435	0.998779	-0.643188	0.985064	0.999912
GOBP REGULATION OF PROTEIN POLYMERIZATION	1.60465	0.00127237	0.0111856	1.2719	0.04958	0.149125	0.863205	0.771916	1	0.93721	0.584057	0.989011	0.897931	0.712946	0.907263	1.01271	0.410948	0.944922	-1.03354	0.355422	0.806686	1.14758	0.145475	0.606692	0.767931	0.941427	0.995045	-1.03561	0.383608	0.736894
GOBP REGULATION OF PROTEIN SECRETION	1.40044	0.0137649	0.0587789	-1.0208	0.402199	0.583441	0.848457	0.819703	1	0.757618	0.947096	1	-0.860745	0.832039	0.947751	-1.07414	0.267397	0.904292	1.05848	0.340284	0.803334	-0.731161	0.87229	0.980366	-1.02373	0.39235	0.938005	0.867007	0.829421	0.977999
GOBP REGULATION OF PROTEIN SERINE THREONINE KINASE ACTIVITY	1.12361	0.168069	0.329951	1.41593	0.00259687	0.0173941	1.17309	0.11976	0.734605	1.10918	0.230986	0.813636	0.947776	0.614429	0.867575	-0.827576	0.870039	0.999695	0.988144	0.492726	0.864561	0.826399	0.747331	0.962731	-1.02929	0.368125	0.933995	-0.968522	0.541311	0.856819
GOBP REGULATION OF PROTEOLYSIS	1.35713	0.00158768	0.0129606	NA	NA	NA	NA	NA	NA	NA	NA	NA	NA	NA	NA	NA	NA	NA	NA	NA	NA	NA	NA	NA	0.94747	0.665983	0.961661	1.27068	0.00499703	0.0656233
GOBP REGULATION OF RAS PROTEIN SIGNAL TRANSDUCTION	1.23911	0.0834065	0.201892	1.64681	0.000385227	0.00381177	1.20997	0.122012	0.734605	-0.9329	0.586295	0.989655	-1.05413	0.324584	0.716974	0.976287	0.478597	0.958773	-1.63613	0.000997506	0.0967858	0.754573	0.904285	0.981973	-0.900745	0.685316	0.961661	-1.37798	0.0296013	0.199923
GOBP REGULATION OF REACTIVE OXYGEN SPECIES METABOLIC PROCESS	1.69607	0.000838926	0.00821	1.02568	0.387724	0.570515	1.07408	0.316802	0.925618	1.12068	0.253823	0.8292	-0.962993	0.517455	0.827026	0.723151	0.947119	0.999695	0.984379	0.487088	0.86294	1.33289	0.0783072	0.50847	1.05322	0.344061	0.929368	1.53288	0.00535628	0.0682982
GOBP REGULATION OF RECEPTOR MEDIATED ENDOCYTOSIS	1.2475	0.112683	0.250234	1.56966	0.00489191	0.028622	1.38881	0.0456665	0.56411	1.12814	0.256311	0.833763	0.741124	0.944365	0.98527	-1.04155	0.347536	0.922797	1.01486	0.431425	0.844225	0.949677	0.445351	0.867596	-0.963258	0.521545	0.954181	0.925329	0.612912	0.903813
GOBP REGULATION OF RECEPTOR RECYCLING	1.56345	0.0291523	0.0992418	0.872701	0.642628	0.779539	0.866004	0.648281	1	0.732272	0.823151	1	-0.932042	0.537208	0.832975	0.703298	0.838574	0.999695	-1.68143	0.0171918	0.335481	1.12202	0.291224	0.749823	1.37776	0.100503	0.805897	-0.763224	0.791978	0.966926
GOBP REGULATION OF RECEPTOR SIGNALING PATHWAY VIA STAT	1.20757	0.162085	0.322357	1.69026	0.00213026	0.0146057	-0.817633	0.812444	1	-0.94137	0.523993	0.979184	-1.1085	0.262348	0.673399	-1.11104	0.261905	0.904292	1.01021	0.442167	0.848446	-1.14988	0.146005	0.606692	0.653615	0.970561	0.997376	-1.05748	0.368714	0.725854
GOBP REGULATION OF REGULATED SECRETORY PATHWAY	1.19143	0.16124	0.32215	1.7264	0.000697707	0.00619927	-0.834545	0.833258	1	-0.962365	0.487912	0.965964	-1.00716	0.419968	0.775355	-1.07068	0.293077	0.914495	-1.41169	0.0336182	0.409158	0.784909	0.833786	0.978601	0.886887	0.671445	0.961661	-0.799299	0.821993	0.976139
GOBP REGULATION OF RELEASE OF SEQUESTERED CALCIUM ION INTO CYTOSOL	1.59831	0.0117751	0.0530171	1.65732	0.00471955	0.0279086	-0.729348	0.918623	1	-0.761431	0.87189	1	-1.16131	0.214449	0.630989	-0.818614	0.735253	0.98796	0.912427	0.592678	0.905189	-0.900848	0.521707	0.899398	0.904693	0.604532	0.959628	-0.794534	0.794546	0.966926
GOBP REGULATION OF RESPONSE TO BIOTIC STIMULUS	1.62632	0.000119703	0.0021993	1.69029	4.99775e-05	0.000879794	0.820492	0.916767	1	-1.16742	0.111483	0.690654	-1.67097	8.62329e-05	0.0105723	0.998729	0.440906	0.950673	-1.13238	0.143544	0.646133	-0.917773	0.333557	0.786864	-0.998137	0.453523	0.949223	-0.922371	0.649641	0.921675
GOBP REGULATION OF RESPONSE TO CYTOKINE STIMULUS	1.34273	0.0352941	0.112156	1.46127	0.00823552	0.0420591	0.844252	0.79393	1	-1.345	0.0572542	0.612571	-1.64015	0.00242533	0.0943679	-1.11044	0.239235	0.904292	-1.10666	0.233479	0.7334	-1.12665	0.148852	0.611557	1.03267	0.381808	0.934149	-1.10358	0.276643	0.646974
GOBP REGULATION OF RESPONSE TO DNA DAMAGE STIMULUS	-1.05777	0.30493	0.489357	1.05341	0.306142	0.498733	-1.02713	0.362607	0.949675	-0.980205	0.472165	0.965332	-1.02317	0.380852	0.751749	-1.34913	0.0683285	0.856116	0.953733	0.568316	0.895385	-0.994265	0.240892	0.705795	0.779232	0.963866	0.997376	-1.48071	0.0041833	0.0579067
GOBP REGULATION OF RESPONSE TO REACTIVE OXYGEN SPECIES	1.80581	0.00201792	0.0153018	-0.922135	0.576162	0.732666	1.29567	0.142524	0.746931	1.21515	0.209949	0.809619	1.56483	0.0274535	0.30678	0.860048	0.65236	0.980764	-1.41636	0.083359	0.554885	0.920534	0.546425	0.907093	1.11373	0.317828	0.925981	1.47276	0.0512092	0.274635
GOBP REGULATION OF RESPONSE TO WOUNDING	1.4063	0.0209581	0.0776626	1.72161	0.000235949	0.00260892	-0.964322	0.520696	0.998655	-1.03447	0.344966	0.925362	0.999906	0.440847	0.783023	-1.01286	0.379973	0.936416	-1.15665	0.176126	0.67754	0.830381	0.72573	0.959829	0.747216	0.945884	0.996623	0.963087	0.533305	0.851349
GOBP REGULATION OF RHO PROTEIN SIGNAL TRANSDUCTION	0.842444	0.765256	0.888219	1.43906	0.0271387	0.0973472	1.54176	0.0126777	0.341579	-0.835462	0.763355	1	-1.05756	0.338392	0.722203	1.17979	0.21689	0.902947	-1.50689	0.0240865	0.364217	0.941516	0.476203	0.887627	-0.949325	0.541549	0.958758	-1.3752	0.0575859	0.294414
GOBP REGULATION OF RNA SPLICING	1.11411	0.229112	0.404358	1.45782	0.00754878	0.0393469	0.965612	0.522866	0.998655	1.12541	0.241331	0.824453	1.10674	0.242143	0.656895	1.10917	0.266133	0.904292	1.8584	2.82326e-05	0.00556457	1.17936	0.130342	0.583919	-0.890275	0.715983	0.964837	-2.11637	2.89771e-05	0.00269311
GOBP REGULATION OF SECRETION	1.3367	0.00686819	0.0366215	1.32041	0.00690467	0.0370554	0.86961	0.863585	1	0.738411	0.995749	1	NA	NA	NA	NA	NA	NA	-1.02664	0.342819	0.803334	NA	NA	NA	0.989053	0.483039	0.954029	-0.988869	0.493925	0.820007
GOBP REGULATION OF SIGNAL TRANSDUCTION BY P53 CLASS MEDIATOR	1.04473	0.363441	0.553419	1.50969	0.00894688	0.0443903	0.916086	0.612353	1	1.18988	0.185175	0.777406	1.43721	0.0294784	0.312115	-1.60557	0.0299132	0.770516	1.26325	0.115623	0.611883	1.36553	0.0695267	0.504472	1.00439	0.437787	0.944972	-0.880743	0.688732	0.937384
GOBP REGULATION OF SIGNALING RECEPTOR ACTIVITY	1.63634	0.00311228	0.0202425	0.970425	0.51188	0.679968	0.914982	0.617263	1	1.33401	0.0748935	0.62438	0.711247	0.983613	0.996208	-0.980894	0.439484	0.948959	0.736597	0.915414	0.973376	-0.779691	0.767284	0.965	-0.795976	0.836905	0.979528	0.916829	0.632967	0.914616
GOBP REGULATION OF SMALL GTPASE MEDIATED SIGNAL TRANSDUCTION	1.6837	7.98722e-05	0.00169863	1.6927	5.01681e-05	0.000879794	1.15725	0.148974	0.755722	-0.850959	0.893904	1	-0.92463	0.661922	0.886104	1.01091	0.413436	0.947744	-1.76845	8.49113e-05	0.0128954	0.867929	0.609466	0.927674	0.922614	0.668	0.961661	-1.26703	0.0568348	0.292062
GOBP REGULATION OF SMALL MOLECULE METABOLIC PROCESS	1.53165	0.000480327	0.00543126	1.11397	0.169709	0.339281	1.35443	0.0144364	0.354642	0.928353	0.634476	1	1.2577	0.0424595	0.360445	1.11651	0.221178	0.902947	-1.02864	0.354913	0.806686	1.5614	0.0709025	0.504472	-1.07573	0.260835	0.902364	-0.887687	0.746901	0.956344
GOBP REGULATION OF SODIUM ION TRANSPORT	1.57665	0.0105301	0.0494179	1.75307	0.00100109	0.00809003	0.975553	0.492659	0.989557	1.08703	0.322636	0.909911	1.60282	0.00934579	0.190197	0.964179	0.493134	0.958773	-1.18393	0.20162	0.707087	1.33795	0.0784739	0.50847	-1.20641	0.181307	0.83505	-1.1894	0.201511	0.566037
GOBP REGULATION OF STEROID BIOSYNTHETIC PROCESS	1.53946	0.0148853	0.0617805	1.58994	0.00837218	0.0424458	0.875703	0.671301	1	0.858181	0.693979	1	1.16047	0.216291	0.63165	-1.22182	0.173861	0.902919	-0.921558	0.577586	0.900673	-0.954794	0.41816	0.84944	-1.01576	0.424542	0.944389	-0.763143	0.846591	0.97952
GOBP REGULATION OF STEROID METABOLIC PROCESS	1.68094	0.00131338	0.0114111	1.37896	0.0408578	0.130558	1.47979	0.0200978	0.414614	1.10681	0.281563	0.869609	1.24427	0.116087	0.521486	-0.955849	0.487571	0.958773	-1.14437	0.215716	0.717048	-0.837272	0.636197	0.937767	-1.02726	0.401088	0.938005	0.775953	0.892309	0.992177
GOBP REGULATION OF STEROL TRANSPORT	1.58428	0.00923778	0.0451755	1.18989	0.19013	0.366395	1.581	0.0127145	0.341579	-1.30121	0.11344	0.695544	-0.796191	0.80852	0.940747	1.08434	0.325803	0.922797	-1.19405	0.189853	0.695134	1.1009	0.248529	0.712978	1.09492	0.30329	0.920506	1.16199	0.224907	0.592751
GOBP REGULATION OF STRESS ACTIVATED PROTEIN KINASE SIGNALING CASCADE	1.45654	0.00795577	0.0407988	1.42627	0.00813869	0.0416869	0.931734	0.607936	1	0.958218	0.537746	0.981399	0.997134	0.450045	0.786679	1.00073	0.434969	0.948959	-0.994254	0.455251	0.853273	1.04104	0.248249	0.712978	0.91665	0.651442	0.960788	-0.879739	0.71837	0.946228
GOBP REGULATION OF STRIATED MUSCLE CONTRACTION	1.7878	0.00104497	0.00972069	-0.817125	0.794589	0.888116	0.944489	0.549233	0.998655	1.01686	0.423532	0.943597	1.24751	0.12236	0.530566	0.89521	0.621742	0.979059	0.729459	0.884167	0.967046	1.09476	0.227675	0.691265	0.861969	0.687382	0.961661	-1.22583	0.169978	0.52256
GOBP REGULATION OF SUBSTRATE ADHESION DEPENDENT CELL SPREADING	-0.860709	0.710332	0.858902	1.48417	0.0260483	0.094605	1.27797	0.128624	0.734678	-0.986523	0.441408	0.948861	-0.961437	0.498987	0.816266	-1.59133	0.0346565	0.780482	0.773523	0.824559	0.953252	-0.709883	0.897951	0.981079	0.792981	0.81483	0.976418	1.25591	0.128146	0.452637
GOBP REGULATION OF SUPEROXIDE ANION GENERATION	1.12589	0.299656	0.482829	1.59586	0.0237339	0.087639	-1.17805	0.250023	0.873009	-1.29682	0.152595	0.751847	-0.971393	0.484475	0.806205	1.00198	0.458067	0.957798	0.871543	0.639233	0.917461	0.785215	0.76165	0.964677	NA	NA	NA	NA	NA	NA
GOBP REGULATION OF SUPRAMOLECULAR FIBER ORGANIZATION	1.59094	0.000159655	0.00263354	1.70712	5.11849e-05	0.000879794	1.0291	0.378804	0.953287	0.77465	0.961628	1	1.04977	0.308272	0.706974	1.04439	0.341086	0.922797	-1.12238	0.147901	0.656441	0.971174	0.337315	0.787781	-0.853856	0.868834	0.985426	-1.12438	0.192125	0.552291
GOBP REGULATION OF SYNAPSE ASSEMBLY	1.7312	0.00295929	0.019445	1.1282	0.24636	0.434246	0.839752	0.7349	1	-0.947879	0.51319	0.973996	0.80151	0.85201	0.951823	-0.894622	0.59761	0.969603	0.937971	0.560824	0.892871	-0.89918	0.497917	0.893446	-1.00279	0.448181	0.949223	1.39725	0.0643869	0.309642
GOBP REGULATION OF SYNAPSE STRUCTURE OR ACTIVITY	1.92245	3.99489e-05	0.00105858	1.54005	0.00209484	0.0144482	0.973662	0.50821	0.998655	0.764046	0.917512	1	1.08082	0.271003	0.676082	-0.91221	0.580788	0.968253	-0.968562	0.515738	0.876472	-0.68255	0.961445	0.99258	-0.873425	0.731128	0.964837	0.886721	0.740814	0.953317
GOBP REGULATION OF SYNAPTIC PLASTICITY	1.34842	0.0484853	0.138159	1.40561	0.0175298	0.0715783	0.813671	0.845718	1	0.705352	0.969117	1	-0.870713	0.76245	0.926226	0.694697	0.980359	0.999695	-1.09382	0.265911	0.755266	-1.31825	0.111589	0.556456	0.713213	0.957378	0.997376	-0.979281	0.495003	0.820635
GOBP REGULATION OF SYNCYTIUM FORMATION BY PLASMA MEMBRANE FUSION	1.48309	0.0526423	0.145722	1.59674	0.0236016	0.0872656	-0.857139	0.656125	1	-1.01794	0.416812	0.941274	-0.98579	0.463176	0.791199	-1.21316	0.21871	0.902947	-1.05737	0.379117	0.823522	0.715046	0.868633	0.980366	NA	NA	NA	NA	NA	NA
GOBP REGULATION OF SYSTEM PROCESS	1.55084	0.000399696	0.00478352	1.25	0.0274615	0.0982016	1.29329	0.0228861	0.444669	1.08598	0.261989	0.838994	1.30142	0.0116884	0.207281	-0.845042	0.873869	0.999695	-1.25308	0.0320896	0.404287	1.4834	0.0688181	0.502899	-0.912882	0.716221	0.964837	-1.236	0.0665158	0.313983
GOBP REGULATION OF SYSTEMIC ARTERIAL BLOOD PRESSURE	1.51039	0.0216511	0.0796362	-1.10852	0.282795	0.473773	0.749749	0.899894	1	-1.01149	0.390994	0.929878	0.812941	0.835396	0.947751	1.22213	0.167127	0.902432	-1.63592	0.0112937	0.303636	-0.791142	0.750125	0.962731	-1.12689	0.273093	0.907931	-1.0661	0.351568	0.708438
GOBP REGULATION OF T CELL ACTIVATION	2.0755	3.9984e-05	0.00105858	2.37791	4.92078e-05	0.000879794	0.77575	0.970055	1	-1.01404	0.387229	0.929878	-0.933694	0.647287	0.879473	1.00979	0.416312	0.948292	-1.44756	0.00433786	0.213411	-2.06388	0.0255024	0.414441	1.50572	0.00414752	0.285793	0.853099	0.860088	0.981116
GOBP REGULATION OF T CELL DIFFERENTIATION	1.75691	0.000439244	0.00507673	2.14238	4.66309e-05	0.000879794	0.679388	0.984809	1	-0.777636	0.921617	1	1.31536	0.0506482	0.384993	0.710146	0.967855	0.999695	-1.24687	0.108238	0.597566	-2.5189	0.0127349	0.403124	1.61961	0.00599511	0.348304	1.0365	0.375111	0.73003
GOBP REGULATION OF T CELL MEDIATED CYTOTOXICITY	1.94705	0.000282509	0.00371703	1.97029	0.000175724	0.00207859	-0.691637	0.908982	1	-1.28225	0.150461	0.751502	-1.34416	0.105139	0.504586	0.611593	0.956393	0.999695	-1.22484	0.194538	0.702128	-0.778047	0.781667	0.969596	1.26059	0.177456	0.83505	1.20214	0.226942	0.595693
GOBP REGULATION OF T CELL MEDIATED IMMUNITY	1.71888	0.00232084	0.0164583	2.06081	4.54277e-05	0.000879794	-0.701855	0.960947	1	-1.11837	0.245636	0.824683	-1.67607	0.00505651	0.139712	-0.720479	0.917968	0.999695	-1.22335	0.15739	0.658946	-0.725633	0.88761	0.981054	1.26704	0.13574	0.816858	0.903487	0.61878	0.906344
GOBP REGULATION OF T CELL MIGRATION	1.60882	0.0161394	0.0646385	1.34055	0.101172	0.240699	-1.2037	0.198194	0.823879	-1.31391	0.118597	0.707546	-1.18976	0.2117	0.627536	-0.877821	0.615629	0.977509	0.659448	0.924126	0.976254	-0.921172	0.516253	0.897462	-0.796421	0.76778	0.969293	0.978235	0.485305	0.81494
GOBP REGULATION OF T CELL PROLIFERATION	1.98062	4.00481e-05	0.00105858	2.33202	4.68691e-05	0.000879794	-0.984635	0.466138	0.98115	-1.33082	0.0670243	0.62263	-0.99625	0.440851	0.783023	0.952466	0.527612	0.959336	-1.27275	0.0791964	0.554375	-2.50546	0.0132146	0.403124	1.43347	0.0294491	0.54536	-0.749674	0.899738	0.993383
GOBP REGULATION OF T CELL RECEPTOR SIGNALING PATHWAY	1.20186	0.202231	0.37192	1.99932	0.000178118	0.00208304	-1.25088	0.163825	0.767797	-1.29977	0.129551	0.723846	-1.78524	0.00586745	0.15076	1.04498	0.391428	0.941854	-1.57655	0.0305924	0.394474	0.958048	0.478389	0.887627	-0.768419	0.810605	0.976418	0.655179	0.947222	0.999912
GOBP REGULATION OF T HELPER CELL DIFFERENTIATION	1.04189	0.401122	0.592882	1.66344	0.0135433	0.0595598	-0.696695	0.901204	1	-1.15442	0.253252	0.828711	-1.11628	0.293156	0.693601	1.17901	0.245685	0.904292	-1.34573	0.119745	0.623431	0.663312	0.935963	0.991545	1.63935	0.0168129	0.49971	NA	NA	NA
GOBP REGULATION OF TELOMERASE ACTIVITY	-0.788276	0.819366	0.92388	-0.98518	0.476987	0.652402	-0.790709	0.811325	1	0.5625	0.990104	1	-0.947353	0.519684	0.827956	0.696534	0.903613	0.999695	-1.31421	0.109156	0.59762	0.803076	0.762994	0.964677	-1.10919	0.29588	0.915127	-1.61473	0.00901047	0.0974971
GOBP REGULATION OF TELOMERE MAINTENANCE	-0.778145	0.891018	0.964034	-1.23205	0.123267	0.275394	-0.584556	0.998508	1	0.654767	0.976311	1	0.862435	0.719164	0.908868	-0.835307	0.706182	0.986901	-0.965909	0.505117	0.87297	-0.588279	0.993451	0.999224	-1.44379	0.0258496	0.533132	-1.78507	0.000523915	0.0125781
[truncated: 772 more rows]
